# Supplementary material for: QSTR Models in Dioxins and Dioxin-like Compounds Provide Insights into Gene Expression Dysregulation
Source: Toxics. 2024 Aug 17;12(8):597. doi: 10.3390/toxics12080597 (PMC11359467; doi:10.3390/toxics12080597)
Supplement: Supplementary file 1 [file toxics-12-00597-s001.zip]

Archive with 3 entries (3 files):
- S1 PCDDF Molecular Descriptors.xlsx
- S2 Mol Docking Results.xlsx
- S3 Mol Dynamics Results.xlsx
