# Supplementary material for: QSTR Models in Dioxins and Dioxin-like Compounds Provide Insights into Gene Expression Dysregulation
Source: Toxics. 2024 Aug 17;12(8):597. doi: 10.3390/toxics12080597 (PMC11359467; doi:10.3390/toxics12080597)
Supplement: Supplementary file 1 [file toxics-12-00597-s001.zip › S1 PCDDF Molecular Descriptors.xlsx]

## Sheet: Data
No.	Molecule	SMILES	Molecular Weight	Cl Atoms	Symmetric Atoms	Total Surface Area	Globularity SVD	Globularity Volume	Van der Waals Surface	Van der Waals Volume	Shape Index	Molecular Flexibility	Molecular Complexity	Log P	Log S	Molar Refractivity	Stretch	Bend	Stretch-Bend	Torsion	Non-1,4 VDW	1,4 VDW	Total Energy	Synthetic Accessibility	Bioconcentration log 10	T.pyriformis -log 10	Daphnia Magna -log 10	Fathead Minnow -log 10	Oral Rat log 10	Developmental Toxicity log 10	Mutagenicity
1	PCDD-1	Clc1c2Oc(cccc3)c3Oc2ccc1	218.639	1	0	154.94	0.1687	0.80559	194.38	184.2	0.53333	0.051579	0.77749	3.59858	-4.00053	5.82	25.5727	7.5295	-0.6632	-15.66	-2.4603	11.0658	27.2904	2.64	2.73	4.91	5.21	5.14	35.02	0.5	0.48
2	PCDD-2	Clc(cc1)cc2c1Oc(cccc1)c1O2	218.639	1	0	154.94	0.18395	0.80027	195.28	183.66	0.6	0.054883	0.75903	3.59858	-4.01907	5.82	25.5725	7.5193	-0.6639	-15.16	-2.4388	10.7062	26.6405	2.68	2.76	4.91	5.25	5.31	184.84	0.43	0.59
3	PCDD-12	Clc1ccc2Oc(cccc3)c3Oc2c1Cl	253.084	2	0	170.36	0.25451	0.7969	209.02	202.09	0.5625	0.051192	0.80446	4.22056	-4.69569	6.3114	25.5723	7.5618	-0.6206	-17.26	-2.6064	12.8129	30.2946	2.69	2.98	5.28	5.58	5.84	6.16	0.5	0.47
4	PCDD-13	Clc1cc(Cl)c2Oc(cccc3)c3Oc2c1	253.084	2	0	170.36	0.20223	0.78724	211.24	201.6	0.5625	0.051192	0.80083	4.22056	-4.70848	6.3114	25.5725	7.5619	-0.6206	-15.66	-2.6409	11.4607	28.6046	2.74	3.01	5.28	5.59	5.83	6.48	0.51	0.55
5	PCDD-14	Clc(cc1)c2Oc(cccc3)c3Oc2c1Cl	253.084	2	8	170.36	0.14439	0.79118	210.17	201.57	0.5	0.047814	0.80446	4.22056	-4.69523	6.3114	25.5725	7.5721	-0.62	-16.16	-2.6425	11.8206	29.0914	2.65	2.99	5.17	5.55	5.56	28.93	0.51	0.38
6	PCDD-16	Clc1cccc2c1Oc1cccc(Cl)c1O2	253.084	2	8	170.36	0.19975	0.79347	210.27	202.58	0.5	0.047814	0.80899	4.22056	-4.69316	6.3114	25.5725	7.572	-0.62	-16.16	-2.6329	11.8207	28.6159	2.64	3	5.17	5.54	5.58	19.60	0.5	0.36
7	PCDD-17	Clc(cc1)cc(Oc2ccc3)c1Oc2c3Cl	253.084	2	0	170.36	0.19871	0.78734	211.41	201.87	0.5625	0.051192	0.79548	4.22056	-4.71107	6.3114	25.5725	7.5618	-0.6207	-15.66	-2.6092	11.4608	27.9815	2.67	3.1	5.28	5.5	5.83	2.48	0.54	0.3
8	PCDD-18	Clc(cc1)cc2c1Oc1cccc(Cl)c1O2	253.084	2	0	170.36	0.22028	0.78852	210.99	201.73	0.5625	0.051192	0.79924	4.22056	-4.71077	6.3114	25.5725	7.5618	-0.6207	-15.66	-2.6135	11.4608	27.9966	2.67	3	5.28	5.55	5.52	6.23	0.5	0.55
9	PCDD-19	Clc(cccc1Oc2ccc3)c1Oc2c3Cl	253.084	2	7	170.36	0.16233	0.79862	208.45	201.91	0.5	0.047814	0.80899	4.22056	-4.69228	6.3114	25.5725	7.5719	-0.62	-16.16	-2.7434	11.8207	28.695	2.67	2.97	5.18	5.49	5.6	20.24	0.51	0.36
10	PCDD-23	Clc(cc1Oc(cccc2)c2Oc1c1)c1Cl	253.084	2	8	170.36	0.17263	0.78621	210.65	200.36	0.5625	0.054472	0.75903	4.22056	-4.71417	6.3114	25.5725	7.5517	-0.6213	-16.76	-2.5851	12.4775	29.6741	2.71	3.21	5.17	5.57	5.5	2.00	0.39	0.4
11	PCDD-27	Clc(cc1)cc2c1Oc(cc(cc1)Cl)c1O2	253.084	2	8	170.36	0.23337	0.783	212.55	201.83	0.625	0.054472	0.77933	4.22056	-4.7296	6.3114	25.5725	7.5517	-0.6213	-15.16	-2.5852	11.1012	27.3476	2.68	3.09	6.79	8.16	5.55	2.05	0.38	0.46
12	PCDD-28	Clc(cc1)cc2c1Oc(ccc(Cl)c1)c1O2	253.084	2	7	170.36	0.17924	0.77975	212.46	200.45	0.5625	0.054472	0.78295	4.22056	-4.72936	6.3114	25.5725	7.5517	-0.6213	-15.16	-2.5846	11.1012	27.3529	2.68	3.18	5.18	5.56	5.82	1.91	0.41	0.45
13	PCDD-123	Clc(c(Cl)c1Cl)cc2c1Oc(cccc1)c1O2	287.529	3	0	185.78	0.2346	0.78384	224.03	218.76	0.52941	0.050856	0.82844	4.84253	-5.38531	6.8028	25.5725	7.5943	-0.5781	-18.86	-2.787	14.5842	33.993	2.77	3.24	5.19	5.51	6.15	0.99	0.53	0.41
14	PCDD-124	Clc(cc1Cl)c2Oc(cccc3)c3Oc2c1Cl	287.529	3	0	185.78	0.20288	0.78173	225.09	219.42	0.52941	0.047501	0.83438	4.84253	-5.38432	6.8028	25.5725	7.6045	-0.5774	-17.76	-2.8231	13.5674	32.7631	2.77	3.26	5.63	5.88	6.28	1.10	0.58	0.54
15	PCDD-126	Clc1cccc(Oc2c3Cl)c1Oc2ccc3Cl	287.529	3	0	185.78	0.26821	0.78616	224.76	220.8	0.52941	0.047501	0.83102	4.84253	-5.38653	6.8028	25.5725	7.6043	-0.5774	-17.76	-2.7818	13.5679	31.6663	2.69	3.3	5.63	5.88	6.18	0.80	0.54	0.38
16	PCDD-127	Clc(cc1)cc(Oc2ccc3Cl)c1Oc2c3Cl	287.529	3	0	185.78	0.17524	0.77553	226.42	218.74	0.58824	0.050856	0.81951	4.84253	-5.40444	6.8028	25.5725	7.5942	-0.5781	-17.26	-2.7555	13.2082	31.0466	2.69	3.34	5.64	5.88	6.13	0.83	0.53	0.28
17	PCDD-128	Clc(cc1)cc(Oc2c3Cl)c1Oc2ccc3Cl	287.529	3	0	185.78	0.17752	0.77477	226.46	218.47	0.52941	0.050856	0.8227	4.84253	-5.40414	6.8028	25.5725	7.5942	-0.5781	-17.26	-2.7593	13.208	31.0667	2.69	3.34	5.64	5.86	6.16	0.75	0.53	0.29
18	PCDD-129	Clc(cccc1Oc2ccc3Cl)c1Oc2c3Cl	287.529	3	0	185.78	0.22558	0.78753	223.74	219.85	0.52941	0.047501	0.83144	4.84253	-5.38564	6.8028	25.5725	7.6043	-0.5774	-17.76	-2.8967	13.5681	31.7609	2.72	3.21	5.64	5.86	6.19	1.09	0.55	0.55
19	PCDD-136	Clc1cc(Cl)c2Oc(cccc3Cl)c3Oc2c1	287.529	3	0	185.78	0.18585	0.77432	227.42	219.67	0.52941	0.047501	0.82844	4.84253	-5.39904	6.8028	25.5725	7.6044	-0.5774	-16.16	-2.8207	12.2153	29.9923	2.74	3.23	5.64	5.84	6.19	1.10	0.57	0.6
20	PCDD-137	Clc(cc1)cc(Oc2cc(Cl)c3)c1Oc2c3Cl	287.529	3	0	185.78	0.18229	0.7697	228.27	218.94	0.52941	0.050856	0.81625	4.84253	-5.41722	6.8028	25.5725	7.5941	-0.5781	-15.66	-2.7894	11.8558	29.3614	2.74	3.36	5.63	5.88	6.12	0.86	0.49	0.34
21	PCDD-138	Clc(cc1)cc2c1Oc1cc(Cl)cc(Cl)c1O2	287.529	3	0	185.78	0.22038	0.76981	228.69	219.58	0.58824	0.050856	0.81951	4.84253	-5.41694	6.8028	25.5725	7.5942	-0.5781	-15.66	-2.7942	11.8558	29.3713	2.74	3.25	5.64	5.87	6.13	1.01	0.51	0.5
22	PCDD-139	Clc(cc1Oc2ccc3)cc(Cl)c1Oc2c3Cl	287.529	3	0	185.78	0.20824	0.77994	226.29	220.4	0.52941	0.047501	0.82801	4.84253	-5.39844	6.8028	25.5725	7.6043	-0.5774	-16.16	-2.9267	12.2156	30.0553	2.76	3.33	5.64	5.87	6.14	0.96	0.54	0.45
23	PCDD-146	Clc(cccc1Oc2c(cc3)Cl)c1Oc2c3Cl	287.529	3	0	185.78	0.15792	0.78173	225.88	220.57	0.47059	0.044036	0.83186	4.84253	-5.38516	6.8028	25.5725	7.6144	-0.5768	-16.66	-2.9308	12.5753	30.5274	2.67	3.22	5.63	5.86	6.18	0.99	0.61	0.42
24	PCDD-147	Clc(cc1)cc(Oc2c(cc3)Cl)c1Oc2c3Cl	287.529	3	0	185.78	0.15175	0.77328	227.37	219.16	0.52941	0.047501	0.8227	4.84253	-5.4037	6.8028	25.5725	7.6043	-0.5774	-16.16	-2.7985	12.2154	29.8433	2.67	3.32	5.64	5.81	6.16	0.88	0.55	0.46
25	PCDD-178	Clc1cccc(Oc2c3)c1Oc2cc(Cl)c3Cl	287.529	3	0	185.78	0.19785	0.7759	226.57	219.11	0.52941	0.050856	0.79764	4.84253	-5.40414	6.8028	25.5725	7.5942	-0.5781	-17.26	-2.7623	13.2325	31.0752	2.69	3.37	5.64	5.89	6.15	0.84	0.53	0.29
26	PCDD-237	Clc(cc1)cc(Oc2c3)c1Oc2cc(Cl)c3Cl	287.529	3	0	185.78	0.15882	0.76987	227.49	217.89	0.58824	0.054114	0.78115	4.84253	-5.4227	6.8028	25.5725	7.5841	-0.5788	-16.76	-2.7309	12.8726	30.4454	2.71	3.31	5.63	5.87	6.12	0.80	0.47	0.22
27	PCDD-1234	Clc(c(Cl)c1Cl)c2Oc(cccc3)c3Oc2c1Cl	321.974	4	9	201.2	0.21176	0.77679	237.66	235.79	0.5	0.047226	0.83229	5.46451	-6.05708	7.2942	25.5725	7.6368	-0.5348	-20.96	-3.0038	16.6905	38.82	2.77	3.59	5.64	5.85	6.79	1.38	0.51	0.08
28	PCDD-1236	Clc1cccc2c1Oc(cc(c(Cl)c1Cl)Cl)c1O2	321.974	4	0	201.2	0.1822	0.7692	240.39	236.36	0.5	0.047226	0.8534	5.46451	-6.07459	7.2942	25.5725	7.6367	-0.5349	-19.36	-2.9695	15.3394	35.4272	2.77	3.5	5.87	6.23	6.47	0.87	0.55	0.31
29	PCDD-1237	Clc(cc1)cc2c1Oc(c(Cl)c(c(Cl)c1)Cl)c1O2	321.974	4	0	201.2	0.20541	0.76489	241.22	235.59	0.55556	0.050562	0.84127	5.46451	-6.09256	7.2942	25.5725	7.6265	-0.5355	-18.86	-2.9357	14.9796	34.812	2.77	3.62	6	6.59	6.39	0.83	0.5	0.24
30	PCDD-1238	Clc(cc1)cc2c1Oc(cc(c(Cl)c1Cl)Cl)c1O2	321.974	4	0	201.2	0.17309	0.76419	241.38	235.52	0.55556	0.050562	0.84401	5.46451	-6.09229	7.2942	25.5725	7.6266	-0.5355	-18.86	-2.94	14.9795	34.8268	2.77	3.52	6	6.58	6.45	0.82	0.49	0.23
31	PCDD-1239	Clc1c2Oc(c(Cl)c(c(Cl)c3)Cl)c3Oc2ccc1	321.974	4	0	201.2	0.20178	0.77682	238.3	236.75	0.5	0.047226	0.85376	5.46451	-6.07378	7.2942	25.5725	7.6368	-0.5349	-19.36	-3.0801	15.3391	35.5075	2.79	3.5	6	6.58	6.45	0.92	0.54	0.39
32	PCDD-1246	Clc1cccc(Oc2c(c(Cl)c3)Cl)c1Oc2c3Cl	321.974	4	0	201.2	0.21033	0.77638	239.51	238.35	0.5	0.043781	0.8577	5.46451	-6.07296	7.2942	25.5725	7.6468	-0.5342	-18.26	-3.1141	14.3225	34.2454	2.79	3.61	6	6.58	6.46	1.21	0.59	0.32
33	PCDD-1247	Clc(cc1)cc(Oc2c(cc3Cl)Cl)c1Oc2c3Cl	321.974	4	0	201.2	0.18213	0.76189	242.91	236.69	0.55556	0.047226	0.84708	5.46451	-6.09151	7.2942	25.5725	7.6367	-0.5349	-17.76	-2.9792	13.9628	33.5759	2.77	3.49	6	6.49	6.43	0.84	0.54	0.27
34	PCDD-1248	Clc(cc1)cc(Oc2c(c(Cl)c3)Cl)c1Oc2c3Cl	321.974	4	0	201.2	0.19149	0.76292	242.64	236.78	0.5	0.047226	0.84935	5.46451	-6.0913	7.2942	25.5725	7.6366	-0.5349	-17.76	-2.9787	13.9626	33.5809	2.77	3.63	6	6.57	6.43	1.08	0.55	0.27
35	PCDD-1249	Clc(cccc1Oc2c(cc3Cl)Cl)c1Oc2c3Cl	321.974	4	0	201.2	0.17139	0.77284	239.96	237.41	0.5	0.043781	0.85734	5.46451	-6.07274	7.2942	25.5725	7.6468	-0.5342	-18.26	-3.1185	14.3227	34.2608	2.79	3.49	6	6.58	6.3	1.17	0.57	0.32
36	PCDD-1267	Clc(ccc(Oc1c2Cl)c3Oc1ccc2Cl)c3Cl	321.974	4	9	201.2	0.19825	0.77062	240.14	236.65	0.55556	0.047226	0.85046	5.46451	-6.0786	7.2942	25.5725	7.6367	-0.5348	-19.36	-2.9308	15.3147	34.7766	2.69	3.66	6	6.19	6.44	0.75	0.51	0.08
37	PCDD-1268	Clc(cc1Cl)cc(Oc2c3Cl)c1Oc2ccc3Cl	321.974	4	0	201.2	0.17434	0.76248	242.69	236.64	0.5	0.047226	0.84245	5.46451	-6.09092	7.2942	25.5725	7.6367	-0.5348	-17.76	-2.969	13.9627	33.1071	2.77	3.63	5.89	6.6	6.47	1.04	0.54	0.31
38	PCDD-1269	Clc(c(Oc1ccc2Cl)c3Oc1c2Cl)ccc3Cl	321.974	4	0	201.2	0.23256	0.77791	239.07	238.41	0.5	0.043781	0.8591	5.46451	-6.07703	7.2942	25.5725	7.6469	-0.5342	-18.26	-3.0868	14.3225	33.639	2.72	3.59	6.01	6.59	6.51	1.21	0.58	0.31
39	PCDD-1278	Clc1ccc2Oc(cc(c(Cl)c3)Cl)c3Oc2c1Cl	321.974	4	0	201.2	0.18752	0.76521	241.05	235.51	0.55556	0.050562	0.84166	5.46451	-6.09603	7.2942	25.5725	7.6266	-0.5355	-18.86	-2.9082	14.9793	34.2066	2.69	3.66	6	6.48	6.42	0.76	0.49	0.24
40	PCDD-1279	Clc(cc1Oc2ccc3Cl)cc(Cl)c1Oc2c3Cl	321.974	4	0	201.2	0.17285	0.7673	241.52	237.15	0.55556	0.047226	0.84708	5.46451	-6.09031	7.2942	25.5725	7.6367	-0.5349	-17.76	-3.0801	13.9629	33.1813	2.79	3.48	6.01	6.57	6.43	0.92	0.53	0.39
41	PCDD-1289	Clc(c(Cl)c1Oc2c3Cl)ccc1Oc2ccc3Cl	321.974	4	8	201.2	0.22769	0.77724	238.07	236.62	0.5	0.047226	0.85304	5.46451	-6.0775	7.2942	25.5725	7.6367	-0.5348	-19.36	-3.0495	15.3143	34.8907	2.72	3.66	6	6.57	6.5	0.79	0.5	0.16
42	PCDD-1368	Clc(cc1Cl)cc2c1Oc1cc(Cl)cc(Cl)c1O2	321.974	4	9	201.2	0.21695	0.75852	244.48	237.39	0.55556	0.047226	0.84008	5.46451	-6.10366	7.2942	25.5725	7.6368	-0.5349	-16.16	-3.0083	12.6105	31.4268	2.74	3.68	5.9	6.59	6.57	1.04	0.5	0.07
43	PCDD-1369	Clc1cc(Cl)c2Oc(c(Cl)ccc3Cl)c3Oc2c1	321.974	4	0	201.2	0.16746	0.76481	243.17	238.42	0.5	0.043781	0.85664	5.46451	-6.08978	7.2942	25.5725	7.6469	-0.5342	-16.66	-3.1212	12.9699	31.9497	2.77	3.62	5.89	6.22	6.49	1.30	0.59	0.32
44	PCDD-1378	Clc1cc(Cl)c2Oc(cc(c(Cl)c3)Cl)c3Oc2c1	321.974	4	0	201.2	0.19385	0.75811	243.54	235.83	0.55556	0.050562	0.83887	5.46451	-6.10882	7.2942	25.5725	7.6267	0.5355	-17.26	2.9427	13.6271	32.5164	2.77	3.7	6	6.48	6.41	0.83	0.49	0.24
45	PCDD-1379	Clc(cc1Oc2cc(Cl)c3)cc(Cl)c1Oc2c3Cl	321.974	4	8	201.2	0.1499	0.76048	243.73	237.21	0.5	0.047226	0.84401	5.46451	-6.10312	7.2942	25.5725	7.6367	0.5349	-16.16	3.1096	12.6105	31.4811	2.76	3.7	6.01	6.55	6.73	0.94	0.52	0.21
46	PCDD-1469	Clc(c(Oc1c(cc2)Cl)c3Oc1c2Cl)ccc3Cl	321.974	4	13	201.2	0.16492	0.77384	240.35	238.43	0.44444	0.040211	0.86084	5.46451	-6.07653	7.2942	25.5725	7.657	0.5335	-17.16	3.2338	13.3298	32.4704	2.67	3.71	5.9	6.57	6.57	1.10	0.61	0.29
47	PCDD-1478	Clc(c(Oc1c2)c3Oc1cc(Cl)c2Cl)ccc3Cl	321.974	4	9	201.2	0.21721	0.76474	242.01	236.68	0.5	0.047226	0.8236	5.46451	-6.09556	7.2942	25.5725	7.6368	0.5349	-17.76	2.9544	13.987	32.9827	2.7	3.68	5.78	6.23	6.46	0.86	0.53	0.1
48	PCDD-2378	Clc(c(Cl)c1)cc(Oc2c3)c1Oc2cc(Cl)c3Cl	321.974	4	13	201.2	0.18469	0.75764	242.57	234.22	0.55556	0.053802	0.79818	5.46451	-6.11453	7.2942	25.5725	7.6164	0.5362	-18.36	2.8768	14.6439	33.6032	2.71	3.67	5.88	6.59	6.4	0.79	0.43	0.14
49	PCDD-12346	Clc1cccc(Oc2c(c(Cl)c3Cl)Cl)c1Oc2c3Cl	356.419	5	0	216.62	0.17783	0.7682	252.82	254.43	0.47368	0.043556	0.85875	6.08648	-6.74425	7.7856	25.5725	7.6792	0.4916	-21.46	3.3018	17.4464	40.3642	2.79	3.73	5.8	6.58	7.13	1.24	0.64	0.28
50	PCDD-12347	Clc(cc1)cc(Oc2c(c(Cl)c3Cl)Cl)c1Oc2c3Cl	356.419	5	0	216.62	0.19767	0.75945	254.66	252.85	0.52632	0.046983	0.84632	6.08648	-6.76281	7.7856	25.5725	7.669	0.4923	-20.96	3.1594	17.0865	39.6989	2.77	3.88	6.35	6.88	7.09	1.05	0.61	0.18
51	PCDD-12367	Clc(ccc1c2Oc(cc(c(Cl)c3Cl)Cl)c3O1)c2Cl	356.419	5	0	216.62	0.19202	0.75864	255.2	253.25	0.52632	0.046983	0.87019	6.08648	-6.7652	7.7856	25.5725	7.6691	0.4923	-20.96	3.1181	17.0861	38.6029	2.77	3.87	6.35	6.88	7.1	1.04	0.6	0.18
52	PCDD-12368	Clc(cc1Cl)cc2c1Oc(cc(c(Cl)c1Cl)Cl)c1O2	356.419	5	0	216.62	0.20254	0.75438	256.99	253.76	0.52632	0.046983	0.86323	6.08648	-6.77774	7.7856	25.5725	7.6691	0.4923	-19.36	3.1568	15.7342	36.9281	2.77	3.9	6.36	6.87	7.11	1.10	0.6	0.17
53	PCDD-12369	Clc(c1c2Oc(c(Cl)c(c(Cl)c3)Cl)c3O1)ccc2Cl	356.419	5	0	216.62	0.21321	0.76315	254.85	254.96	0.47368	0.043556	0.87957	6.08648	-6.76385	7.7856	25.5725	7.6793	0.4916	-19.86	3.2771	16.094	37.4457	2.79	3.87	6.36	6.87	7.15	1.24	0.65	0.28
54	PCDD-12378	Clc(c(Cl)c1)cc2c1Oc(c(Cl)c(c(Cl)c1)Cl)c1O2	356.419	5	0	216.62	0.2252	0.75508	256.16	252.88	0.52632	0.050302	0.86049	6.08648	-6.78291	7.7856	25.5725	7.6589	0.4929	-20.46	3.0886	16.7509	38.0307	2.77	3.92	6.36	6.88	7.07	1.39	0.51	0.12
55	PCDD-12379	Clc1cc(Cl)c2Oc(c(Cl)c(c(Cl)c3)Cl)c3Oc2c1	356.419	5	0	216.62	0.20902	0.76034	255.45	254.45	0.52632	0.046983	0.86692	6.08648	-6.77719	7.7856	25.5725	7.6691	0.4923	-19.36	3.263	15.7339	36.9934	2.79	3.9	6.37	6.84	7.08	1.21	0.6	0.23
56	PCDD-12389	Clc1ccc2Oc(cc(c(Cl)c3Cl)Cl)c3Oc2c1Cl	356.419	5	0	216.62	0.21062	0.76489	253.63	254.01	0.52632	0.046983	0.87275	6.08648	-6.7644	7.7856	25.5725	7.6691	0.4923	-20.96	3.2329	17.0863	38.699	2.79	3.88	6.36	6.86	7.11	1.12	0.59	0.23
57	PCDD-12467	Clc(ccc(Oc1c(c(Cl)c2)Cl)c3Oc1c2Cl)c3Cl	356.419	5	0	216.62	0.18502	0.76276	254.73	254.58	0.52632	0.043556	0.87433	6.08648	-6.76356	7.7856	25.5725	7.6792	0.4916	-19.86	3.2702	16.0693	37.4166	2.79	3.86	6.36	6.86	7.12	1.12	0.64	0.28
58	PCDD-12468	Clc(cc1Cl)cc(Oc2c(c(Cl)c3)Cl)c1Oc2c3Cl	356.419	5	0	216.62	0.19702	0.75827	256.82	255.45	0.47368	0.043556	0.86725	6.08648	-6.77633	7.7856	25.5725	7.6792	0.4916	-18.26	3.304	14.7173	35.7321	2.79	3.89	6.36	6.88	7.11	1.16	0.61	0.28
59	PCDD-12469	Clc(c(Oc1c(cc2Cl)Cl)c3Oc1c2Cl)ccc3Cl	356.419	5	0	216.62	0.18565	0.76759	254.23	256.24	0.47368	0.040004	0.88197	6.08648	-6.76286	7.7856	25.5725	7.6894	0.491	-18.76	3.4241	15.0771	36.2497	2.79	3.86	6.36	6.88	7.18	1.31	0.65	0.11
60	PCDD-12478	Clc(c(Cl)c1)cc(Oc2c(cc3Cl)Cl)c1Oc2c3Cl	356.419	5	0	216.62	0.17226	0.75215	257.5	253.39	0.52632	0.046983	0.86559	6.08648	-6.7819	7.7856	25.5725	7.669	0.4923	-19.36	3.1347	15.7341	36.7803	2.77	3.9	6.35	6.88	7.09	1.06	0.61	0.18
61	PCDD-12479	Clc(cc1Oc2c(cc3Cl)Cl)cc(Cl)c1Oc2c3Cl	356.419	5	0	216.62	0.2127	0.7585	256.81	255.54	0.52632	0.043556	0.87083	6.08648	-6.77611	7.7856	25.5725	7.6792	0.4916	-18.26	3.3089	14.7175	35.7421	2.79	3.73	6.37	6.87	7.13	1.22	0.65	0.28
62	PCDD-12489	Clc(c(Cl)c1Oc2c(c(Cl)c3)Cl)ccc1Oc2c3Cl	356.419	5	0	216.62	0.1639	0.76154	254.98	254.36	0.47368	0.043556	0.87558	6.08648	-6.76337	7.7856	25.5725	7.6792	0.4916	-19.86	3.274	16.0689	37.4364	2.79	3.86	6.36	6.88	7.15	1.06	0.63	0.28
63	PCDD-123467	Clc(ccc(Oc1c(c(Cl)c2Cl)Cl)c3Oc1c2Cl)c3Cl	390.864	6	0	232.04	0.21685	0.75854	267.79	272.13	0.5	0.043356	0.87558	6.70845	-7.4338	8.277	25.5725	7.7115	0.4491	-23.06	3.4574	19.1931	43.6009	2.79	4.08	6.36	6.88	7.3	1.04	0.59	0.13
64	PCDD-123468	Clc(cc1Cl)cc(Oc2c(c(Cl)c3Cl)Cl)c1Oc2c3Cl	390.864	6	0	232.04	0.17011	0.75056	270.24	271.55	0.5	0.043356	0.86954	6.70845	-7.44655	8.277	25.5725	7.7116	0.4491	-21.46	3.4918	17.8412	41.9111	2.79	4.11	6.33	7.18	7.3	1.12	0.6	0.13
65	PCDD-123469	Clc(c(Oc1c(c(Cl)c2Cl)Cl)c3Oc1c2Cl)ccc3Cl	390.864	6	10	232.04	0.18782	0.75998	267.68	272.75	0.45	0.039821	0.87805	6.70845	-7.43329	8.277	25.5725	7.7218	0.4484	-21.96	3.6145	18.2008	42.414	2.79	4.13	6.33	7.18	7.34	1.27	0.58	0.12
66	PCDD-123478	Clc(c(Cl)c1)cc(Oc2c(c(Cl)c3Cl)Cl)c1Oc2c3Cl	390.864	6	10	232.04	0.19146	0.7488	270.11	270.41	0.5	0.046767	0.8577	6.70845	-7.45235	8.277	25.5725	7.7014	0.4497	-22.56	3.315	18.8578	42.9636	2.77	4.17	6.21	7.24	7.27	1.03	0.51	0.13
67	PCDD-123678	Clc(c(Cl)c1Cl)cc2c1Oc(cc(c(Cl)c1Cl)Cl)c1O2	390.864	6	10	232.04	0.16498	0.74752	270.19	269.84	0.5	0.046767	0.88167	6.70845	-7.45096	8.277	25.5725	7.7015	0.4497	-22.56	3.3054	18.8574	42.4891	2.77	4.18	6.21	7.22	7.28	1.09	0.51	0.13
68	PCDD-123679	Clc(c1c2Oc(cc(c(Cl)c3Cl)Cl)c3O1)cc(Cl)c2Cl	390.864	6	0	232.04	0.15656	0.75037	270.23	271.43	0.5	0.043356	0.89639	6.70845	-7.44933	8.277	25.5725	7.7117	0.449	-21.46	3.4601	17.8406	41.2887	2.79	4.11	6.21	7.2	7.29	1.14	0.61	0.13
69	PCDD-123689	Clc(cc1Cl)c2Oc(cc(c(Cl)c3Cl)Cl)c3Oc2c1Cl	390.864	6	0	232.04	0.17569	0.74926	270.55	271.3	0.5	0.043356	0.89368	6.70845	-7.44913	8.277	25.5725	7.7117	0.4491	-21.46	3.4644	17.8408	41.3056	2.79	4.1	6.33	7.17	7.31	1.10	0.61	0.13
70	PCDD-123789	Clc(cc1Oc(cc(c(Cl)c2Cl)Cl)c2Oc1c1Cl)c1Cl	390.864	6	9	232.04	0.1984	0.75092	269.38	270.46	0.5	0.046767	0.88951	6.70845	-7.45022	8.277	25.5725	7.7014	0.4497	-22.56	3.4159	18.8576	42.5702	2.79	4.17	6.33	7.17	7.28	1.18	0.51	0.14
71	PCDD-124679	Clc(c(Oc1c(c(Cl)c2)Cl)c3Oc1c2Cl)cc(Cl)c3Cl	390.864	6	10	232.04	0.18625	0.75641	269.34	273.35	0.5	0.039821	0.89906	6.70845	-7.44831	8.277	25.5725	7.7217	0.4484	-20.36	3.6146	16.8237	40.088	2.79	4.14	6.23	7.19	7.33	1.15	0.59	0.12
72	PCDD-124689	Clc(cc(c(Cl)c1Oc2c(c(Cl)c3)Cl)Cl)c1Oc2c3Cl	390.864	6	9	232.04	0.16295	0.7554	269.81	273.51	0.45	0.039821	0.89559	6.70845	-7.44813	8.277	25.5725	7.7217	0.4484	-20.36	3.614	16.8236	40.0932	2.79	4.14	6.21	7.23	7.33	1.14	0.6	0.13
73	PCDD-1234678	Clc(c(Cl)c1Cl)cc(Oc2c(c(Cl)c3Cl)Cl)c1Oc2c3Cl	425.309	7	0	247.46	0.18297	0.74747	282.58	288.56	0.47619	0.043177	0.88637	7.33043	-8.11864	8.7684	25.5725	7.7439	0.4065	-24.66	3.6474	20.9644	47.533	2.79	4.33	6.23	7.23	7.72	0.79	0.6	0.19
74	PCDD-1234679	Clc(c(Oc1c(c(Cl)c2Cl)Cl)c3Oc1c2Cl)cc(Cl)c3Cl	425.309	7	0	247.46	0.20597	0.75089	282.81	290.89	0.47619	0.039656	0.8923	7.33043	-8.11763	8.7684	25.5725	7.7541	0.4058	-23.56	3.8045	19.9476	46.3182	2.79	4.31		7.49	7.75	1.10	0.63	0.19
75	PCDD-12346789	Clc(c(Oc1c(c(Cl)c2Cl)Cl)c(c(Cl)c3Cl)Oc1c2Cl)c3Cl	459.754	8	16	262.88	0.1715	0.74334	295.77	306.44	0.45455	0.039508	0.90297	7.9524	-8.78637	9.2598	25.5725	7.7865	0.3632	-26.76	3.9945	23.0707	52.6076	2.79	4.45		7.51	8.14	1.06	0.22	0.2
76	PCDF-1	Clc1c(c(cccc2)c2o2)c2ccc1	202.64	1	0	147.57	5.2092e-05	0.82192	184.05	174.92	0.5	0	0.79328	4.05021	-4.13414	5.7699	61.1938	18.0689	-0.7611	-15.0357	10.3105	11.2556	85.5358	2.42	2.9		8.08	5.58	73.20	0.49	0.49
77	PCDF-2	Clc(cc1)cc2c1oc1c2cccc1	202.64	1	0	147.57	0.0014987	0.80775	188.24	176.26	0.57143	0	0.77117	4.05021	-4.14887	5.7699	61.2539	18.0729	-0.7625	-16.1946	-1.2647	11.1153	72.6138	2.38	2.97	4.58	5.3	5.54	96.17	0.36	0.49
78	PCDF-3	Clc(cc1)cc2c1c(cccc1)c1o2	202.64	1	0	147.57	2.0898e-05	0.80757	188.1	176	0.57143	0	0.7659	4.05021	-4.14328	5.7699	61.2072	18.0702	-0.7613	-16.0981	-1.2303	11.1142	72.8048	2.5	2.89	4.53	5.34	5.54	87.04	0.45	0.54
79	PCDF-4	Clc1c2oc(cccc3)c3c2ccc1	202.64	1	0	147.57	1.893e-07	0.81042	187.6	176.23	0.5	0	0.78706	4.05021	-4.1223	5.7699	61.2067	18.0706	-0.7614	-16.0324	-1.31	11.0688	74.216	2.57	2.92	4.54	5.38	5.58	57.34	0.53	0.41
80	PCDF-12	Clc(ccc1c2c(cccc3)c3o1)c2Cl	237.085	2	0	162.99	5.1522e-06	0.80858	198.53	191.2	0.53333	0	0.82089	4.67218	-4.83098	6.2613	61.2072	18.1045	-0.7614	-16.6936	10.1428	13.5283	89.2773	2.47	3.16	4.59	5.38	5.97	50.27	0.45	0.4
81	PCDF-13	Clc1cc(Cl)c(c(cccc2)c2o2)c2c1	237.085	2	0	162.99	4.0572e-07	0.80077	201.34	192.45	0.53333	0	0.81672	4.67218	-4.83516	6.2613	61.1938	18.1036	-0.7611	-15.0326	10.1341	11.8131	87.1767	2.54	3.11	5.14	5.59	5.95	82.57	0.51	0.4
82	PCDF-14	Clc(cc1)c(c(cccc2)c2o2)c2c1Cl	237.085	2	0	162.99	4.7962e-05	0.80324	200.25	191.78	0.46667	0	0.8267	4.67218	-4.8213	6.2613	61.1938	18.1037	-0.7611	-15.0368	10.0254	11.426	87.6054	2.54	3.12	5.05	5.63	5.99	49.25	0.46	0.32
83	PCDF-16	Clc1cccc2c1c1cccc(Cl)c1o2	237.085	2	0	162.99	1.2337e-08	0.80168	201.41	192.88	0.46667	0	0.83102	4.67218	-4.81987	6.2613	61.2072	18.1045	-0.7614	-15.0957	10.0497	11.4294	87.1024	2.55	3.16	5	5.66	5.99	96.16	0.54	0.32
84	PCDF-17	Clc(cc1)cc(oc2ccc3)c1c2c3Cl	237.085	2	0	162.99	3.2594e-14	0.79733	202.72	193.18	0.53333	0	0.81243	4.67218	-4.84252	6.2613	61.2067	18.1052	-0.7614	-14.9948	10.1734	11.8123	86.5921	2.42	3.11	5.1	5.57	5.99	62.60	0.5	0.4
85	PCDF-18	Clc(cc1)cc2c1oc1cccc(Cl)c12	237.085	2	0	162.99	9.8974e-06	0.80136	200.74	191.8	0.53333	0	0.81997	4.67218	-4.84646	6.2613	61.2539	18.1076	-0.7625	-15.1331	10.0498	11.8149	86.3423	2.46	3.18	5.05	5.62	5.94	171.66	0.43	0.37
86	PCDF-19	Clc(cccc1oc2ccc3)c1c2c3Cl	237.085	2	7	162.99	8.3401e-17	0.81552	196.66	190.94	0.46667	0	0.83016	4.67218	-4.83195	6.2613	61.2067	18.1051	-0.7614	-13.913	210.137	11.9543	286.728	2.44	3.14	5.05	5.51	5.99	52.93	0.43	0.41
87	PCDF-23	Clc(cc(c(cccc1)c1o1)c1c1)c1Cl	237.085	2	0	162.99	6.89e-09	0.79694	202.16	192.25	0.53333	0	0.79493	4.67218	-4.84198	6.2613	61.1938	18.1038	-0.7611	-17.6912	-1.4006	13.3811	76.4806	2.47	3.15	5.14	5.63	5.94	51.87	0.45	0.41
88	PCDF-24	Clc1cc(Cl)c2oc(cccc3)c3c2c1	237.085	2	0	162.99	1.4206e-11	0.79178	203.56	192.36	0.53333	0	0.81243	4.67218	-4.83304	6.2613	61.2067	18.1053	-0.7614	-16.0315	-1.5335	11.6265	75.7397	2.61	3.18	5.11	5.61	5.95	86.05	0.5	0.28
89	PCDF-26	Clc(cc1)cc(c2ccc3)c1oc2c3Cl	237.085	2	0	162.99	1.0083e-10	0.79164	203.8	192.65	0.53333	0	0.80949	4.67218	-4.83423	6.2613	61.1925	18.1034	-0.7611	-16.0531	-1.5378	11.2846	74.2862	2.49	3.19	5.06	5.66	6.02	63.29	0.5	0.29
90	PCDF-27	Clc(cc1)cc2c1oc1c2ccc(Cl)c1	237.085	2	0	162.99	2.495e-06	0.78716	206.02	194.15	0.6	0	0.79217	4.67218	-4.85642	6.2613	61.2539	18.1077	-0.7625	-16.1939	-1.4043	11.6723	73.6118	2.42	3.07	5.07	5.78	5.92	173.50	0.42	0.46
91	PCDF-28	Clc(cc1)cc2c1oc(cc1)c2cc1Cl	237.085	2	7	162.99	7.0875e-10	0.78802	205.57	193.82	0.53333	0	0.79871	4.67218	-4.86089	6.2613	61.2539	18.1077	-0.7625	-16.1938	1.452	11.6723	73.4975	2.38	3.24	5.1	5.87	5.98	77.21	0.35	0.28
92	PCDF-34	Clc(ccc1c2oc3c1cccc3)c2Cl	237.085	2	0	162.99	7.2998e-08	0.79756	202.79	193.36	0.53333	0	0.81339	4.67218	-4.81737	6.2613	61.194	18.1047	-0.7609	-17.5366	-1.4866	12.9785	77.3616	2.64	3.1	4.99	5.61	5.96	45.71	0.54	0.32
93	PCDF-36	Clc(cc1)cc2c1c1cccc(Cl)c1o2	237.085	2	0	162.99	0.00010291	0.79265	204.29	193.72	0.53333	0	0.80998	4.67218	-4.82984	6.2613	61.2072	18.1049	-0.7613	-16.0993	-1.5027	11.2846	74.4094	2.6	3.15	5.15	5.67	5.99	60.50	0.55	0.31
94	PCDF-37	Clc(cc1)cc2c1c(ccc(Cl)c1)c1o2	237.085	2	7	162.99	6.6724e-05	0.78836	205.52	193.88	0.6	0	0.79105	4.67218	-4.85178	6.2613	61.2072	18.1049	-0.7613	-16.0955	-1.3681	11.6718	73.8042	2.5	3.01	5.06	5.67	5.92	173.30	0.43	0.46
95	PCDF-46	Clc1cccc(c2ccc3)c1oc2c3Cl	237.085	2	7	162.99	1.8233e-06	0.79279	204.22	193.67	0.46667	0	0.82089	4.67218	-4.80758	6.2613	61.1925	18.1034	-0.7611	-16.0957	-1.6052	11.2422	75.7957	2.67	3.17	5.07	5.96	6	93.67	0.54	0.23
96	PCDF-123	Clc1cc(oc2c3cccc2)c3c(Cl)c1Cl	271.53	3	0	178.41	3.7909e-09	0.79652	213.06	207.83	0.5	0	0.83603	5.29415	-5.51766	6.7527	61.2067	18.1399	-0.7614	-18.1963	9.9605	15.7919	93.9795	2.58	3.39	5.16	5.66	6.39	23.68	0.54	0.42
97	PCDF-124	Clc(c1c2c(cccc3)c3o1)cc(Cl)c2Cl	271.53	3	0	178.41	3.7565e-09	0.78982	216.05	209.55	0.5	0	0.85557	5.29415	-5.51513	6.7527	61.2072	18.1395	-0.7613	-16.6311	9.8592	14.0363	92.906	2.67	3.38	5.56	6.14	6.41	40.12	0.53	0.33
98	PCDF-126	Clc1cccc2c1oc(cc1)c2c(Cl)c1Cl	271.53	3	0	178.41	2.0455e-06	0.79006	216.07	209.68	0.5	0	0.85376	5.29415	-5.5135	6.7527	61.2539	18.1424	-0.7625	-16.7342	9.907	14.0394	91.6622	2.59	3.43	5.53	6.19	6.45	53.23	0.55	0.3
99	PCDF-127	Clc(cc1)cc2c1c(c(Cl)c(cc1)Cl)c1o2	271.53	3	0	178.41	0.00020371	0.78801	216.72	209.81	0.5625	0	0.83685	5.29415	-5.5368	6.7527	61.2072	18.1398	-0.7613	-16.6276	9.9892	14.0807	90.3542	2.47	3.31	5.53	5.9	6.39	41.01	0.52	0.45
100	PCDF-128	Clc(cc1)cc2c1oc(cc1)c2c(Cl)c1Cl	271.53	3	0	178.41	1.1478e-13	0.78754	216.74	209.65	0.5	0	0.84362	5.29415	-5.54013	6.7527	61.2539	18.1424	-0.7625	-16.7323	9.8626	14.0832	90.1616	2.51	3.44	5.58	6.26	6.41	63.25	0.48	0.37
101	PCDF-129	Clc1c2c(c(Cl)c(cc3)Cl)c3oc2ccc1	271.53	3	0	178.41	2.3333e-16	0.8037	211.18	207.86	0.5	0	0.8591	5.29415	-5.52615	6.7527	61.1938	18.1387	-0.761	-15.5618	209.182	14.2206	286.412	2.52	3.41	5.5	5.84	6.4	67.55	0.48	0.4
102	PCDF-134	Clc(c1c2oc3c1cccc3)cc(Cl)c2Cl	271.53	3	0	178.41	1.2341e-10	0.78822	216.76	209.95	0.5	0	0.85231	5.29415	-5.50847	6.7527	61.194	18.1394	-0.7609	-16.4642	9.8766	13.6768	92.3594	2.67	3.33	5.52	6.06	6.4	37.79	0.56	0.33
103	PCDF-136	Clc1cc(Cl)c(c(cccc2Cl)c2o2)c2c1	271.53	3	0	178.41	5.3097e-09	0.78205	218.89	210.55	0.5	0	0.85046	5.29415	-5.51904	6.7527	61.1938	18.1384	-0.7611	-15.0274	9.8904	12.3264	89.6099	2.62	3.37	5.53	6.21	6.41	86.19	0.6	0.29
104	PCDF-137	Clc(cc1)cc(oc2cc(Cl)c3)c1c2c3Cl	271.53	3	0	178.41	7.5245e-09	0.77934	219.99	211.05	0.5625	0	0.83313	5.29415	-5.54189	6.7527	61.2067	18.1407	-0.7613	-14.9657	9.9979	12.3661	88.3402	2.54	3.26	5.46	5.93	6.37	73.59	0.56	0.44
105	PCDF-138	Clc(cc1)cc2c1oc1cc(Cl)cc(Cl)c12	271.53	3	0	178.41	1.3876e-07	0.77898	219.81	210.64	0.5625	0	0.83968	5.29415	-5.54565	6.7527	61.2539	18.1424	-0.7625	-15.1324	9.8727	12.3719	88.0635	2.54	3.32	5.5	6.32	6.36	113.29	0.52	0.44
106	PCDF-139	Clc(cc1oc2ccc3)cc(Cl)c1c2c3Cl	271.53	3	0	178.41	2.5917e-16	0.79501	214.37	209.16	0.5	0	0.84972	5.29415	-5.53127	6.7527	61.2067	18.1399	-0.7614	-13.9333	209.935	12.5118	287.099	2.56	3.36	5.5	6.22	6.41	61.29	0.52	0.38
107	PCDF-146	Clc(cc1)c(c(cccc2Cl)c2o2)c2c1Cl	271.53	3	0	178.41	0.0001015	0.78359	218.6	210.75	0.4375	0	0.85557	5.29415	-5.50375	6.7527	61.1938	18.1384	-0.7611	-15.0315	9.76	11.9393	90.0846	2.65	3.38	5.45	5.94	6.43	79.16	0.58	0.2
108	PCDF-147	Clc(cc1)cc(oc2c(cc3)Cl)c1c2c3Cl	271.53	3	0	178.41	9.2728e-08	0.78132	218.94	210.33	0.5	0	0.84517	5.29415	-5.5271	6.7527	61.2067	18.1399	-0.7614	-14.9786	9.8849	11.9813	88.7616	2.54	3.35	5.49	5.92	6.42	51.14	0.55	0.28
109	PCDF-148	Clc(cc1)cc(c2c(cc3)Cl)c1oc2c3Cl	271.53	3	0	178.41	0.0002426	0.78411	217.85	209.88	0.5	0	0.84556	5.29415	-5.53036	6.7527	61.1925	18.1381	-0.7611	-14.9858	9.7504	11.9837	88.5581	2.57	3.41	5.46	5.97	6.43	84.29	0.52	0.28
110	PCDF-149	Clc1cccc(oc2c(cc3)Cl)c1c2c3Cl	271.53	3	0	178.41	2.46e-16	0.79882	213.13	208.84	0.4375	0	0.86525	5.29415	-5.51644	6.7527	61.2067	18.1398	-0.7614	-13.8968	209.842	12.1233	286.653	2.57	3.37	5.46	5.91	6.43	64.72	0.5	0.29
111	PCDF-167	Clc1cccc2c1c(ccc(Cl)c1Cl)c1o2	271.53	3	0	178.41	8.5863e-08	0.79019	216.12	209.8	0.5	0	0.85157	5.29415	5.51298	6.7527	61.2072	18.1392	-0.7614	-16.693	9.8983	13.6985	90.985	2.59	3.35	5.49	5.92	6.42	52.01	0.59	0.31
112	PCDF-168	Clc(cc12)cc(Cl)c1oc1c2c(Cl)ccc1	271.53	3	0	178.41	3.494e-06	0.78363	217.66	209.41	0.5	0	0.85157	5.29415	-5.52774	6.7527	61.1924	18.1408	-0.7605	-15.1503	9.7851	12.3324	89.3449	2.62	3.43	5.53	5.91	6.38	139.74	0.56	0.29
113	PCDF-178	Clc1cccc(oc2c3)c1c2cc(Cl)c3Cl	271.53	3	0	178.41	1.6497e-05	0.78618	217.41	210.08	0.5	0	0.83603	5.29415	-5.53794	6.7527	61.2067	18.1409	-0.7612	-16.5274	9.9079	14.065	90.3744	2.51	3.37	5.46	6.08	6.4	53.43	0.51	0.38
114	PCDF-234	Clc(c(Cl)c1Cl)cc2c1oc1c2cccc1	271.53	3	0	178.41	6.4275e-11	0.78666	216.83	209.43	0.5	0	0.8293	5.29415	-5.50925	6.7527	61.2539	18.1422	-0.7626	-19.3964	1.6819	15.6111	82.4567	2.66	3.38	5.5	5.87	6.39	23.76	0.57	0.33
115	PCDF-236	Clc1cccc(c2c3)c1oc2cc(Cl)c3Cl	271.53	3	0	178.41	7.7433e-06	0.77809	220.26	210.92	0.5	0	0.83144	5.29415	-5.52529	6.7527	61.1925	18.1385	-0.7611	-17.6758	-1.6376	13.8931	78.9536	2.56	3.38	5.57	6.19	6.42	35.97	0.56	0.29
116	PCDF-237	Clc(cc1)cc(oc2c3)c1c2cc(Cl)c3Cl	271.53	3	0	178.41	4.8393e-06	0.77691	220	210.06	0.5625	0	0.81339	5.29415	-5.54793	6.7527	61.2067	18.141	-0.7612	-17.6092	-1.5504	13.9231	77.6728	2.47	3.29	5.5	5.95	6.36	60.11	0.52	0.45
117	PCDF-238	Clc(cc1)cc(c2c3)c1oc2cc(Cl)c3Cl	271.53	3	0	178.41	1.5102e-11	0.7771	219.66	209.66	0.5625	0	0.81859	5.29415	-5.55189	6.7527	61.1925	18.1385	-0.7611	-17.6332	-1.5931	13.9354	77.5173	2.47	3.36	5.5	6.3	6.38	46.65	0.51	0.44
118	PCDF-246	Clc1cc(Cl)c2oc(c(Cl)ccc3)c3c2c1	271.53	3	0	178.41	1.5467e-07	0.77509	221.58	211.58	0.5	0	0.84166	5.29415	-5.51541	6.7527	61.2067	18.14	-0.7614	-16.0152	-1.8301	11.7955	77.4864	2.7	3.44	5.5	6.26	6.44	81.98	0.6	0.19
119	PCDF-247	Clc(cc1)cc2c1c1cc(Cl)cc(Cl)c1o2	271.53	3	0	178.41	1.2993e-05	0.77286	221.44	210.48	0.5625	0	0.83186	5.29415	-5.53772	6.7527	61.2072	18.1398	-0.7613	-16.0938	-1.7228	11.8418	76.0005	2.62	3.33	5.47	5.96	6.38	69.67	0.58	0.37
120	PCDF-248	Clc(cc1)cc(c2cc(Cl)c3)c1oc2c3Cl	271.53	3	0	178.41	1.1927e-13	0.77239	221.41	210.25	0.5	0	0.83186	5.29415	-5.54209	6.7527	61.1925	18.1384	-0.7611	-16.0413	-1.7627	11.8409	75.9026	2.61	3.46	5.51	6.31	6.41	66.09	0.53	0.26
121	PCDF-346	Clc1cccc2c1oc1c2ccc(Cl)c1Cl	271.53	3	0	178.41	5.3391e-11	0.78179	219.03	210.65	0.5	0	0.84632	5.29415	-5.50093	6.7527	61.2539	18.1424	-0.7625	-17.7931	-1.7435	13.5099	79.7056	2.73	3.37	5.43	5.94	6.43	48.53	0.62	0.23
122	PCDF-347	Clc(cc1)cc2c1c(ccc(Cl)c1Cl)c1o2	271.53	3	0	178.41	0.00010258	0.77983	219.36	210.33	0.5625	0	0.83229	5.29415	-5.52298	6.7527	61.2072	18.1396	-0.7613	-17.6966	-1.6405	13.5537	78.3447	2.64	3.24	5.54	5.96	6.39	39.01	0.6	0.39
123	PCDF-348	Clc(cc1)cc2c1oc1c2ccc(Cl)c1Cl	271.53	3	0	178.41	5.7372e-07	0.77759	219.89	210.19	0.5625	0	0.83313	5.29415	-5.52753	6.7527	61.2539	18.1424	-0.7625	-17.7913	-1.6758	13.5537	78.1491	2.56	3.32	5.59	6.32	6.4	41.16	0.57	0.39
124	PCDF-1234	Clc(c(Cl)c1Cl)c(c(cccc2)c2o2)c2c1Cl	305.975	4	0	193.83	3.2556e-05	0.78464	228.53	225.74	0.47059	0	0.86725	5.91613	-6.18521	7.2441	61.1938	18.1733	-0.7611	-19.8269	9.6297	17.6722	99.5609	2.67	3.59	5.59	6.29	6.55	13.26	0.59	0.32
125	PCDF-1236	Clc1cccc2c1oc(cc1Cl)c2c(Cl)c1Cl	305.975	4	0	193.83	1.2294e-14	0.77808	231.46	227.21	0.47059	0	0.86559	5.91613	-6.19857	7.2441	61.2539	18.1773	-0.7624	-18.3334	9.7273	16.3053	96.3188	2.66	3.62	6.03	6.67	6.54	18.15	0.62	0.27
126	PCDF-1237	Clc(cc1)cc2c1c(c(Cl)c(c(Cl)c1)Cl)c1o2	305.975	4	0	193.83	2.4125e-05	0.77708	231.18	226.36	0.52941	0	0.85046	5.91613	-6.22222	7.2441	61.2072	18.1745	-0.7613	-18.2248	9.8138	16.3488	95.012	2.58	3.55	6.04	6.63	6.61	14.90	0.58	0.46
127	PCDF-1238	Clc(cc1)cc2c1oc(cc1Cl)c2c(Cl)c1Cl	305.975	4	0	193.83	3.3842e-06	0.77618	231.56	226.52	0.52941	0	0.85592	5.91613	-6.22521	7.2441	61.2539	18.1773	-0.7624	-18.3315	9.6854	16.3491	94.8152	2.58	3.59	6.3	6.52	6.64	21.33	0.56	0.45
128	PCDF-1239	Clc1c2c(c(Cl)c(c(Cl)c3)Cl)c3oc2ccc1	305.975	4	0	193.83	3.8313e-16	0.79057	226.35	225.04	0.47059	0	0.87401	5.91613	-6.21153	7.2441	61.1938	18.1739	-0.7608	-17.1456	208.981	16.4791	286.921	2.6	3.6	6.3	6.47	6.48	19.76	0.57	0.36
129	PCDF-1246	Clc1cccc2c1oc(c(Cl)c1)c2c(Cl)c1Cl	305.975	4	0	193.83	0.0001721	0.77414	232.37	226.81	0.47059	0	0.88345	5.91613	-6.19508	7.2441	61.2539	18.1771	-0.7625	-16.7315	9.5593	14.2097	94.5888	2.75	3.64	6.03	6.61	6.7	48.48	0.61	0.19
130	PCDF-1247	Clc(cc1)cc2c1c(c(Cl)c(cc1Cl)Cl)c1o2	305.975	4	0	193.83	2.4819e-05	0.77079	233.76	227.36	0.52941	0	0.86856	5.91613	-6.21848	7.2441	61.2072	18.1745	-0.7613	-16.6288	9.663	14.2511	93.2309	2.67	3.53	6.03	6.6	6.71	20.27	0.55	0.38
131	PCDF-1248	Clc(cc1)cc2c1oc(c(Cl)c1)c2c(Cl)c1Cl	305.975	4	0	193.83	1.9165e-10	0.77201	233.35	227.31	0.47059	0	0.87401	5.91613	-6.22173	7.2441	61.2539	18.1771	-0.7625	-16.7297	9.5373	14.2535	93.0355	2.67	3.63	6.11	6.48	6.69	40.82	0.56	0.25
132	PCDF-1249	Clc1c2c(c(Cl)c(cc3Cl)Cl)c3oc2ccc1	305.975	4	0	193.83	2.0431e-16	0.78698	227.74	225.56	0.47059	0	0.88665	5.91613	-6.20781	7.2441	61.1938	18.1734	-0.761	-15.5565	208.888	14.7339	286.671	2.67	3.62	5.87	6.61	6.55	58.97	0.56	0.28
133	PCDF-1267	Clc(ccc1c2c(ccc(Cl)c3Cl)c3o1)c2Cl	305.975	4	0	193.83	3.5706e-05	0.77979	229.84	225.56	0.52941	0	0.87401	5.91613	-6.2051	7.2441	61.2072	18.1739	-0.7614	-18.2921	9.7091	15.9678	94.885	2.59	3.56	5.94	6.59	6.72	17.26	0.53	0.4
134	PCDF-1268	Clc(cc1Cl)cc2c1oc(cc1)c2c(Cl)c1Cl	305.975	4	0	193.83	7.7234e-07	0.7728	232.76	226.79	0.47059	0	0.86425	5.91613	-6.21917	7.2441	61.2539	18.1771	-0.7625	-16.7342	9.5841	14.5973	93.3098	2.66	3.69	6.22	6.42	6.69	55.84	0.58	0.07
135	PCDF-1269	Clc(cc1)c(c(c(Cl)c(cc2)Cl)c2o2)c2c1Cl	305.975	4	0	193.83	3.1389e-16	0.78628	228.12	225.84	0.47059	0	0.88951	5.91613	-6.2081	7.2441	61.1938	18.1734	-0.761	-15.5629	208.884	14.391	286.319	2.6	3.64	5.88	6.56	6.7	33.96	0.56	0.26
136	PCDF-1278	Clc(ccc1c2c(cc(c(Cl)c3)Cl)c3o1)c2Cl	305.975	4	0	193.83	1.0753e-05	0.77772	230.42	225.52	0.52941	0	0.86255	5.91613	-6.22975	7.2441	61.2072	18.1741	-0.7614	-18.2852	9.7094	16.3535	94.1503	2.51	3.56	5.9	6.57	6.7	19.13	0.53	0.43
137	PCDF-1279	Clc1cc(Cl)c2c(c(Cl)c(cc3)Cl)c3oc2c1	305.975	4	0	193.83	2.5503e-16	0.78336	228.69	225.41	0.52941	0	0.87558	5.91613	-6.22361	7.2441	61.1938	18.1734	-0.761	-15.5587	208.992	14.7782	286.818	2.6	3.55	6.3	6.41	6.66	33.13	0.54	0.45
138	PCDF-1289	Clc(c(Cl)c12)ccc2oc(cc2)c1c(Cl)c2Cl	305.975	4	8	193.83	3.1939e-16	0.79193	225.62	224.52	0.47059	0	0.88315	5.91613	-6.21784	7.2441	61.1924	18.1756	-0.7605	-17.2889	209.618	16.4988	287.435	2.52	3.7	6.21	6.42	6.64	26.55	0.47	0.34
139	PCDF-1346	Clc1cccc2c1oc1c2c(Cl)cc(Cl)c1Cl	305.975	4	0	193.83	5.7119e-09	0.77404	232.29	226.65	0.47059	0	0.87987	5.91613	-6.18931	7.2441	61.2539	18.1772	-0.7625	-16.7316	9.6014	14.2095	94.7295	2.75	3.59	5.97	6.58	6.64	32.74	0.64	0.2
140	PCDF-1347	Clc(cc1)cc2c1c(c(Cl)cc(Cl)c1Cl)c1o2	305.975	4	0	193.83	1.9775e-13	0.76997	233.89	227.2	0.52941	0	0.86758	5.91613	-6.21301	7.2441	61.2072	18.1743	-0.7613	-16.632	9.7077	14.2531	93.3641	2.67	3.47	6.03	6.64	6.68	20.86	0.61	0.38
141	PCDF-1348	Clc(cc1)cc2c1oc1c2c(Cl)cc(Cl)c1Cl	305.975	4	0	193.83	3.3548e-07	0.76939	234.39	227.67	0.52941	0	0.86889	5.91613	-6.21592	7.2441	61.2539	18.1772	-0.7625	-16.7298	9.585	14.2534	93.1496	2.67	3.54	6.11	6.5	6.66	27.85	0.58	0.38
142	PCDF-1349	Clc1cccc2c1c(c(Cl)cc(Cl)c1Cl)c1o2	305.975	4	0	193.83	2.1236e-16	0.78476	228.27	225.39	0.47059	0	0.88579	5.91613	-6.20231	7.2441	61.2072	18.1739	-0.7614	-15.6284	209.484	14.3979	286.873	2.67	3.57	6.11	6.45	6.63	25.38	0.59	0.28
143	PCDF-1367	Clc1cc(oc2c3ccc(Cl)c2Cl)c3c(Cl)c1	305.975	4	0	193.83	4.0347e-08	0.77209	233.42	227.45	0.52941	0	0.86458	5.91613	-6.21014	7.2441	61.2067	18.1754	-0.7613	-16.5515	9.7137	14.24	92.9563	2.66	3.49	5.94	6.65	6.68	29.37	0.64	0.38
144	PCDF-1368	Clc(cc12)cc(Cl)c1oc1c2c(Cl)cc(Cl)c1	305.975	4	0	193.83	1.2734e-05	0.76465	235.54	227.22	0.52941	0	0.86492	5.91613	-6.22511	7.2441	61.1924	18.1755	-0.7605	-15.15	9.6045	12.8902	91.1531	2.62	3.58	6.11	6.46	6.64	79.31	0.61	0.37
145	PCDF-1369	Clc(cc1oc2c(cc3)Cl)cc(Cl)c1c2c3Cl	305.975	4	0	193.83	1.4166e-16	0.78016	230.25	226.34	0.47059	0	0.88197	5.91613	-6.2139	7.2441	61.2067	18.1746	-0.7614	-13.9171	209.637	12.6809	287.021	2.63	3.6	6.07	6.42	6.68	42.61	0.59	0.25
146	PCDF-1378	Clc1cc(oc(c2c3)cc(Cl)c3Cl)c2c(Cl)c1	305.975	4	0	193.83	3.0659e-06	0.77085	233.07	226.39	0.52941	0	0.8512	5.91613	-6.23542	7.2441	61.2067	18.1757	-0.7612	-16.5477	9.7195	14.6226	92.1888	2.58	3.52	5.83	6.65	6.6	33.55	0.56	0.43
147	PCDF-1379	Clc(cc1oc2cc(Cl)c3)cc(Cl)c1c2c3Cl	305.975	4	8	193.83	2.4053e-16	0.77816	231.28	226.98	0.52941	0	0.86692	5.91613	-6.22929	7.2441	61.2067	18.1754	-0.7613	-13.9042	209.747	13.0656	287.53	2.56	3.51	6.18	6.49	6.67	33.93	0.54	0.43
148	PCDF-1467	Clc(c1c2oc3c1ccc(Cl)c3Cl)ccc2Cl	305.975	4	0	193.83	5.7132e-09	0.77446	232.32	226.88	0.47059	0	0.88227	5.91613	-6.19532	7.2441	61.194	18.1733	-0.761	-16.501	9.6198	14.2023	94.2291	2.69	3.6	6.02	6.58	6.7	30.85	0.63	0.19
149	PCDF-1468	Clc(cc12)cc(Cl)c1oc1c2c(Cl)ccc1Cl	305.975	4	0	193.83	8.546e-11	0.76782	235.64	228.78	0.47059	0	0.87927	5.91613	-6.20938	7.2441	61.1924	18.1755	-0.7605	-15.1475	9.4722	12.5028	91.6313	2.72	3.65	6.03	6.62	6.7	92.46	0.61	0.16
150	PCDF-1469	Clc(c(c1c(cc2)Cl)c3oc1c2Cl)ccc3Cl	305.975	4	8	193.83	3.2057e-16	0.78064	229.76	225.81	0.41176	0	0.8923	5.91613	-6.19838	7.2441	61.1938	18.1731	-0.7611	-13.9686	208.885	12.6387	286.161	2.65	3.65	5.84	6.58	6.61	63.87	0.53	0.17
151	PCDF-1478	Clc(c(c1c2)c3oc1cc(Cl)c2Cl)ccc3Cl	305.975	4	0	193.83	3.1186e-14	0.77011	234.28	227.83	0.47059	0	0.86954	5.91613	-6.21997	7.2441	61.1938	18.1739	-0.7608	-16.6098	9.576	14.24	92.5151	2.6	3.58	5.83	6.64	6.58	24.92	0.58	0.25
152	PCDF-1678	Clc1cccc2c1c(cc(c(Cl)c1Cl)Cl)c1o2	305.975	4	0	193.83	7.3231e-10	0.77659	231.82	227.09	0.47059	0	0.86458	5.91613	-6.20264	7.2441	61.2072	18.1741	-0.7614	-18.2873	9.5852	15.9661	95.4478	2.66	3.6	5.87	6.63	6.61	25.54	0.61	0.28
153	PCDF-2346	Clc1cccc2c1oc(c(Cl)c1Cl)c2cc1Cl	305.975	4	0	193.83	1.9645e-07	0.7711	232.96	226.34	0.47059	0	0.86049	5.91613	-6.19001	7.2441	61.2539	18.1773	-0.7624	-19.3923	-1.9653	15.7759	84.2214	2.74	3.62	6.03	6.59	6.54	17.54	0.65	0.2
154	PCDF-2347	Clc(cc1)cc2c1c(cc(c(Cl)c1Cl)Cl)c1o2	305.975	4	0	193.83	5.3851e-05	0.76735	234.71	227.23	0.52941	0	0.84632	5.91613	-6.21267	7.2441	61.2072	18.1745	-0.7613	-19.2909	-1.8606	15.8214	82.8709	2.66	3.52	6.03	6.64	6.61	14.96	0.65	0.4
155	PCDF-2348	Clc(cc1)cc2c1oc(c(Cl)c1Cl)c2cc1Cl	305.975	4	0	193.83	9.2118e-09	0.76815	234.09	226.67	0.52941	0	0.84746	5.91613	-6.2167	7.2441	61.2539	18.1773	-0.7624	-19.3904	-1.9007	15.8197	82.6884	2.66	3.59	6.3	6.54	6.69	15.42	0.63	0.39
156	PCDF-2367	Clc(ccc1c2oc(cc3Cl)c1cc3Cl)c2Cl	305.975	4	0	193.83	1.5717e-10	0.76603	234.65	226.55	0.52941	0	0.85521	5.91613	-6.21686	7.2441	61.1939	18.1742	-0.7608	-19.1237	-1.8293	15.8091	82.3897	2.56	3.51	6.3	6.46	6.66	13.29	0.64	0.38
157	PCDF-2368	Clc(cc1Cl)cc(c2c3)c1oc2cc(Cl)c3Cl	305.975	4	0	193.83	3.5395e-09	0.76191	236.71	227.7	0.52941	0	0.84362	5.91613	-6.23092	7.2441	61.1925	18.1736	-0.761	-17.6183	-1.8697	14.4471	80.7064	2.66	3.58	6.3	6.47	6.72	22.99	0.58	0.36
158	PCDF-2378	Clc(c(Cl)c1)cc(c2c3)c1oc2cc(Cl)c3Cl	305.975	4	8	193.83	6.0427e-11	0.7645	236.41	228.42	0.52941	0	0.84047	5.91613	-6.24146	7.2441	61.1925	18.1737	-0.761	-19.2144	-1.7441	16.1987	81.5782	2.47	3.57	6.19	6.45	6.59	15.11	0.53	0.45
159	PCDF-2467	Clc(cc1Cl)cc2c1oc1c2ccc(Cl)c1Cl	305.975	4	0	193.83	1.2174e-05	0.76402	236.2	227.9	0.52941	0	0.86015	5.91613	-6.20688	7.2441	61.2539	18.1771	-0.7625	-17.7931	-1.9703	14.0679	81.393	2.74	3.57	6.14	6.53	6.71	26.56	0.58	0.32
160	PCDF-2468	Clc(cc1Cl)cc(c2cc(Cl)c3)c1oc2c3Cl	305.975	4	8	193.83	2.5744e-10	0.75807	238.05	227.9	0.47059	0	0.85699	5.91613	-6.22135	7.2441	61.1925	18.1736	-0.761	-16.0264	-2.0609	12.3525	79.1377	2.7	3.74	6.21	6.45	6.72	64.18	0.57	-0.03
161	PCDF-3467	Clc(ccc1c2oc3c1ccc(Cl)c3Cl)c2Cl	305.975	4	8	193.83	6.2967e-12	0.77143	233.73	227.6	0.52941	0	0.86791	5.91613	-6.19224	7.2441	61.194	18.1742	-0.7608	-19.134	-1.9	15.7607	83.9264	2.73	3.5	5.78	6.63	6.7	15.98	0.64	0.34
162	PCDF-12346	Clc1cccc(c2c(c(Cl)c3Cl)Cl)c1oc2c3Cl	340.42	5	0	209.25	7.1898e-08	0.7696	245.01	243.4	0.44444	0	0.8934	6.5381	-6.86387	7.7355	61.1925	18.2079	-0.7611	-19.8078	9.3653	18.1819	102.215	2.75	3.83	6.14	6.55	7.12	54.48	0.66	0.13
163	PCDF-12347	Clc(cc1)cc(oc2c(c(Cl)c3Cl)Cl)c1c2c3Cl	340.42	5	0	209.25	9.5797e-07	0.76543	246.88	244.21	0.5	0	0.87927	6.5381	-6.88762	7.7355	61.2067	18.2104	-0.7612	-19.7261	9.4892	18.2048	100.901	2.67	3.73	6.54	6.85	7.05	3.19	0.57	0.16
164	PCDF-12348	Clc(cc1)cc(c2c(c(Cl)c3Cl)Cl)c1oc2c3Cl	340.42	5	0	209.25	2.1801e-09	0.76657	246.17	243.69	0.5	0	0.88345	6.5381	-6.89052	7.7355	61.1925	18.2079	0.7611	-19.7652	9.3482	18.2243	100.703	2.67	3.79	6.72	6.81	7.08	6.21	0.55	0.15
165	PCDF-12349	Clc1cccc(oc2c(c(Cl)c3Cl)Cl)c1c2c3Cl	340.42	5	0	209.25	1.2974e-16	0.78035	240.74	242.06	0.44444	0	0.89853	6.5381	-6.8769	7.7355	61.2067	18.2104	-0.7612	-18.6443	209.339	18.3467	287.698	2.67	3.81	6.72	6.77	7.09	70.49	0.62	0.17
166	PCDF-12367	Clc(ccc1c2oc(cc3Cl)c1c(Cl)c3Cl)c2Cl	340.42	5	0	209.25	1.2564e-07	0.76666	246.05	243.56	0.5	0	0.88315	6.5381	-6.88864	7.7355	61.1939	18.209	-0.7608	-19.6614	9.5287	18.2199	99.8692	2.66	3.76	6.54	6.83	7.08	8.75	0.56	0.14
167	PCDF-12368	Clc(cc1Cl)cc2c1oc(cc1Cl)c2c(Cl)c1Cl	340.42	5	0	209.25	7.5938e-09	0.76177	247.17	242.88	0.5	0	0.87527	6.5381	-6.90242	7.7355	61.2539	18.2119	-0.7624	-18.3334	9.4035	16.8633	98.0501	2.66	3.83	6.73	6.77	7.11	10.24	0.55	0.13
168	PCDF-12369	Clc(cc1)c(c(c(Cl)c(c(Cl)c2)Cl)c2o2)c2c1Cl	340.42	5	0	209.25	1.4729e-16	0.77407	242.98	242.49	0.44444	0	0.90142	6.5381	-6.89193	7.7355	61.1938	18.2086	-0.7608	-17.1467	208.679	16.6495	286.824	2.67	3.83	6.73	6.75	7.16	26.81	0.64	0.13
169	PCDF-12378	Clc(c(Cl)c1)cc2c1oc(cc1Cl)c2c(Cl)c1Cl	340.42	5	0	209.25	0.0020964	0.76459	246.57	243.34	0.5	0	0.87338	6.5381	-6.9136	7.7355	61.2539	18.212	-0.7624	-19.9315	9.5218	18.6187	98.8939	2.58	3.79	6.55	6.83	7.03	5.87	0.5	0.18
170	PCDF-12379	Clc1cc(Cl)c2c(c(Cl)c(c(Cl)c3)Cl)c3oc2c1	340.42	5	0	209.25	2.298e-16	0.77198	243.5	242.28	0.5	0	0.88866	6.5381	-6.90777	7.7355	61.1938	18.2086	-0.7608	-17.1425	208.792	17.0366	287.327	2.6	3.75	6.73	6.74	7.05	7.49	0.53	0.18
171	PCDF-12389	Clc(c(Cl)c12)ccc2oc(cc2Cl)c1c(Cl)c2Cl	340.42	5	0	209.25	2.1164e-16	0.77919	241.14	242.13	0.5	0	0.89586	6.5381	-6.90168	7.7355	61.1924	18.2103	-0.7605	-18.8886	209.428	18.7679	287.95	2.6	3.81	6.73	6.77	7.1	26.92	0.51	0.18
172	PCDF-12467	Clc(c1c2c(ccc(Cl)c3Cl)c3o1)cc(Cl)c2Cl	340.42	5	0	209.25	1.8423e-10	0.76219	248.09	244.44	0.5	0	0.89985	6.5381	-6.88519	7.7355	61.2072	18.209	-0.7613	-18.2296	9.397	16.4759	98.7332	2.75	3.79	6.73	6.73	7.14	8.83	0.6	0.1
173	PCDF-12468	Clc(cc1Cl)cc2c1oc(c(Cl)c1)c2c(Cl)c1Cl	340.42	5	0	209.25	2.2467e-08	0.75635	250.23	244.76	0.44444	0	0.89202	6.5381	-6.89914	7.7355	61.2539	18.2118	-0.7625	-16.7315	9.2337	14.7677	96.3164	2.75	3.89	6.73	6.76	7.18	45.79	0.65	0.08
174	PCDF-12469	Clc(cc1)c(c(c(Cl)c(cc2Cl)Cl)c2o2)c2c1Cl	340.42	5	0	209.25	8.8635e-17	0.77206	243.64	242.52	0.44444	0	0.91337	6.5381	-6.88784	7.7355	61.1938	18.2081	-0.761	-15.5576	208.565	14.9043	286.553	2.75	3.88	6.55	6.81	7.17	56.99	0.64	0.1
175	PCDF-12478	Clc(c1c2c(cc(c(Cl)c3)Cl)c3o1)cc(Cl)c2Cl	340.42	5	0	209.25	2.4603e-09	0.75955	249.35	245.03	0.5	0	0.88979	6.5381	-6.90951	7.7355	61.2072	18.2091	-0.7613	-18.2228	9.4198	16.8616	97.9457	2.67	3.77	6.55	6.81	7.14	6.29	0.55	0.12
176	PCDF-12479	Clc1cc(Cl)c2c(c(Cl)c(cc3Cl)Cl)c3oc2c1	340.42	5	0	209.25	2.9386e-16	0.76956	245.06	243.46	0.5	0	0.89985	6.5381	-6.90364	7.7355	61.1938	18.2081	-0.761	-15.5534	208.695	15.2915	287.074	2.67	3.78	6.73	6.75	7.1	14.02	0.57	0.13
177	PCDF-12489	Clc(c(oc1ccc2Cl)c3c1c2Cl)cc(Cl)c3Cl	340.42	5	0	209.25	3.3059e-16	0.77527	242.13	241.78	0.44444	0	0.90702	6.5381	-6.89759	7.7355	61.2067	18.2096	-0.7613	-17.111	209.28	17.0011	287.825	2.67	3.88	6.73	6.76	7.17	38.20	0.61	0.14
178	PCDF-12678	Clc(ccc1c2c(cc(c(Cl)c3Cl)Cl)c3o1)c2Cl	340.42	5	0	209.25	3.3687e-05	0.76827	245.19	243.06	0.5	0	0.8855	6.5381	-6.89253	7.7355	61.2072	18.2088	-0.7614	-19.8863	9.3903	18.2355	99.4513	2.66	3.81	6.55	6.8	7.12	20.81	0.54	0.14
179	PCDF-12679	Clc(c1c2oc(cc3)c1c(Cl)c3Cl)cc(Cl)c2Cl	340.42	5	0	209.25	2.4618e-16	0.77384	243.22	242.74	0.5	0	0.90501	6.5381	-6.89243	7.7355	61.1939	18.2088	-0.7609	-16.9907	209.357	16.6504	287.659	2.67	3.78	6.73	6.74	7.11	10.12	0.56	0.14
180	PCDF-13467	Clc(c1c2oc3c1ccc(Cl)c3Cl)cc(Cl)c2Cl	340.42	5	0	209.25	7.5304e-05	0.76232	247.79	244.06	0.5	0	0.89773	6.5381	-6.87935	7.7355	61.194	18.2089	-0.7608	-18.0617	9.4409	16.459	98.9983	2.75	3.73	6.73	6.75	7.11	8.81	0.61	0.1
181	PCDF-13468	Clc(cc1Cl)cc2c1oc1c2c(Cl)cc(Cl)c1Cl	340.42	5	0	209.25	7.1048e-08	0.75661	250.34	245.07	0.5	0	0.89147	6.5381	-6.89313	7.7355	61.2539	18.2118	-0.7625	-16.7316	9.2806	14.7675	96.4373	2.75	3.8	6.73	6.79	7.09	17.44	0.6	0.09
182	PCDF-13469	Clc(c1c2oc3c1c(Cl)cc(Cl)c3Cl)ccc2Cl	340.42	5	0	209.25	1.5343e-16	0.77014	244.79	243.34	0.44444	0	0.91193	6.5381	-6.88269	7.7355	61.194	18.208	-0.761	-15.4396	209.353	14.9019	287.457	2.75	3.83	6.73	6.76	7.16	44.87	0.66	0.1
183	PCDF-13478	Clc(c1c2oc(cc3Cl)c1cc3Cl)cc(Cl)c2Cl	340.42	5	0	209.25	1.1065e-05	0.76207	247.18	243.04	0.5	0	0.88694	6.5381	-6.90431	7.7355	61.1939	18.209	-0.7608	-18.0511	9.427	16.5073	97.4379	2.67	3.73	6.55	6.84	7.08	6.27	0.56	0.13
184	PCDF-13479	Clc1cc(oc2c3c(Cl)cc(Cl)c2Cl)c3c(Cl)c1	340.42	5	0	209.25	1.7488e-16	0.76749	245.41	243.01	0.5	0	0.89666	6.5381	-6.89854	7.7355	61.2067	18.2101	-0.7613	-15.4865	209.449	14.9391	287.557	2.67	3.72	6.73	6.78	7.1	9.20	0.59	0.13
185	PCDF-13678	Clc1cc(oc(c(Cl)c2Cl)c3cc2Cl)c3c(Cl)c1	340.42	5	0	209.25	7.1571e-08	0.76026	248.38	243.95	0.5	0	0.87651	6.5381	-6.89849	7.7355	61.2067	18.2104	-0.7612	-18.13	9.3996	16.4961	97.5057	2.66	3.75	6.73	6.8	7.05	10.21	0.56	0.14
186	PCDF-14678	Clc(c1c2oc(c(Cl)c3Cl)c1cc3Cl)ccc2Cl	340.42	5	0	209.25	3.207e-09	0.76278	247.22	243.43	0.44444	0	0.89395	6.5381	-6.88274	7.7355	61.1939	18.208	-0.761	-18.0885	9.302	16.4755	98.8081	2.75	3.83	6.73	6.76	7.16	33.68	0.67	0.1
187	PCDF-23467	Clc(ccc1c2oc(c(Cl)c3Cl)c1cc3Cl)c2Cl	340.42	5	0	209.25	1.525e-10	0.75983	248.79	244.34	0.5	0	0.88017	6.5381	-6.88	7.7355	61.1939	18.209	-0.7608	-20.7207	-2.1242	18.0336	88.5695	2.74	3.75	6.55	6.82	7.09	7.33	0.59	0.1
188	PCDF-23468	Clc(cc1Cl)cc2c1oc(c(Cl)c1Cl)c2cc1Cl	340.42	5	0	209.25	8.2217e-13	0.75394	250.22	243.59	0.5	0	0.87307	6.5381	-6.89413	7.7355	61.2539	18.2119	-0.7624	-19.3923	2.1978	16.3338	86.0123	2.74	3.83	6.73	6.79	7.12	6.23	0.59	0.1
189	PCDF-23478	Clc(c(Cl)c1)cc2c1oc(c(Cl)c1Cl)c2cc1Cl	340.42	5	0	209.25	3.4395e-16	0.75884	249.1	244.32	0.5	0	0.86758	6.5381	-6.90436	7.7355	61.2539	18.212	-0.7624	-20.9904	-2.0551	18.0893	86.8235	2.66	3.78	6.73	6.77	7.05	11.04	0.54	0.14
190	PCDF-123467	Clc(ccc(c1c(c(Cl)c2Cl)Cl)c3oc1c2Cl)c3Cl	374.865	6	0	224.67	5.376e-05	0.75813	259.86	259.95	0.47368	0	0.90826	7.16008	-7.5527	8.2269	61.1938	18.2433	-0.7608	-21.4025	9.185	20.4404	106.418	2.75	4.04	6.73	6.77	7.4	N/A	0.61	0.25
191	PCDF-123468	Clc(cc1Cl)cc(c2c(c(Cl)c3Cl)Cl)c1oc2c3Cl	374.865	6	0	224.67	7.5918e-12	0.75166	262.98	261.27	0.47368	0	0.90142	7.16008	-7.56636	8.2269	61.1925	18.2431	-0.761	-19.7503	9.0368	18.7359	104.069	2.75	4.1	7.14	7.2	7.41	N/A	0.61	0.25
192	PCDF-123469	Clc(c(c1c(c(Cl)c2Cl)Cl)c3oc1c2Cl)ccc3Cl	374.865	6	0	224.67	2.3611e-16	0.76589	257	259.61	0.42105	0	0.92351	7.16008	-7.55563	8.2269	61.1938	18.2433	-0.7608	-18.7408	208.36	18.8708	287.167	2.75	4.15	7.14	7.18	7.56	N/A	0.59	0.25
193	PCDF-123478	Clc(c(Cl)c1)cc(c2c(c(Cl)c3Cl)Cl)c1oc2c3Cl	374.865	6	0	224.67	6.4446e-07	0.7555	260.82	260.04	0.47368	0	0.89827	7.16008	-7.57733	8.2269	61.1925	18.2431	-0.761	-21.3464	9.1811	20.4875	104.881	2.67	4.01	7.14	7.14	7.32	N/A	0.57	0.3
194	PCDF-123479	Clc1cc(oc(c2c(c(Cl)c3Cl)Cl)c3Cl)c2c(Cl)c1	374.865	6	0	224.67	2.6191e-16	0.76378	257.43	259.18	0.47368	0	0.90876	7.16008	-7.57157	8.2269	61.2067	18.2451	-0.7612	-18.6646	209.135	18.9043	288.065	2.67	4.01	7.15	7.19	7.37	N/A	0.59	0.27
195	PCDF-123489	Clc(ccc(oc1c(c(Cl)c2Cl)Cl)c3c1c2Cl)c3Cl	374.865	6	0	224.67	4.7938e-16	0.7683	255.55	258.62	0.47368	0	0.91714	7.16008	-7.56539	8.2269	61.2067	18.2451	-0.7612	-20.2433	209.051	20.616	288.114	2.67	4.09	7.14	7.21	7.53	N/A	0.57	0.27
196	PCDF-123678	Clc(c(Cl)c1Cl)cc2c1oc(cc1Cl)c2c(Cl)c1Cl	374.865	6	0	224.67	8.02e-05	0.75529	261.42	260.82	0.47368	0	0.89985	7.16008	-7.57481	8.2269	61.2539	18.2467	-0.7624	-21.5334	9.2399	20.845	105.066	2.66	4.06	7.14	7.16	7.31	N/A	0.56	0.3
197	PCDF-123679	Clc(cc1Cl)c(c(c(Cl)c(c(Cl)c2)Cl)c2o2)c2c1Cl	374.865	6	0	224.67	2.2425e-16	0.76144	258.43	259.51	0.47368	0	0.91876	7.16008	-7.57528	8.2269	61.1938	18.2433	-0.7608	-18.7435	208.491	18.9185	287.342	2.67	4.03	7.15	7.16	7.39	N/A	0.59	0.27
198	PCDF-123689	Clc(cc(c(Cl)c12)Cl)c1oc(cc1Cl)c2c(Cl)c1Cl	374.865	6	0	224.67	2.4751e-16	0.76414	257.61	259.64	0.47368	0	0.91527	7.16008	-7.57985	8.2269	61.2539	18.2467	-0.7624	-18.8728	208.751	19.2747	287.891	2.67	4.08	7.15	7.19	7.54	N/A	0.58	0.26
199	PCDF-123789	Clc(cc(c1c2Cl)oc(cc3Cl)c1c(Cl)c3Cl)c2Cl	374.865	6	9	224.67	4.3752e-16	0.76789	255.8	258.8	0.47368	0	0.91313	7.16008	-7.58455	8.2269	61.2067	18.2447	-0.7612	-20.3826	209.181	21.0187	288.508	2.6	4.12	7.15	7.16	7.36	N/A	0.52	0.3
200	PCDF-124678	Clc(c1c2c(cc(c(Cl)c3Cl)Cl)c3o1)cc(Cl)c2Cl	374.865	6	0	224.67	1.1414e-07	0.75168	262.73	260.91	0.47368	0	0.91023	7.16008	-7.57093	8.2269	61.2072	18.2438	-0.7613	-19.8239	9.0757	18.7435	103.379	2.75	4.09	6.83	7.47	7.43	N/A	0.61	0.24
201	PCDF-124679	Clc(c1c2oc(c(Cl)c3)c1c(Cl)c3Cl)cc(Cl)c2Cl	374.865	6	0	224.67	1.7435e-16	0.76028	259.13	259.96	0.47368	0	0.92703	7.16008	-7.57059	8.2269	61.1939	18.2435	-0.7609	-16.9879	209.036	17.1643	287.889	2.75	4.14	7.15	7.17	7.41	N/A	0.63	0.24
202	PCDF-124689	Clc(cc(c(Cl)c12)Cl)c1oc(c(Cl)c1)c2c(Cl)c1Cl	374.865	6	9	224.67	3.478e-16	0.76151	258.54	259.7	0.42105	0	0.92572	7.16008	-7.57596	8.2269	61.2539	18.2465	-0.7625	-17.2709	208.584	17.1791	287.23	2.75	4.19	7.15	7.07	7.58	N/A	0.58	0.24
203	PCDF-134678	Clc(c1c2oc(c(Cl)c3Cl)c1cc3Cl)cc(Cl)c2Cl	374.865	6	0	224.67	7.5933e-08	0.75324	261.85	260.4	0.47368	0	0.90925	7.16008	-7.56551	8.2269	61.1939	18.2437	-0.7608	-19.6481	9.1223	18.7318	103.662	2.75	4.03	6.83	7.13	7.39	N/A	0.61	0.24
204	PCDF-134679	Clc(c1c2oc3c1c(Cl)cc(Cl)c3Cl)cc(Cl)c2Cl	374.865	6	9	224.67	3.3824e-16	0.75929	259.76	260.4	0.47368	0	0.92594	7.16008	-7.56604	8.2269	61.194	18.2436	-0.7608	-17.0002	209.162	17.1586	287.997	2.75	4.06	7.15	7.18	7.41	N/A	0.62	0.25
205	PCDF-234678	Clc(c(Cl)c1Cl)cc2c1oc(c(Cl)c1Cl)c2cc1Cl	374.865	6	9	224.67	5.2978e-09	0.74826	264.27	261.4	0.47368	0	0.89613	7.16008	-7.56593	8.2269	61.2539	18.2467	-0.7624	-22.5923	-2.3522	20.3155	93.0843	2.74	4.13	6.83	7.23	7.38	N/A	0.57	0.25
206	PCDF-1234678	Clc(c(Cl)c1Cl)cc(c2c(c(Cl)c3Cl)Cl)c1oc2c3Cl	409.31	7	0	240.09	1.2092e-12	0.74779	274.5	276.47	0.45	0	0.91876	7.78205	-8.23737	8.7183	61.1925	18.2783	-0.7609	-22.9302	8.8697	22.7019	111.172	2.75	4.36	6.83	7.5	7.8	N/A	0.62	0.2
207	PCDF-1234679	Clc(c(c1c(c(Cl)c2Cl)Cl)c3oc1c2Cl)cc(Cl)c3Cl	409.31	7	0	240.09	1.42e-16	0.75412	272.23	276.53	0.45	0	0.93668	7.78205	-8.23761	8.7183	61.1938	18.278	-0.7608	-20.3376	208.168	21.1398	287.681	2.75	4.39	6.52	7.77	7.82	N/A	0.65	0.19
208	PCDF-1234689	Clc(c(oc1c(c(Cl)c2Cl)Cl)c3c1c2Cl)cc(Cl)c3Cl	409.31	7	0	240.09	1.4052e-16	0.75554	271.44	276.1	0.45	0	0.93546	7.78205	-8.2424	8.7183	61.2067	18.2798	-0.7612	-20.2626	208.726	21.1295	288.318	2.75	4.36	6.52	7.79	7.85	N/A	0.64	0.19
209	PCDF-1234789	Clc1cc(oc(c2c(c(Cl)c3Cl)Cl)c3Cl)c2c(Cl)c1Cl	409.31	7	0	240.09	2.6559e-16	0.75656	270.75	275.61	0.45	0	0.93004	7.78205	-8.24688	8.7183	61.2067	18.2799	-0.7612	-21.8627	208.846	22.8835	288.593	2.67	4.29	6.52	7.76	7.8	N/A	0.61	0.2
210	PCDF-12346789	Clc(c(c1c(c(Cl)c2Cl)Cl)c(c(Cl)c3Cl)oc1c2Cl)c3Cl	443.755	8	10	255.51	2.9505e-16	0.74901	284.77	292.85	0.42857	0	0.95096	8.40403	-8.90822	9.2097	61.2539	18.3169	-0.7624	-23.4864	208.526	25.1153	288.963	2.75	4.45	6.52	7.77	8.23	N/A	0.26	0.22

## Sheet: XLSTAT_20230720_043901_1_HID
1		2.69656	2.58612	1		2.21577	2.33204
2		2.73745	2.62741	2		2.26363	2.37924
3		2.77835	2.66869	3		2.3115	2.42644
4		2.81924	2.70995	4		2.35936	2.47367
5		2.86014	2.75119	5		2.40722	2.52092
6		2.90103	2.79242	6		2.45509	2.56819
7		2.94193	2.83362	7		2.50295	2.61548
8		2.98282	2.87482	8		2.55081	2.6628
9		3.02372	2.91599	9		2.59867	2.71013
10		3.06461	2.95715	10		2.64654	2.75748
11		3.10551	2.99828	11		2.6944	2.80486
12		3.1464	3.03941	12		2.74226	2.85226
13		3.1873	3.08051	13		2.79012	2.89968
14		3.22819	3.12159	14		2.83799	2.94712
15		3.26909	3.16266	15		2.88585	2.99459
16		3.30998	3.20371	16		2.93371	3.04208
17		3.35088	3.24474	17		2.98158	3.08959
18		3.39177	3.28575	18		3.02944	3.13713
19		3.43267	3.32675	19		3.0773	3.18469
20		3.47356	3.36772	20		3.12516	3.23228
21		3.51446	3.40868	21		3.17303	3.27989
22		3.55535	3.44962	22		3.22089	3.32752
23		3.59625	3.49054	23		3.26875	3.37518
24		3.63714	3.53144	24		3.31662	3.42286
25		3.67804	3.57233	25		3.36448	3.47057
26		3.71893	3.61319	26		3.41234	3.51831
27		3.75983	3.65404	27		3.4602	3.56607
28		3.80072	3.69487	28		3.50807	3.61385
29		3.84161	3.73568	29		3.55593	3.66166
30		3.88251	3.77647	30		3.60379	3.70949
31		3.9234	3.81724	31		3.65165	3.75735
32		3.9643	3.858	32		3.69952	3.80524
33		4.00519	3.89873	33		3.74738	3.85315
34		4.04609	3.93945	34		3.79524	3.90109
35		4.08698	3.98015	35		3.84311	3.94905
36		4.12788	4.02083	36		3.89097	3.99703
37		4.16877	4.0615	37		3.93883	4.04505
38		4.20967	4.10215	38		3.98669	4.09308
39		4.25056	4.14278	39		4.03456	4.14114
40		4.29146	4.18339	40		4.08242	4.18923
41		4.33235	4.22398	41		4.13028	4.23734
42		4.37325	4.26456	42		4.17815	4.28548
43		4.41414	4.30512	43		4.22601	4.33363
44		4.45504	4.34566	44		4.27387	4.38182
45		4.49593	4.38619	45		4.32173	4.43002
46		4.53683	4.4267	46		4.3696	4.47826
47		4.57772	4.4672	47		4.41746	4.52651
48		4.61862	4.50767	48		4.46532	4.57479
49		4.65951	4.54814	49		4.51318	4.62309
50		4.70041	4.58858	50		4.56105	4.67141
51		4.7413	4.62901	51		4.60891	4.71975
52		4.7822	4.66943	52		4.65677	4.76812
53		4.82309	4.70983	53		4.70464	4.81651
54		4.86399	4.75021	54		4.7525	4.86492
55		4.90488	4.79058	55		4.80036	4.91335
56		4.94578	4.83094	56		4.84822	4.9618
57		4.98667	4.87128	57		4.89609	5.01027
58		5.02757	4.9116	58		4.94395	5.05876
59		5.06846	4.95192	59		4.99181	5.10728
60		5.10935	4.99222	60		5.03968	5.15581
61		5.15025	5.0325	61		5.08754	5.20436
62		5.19114	5.07277	62		5.1354	5.25293
63		5.23204	5.11303	63		5.18326	5.30151
64		5.27293	5.15328	64		5.23113	5.35012
65		5.31383	5.19351	65		5.27899	5.39874
66		5.35472	5.23373	66		5.32685	5.44738
67		5.39562	5.27394	67		5.37471	5.49604
68		5.43651	5.31414	68		5.42258	5.54472
69		5.47741	5.35432	69		5.47044	5.59341
70		5.5183	5.39449	70		5.5183	5.64211

## Sheet: XLSTAT_20230720_041330_1_HID
1		0.0719952	-0.108439	1		0.0709535	0.25142
2		0.0797537	-0.100441	2		0.0787271	0.258953
3		0.0875121	-0.0924523	3		0.0865007	0.266495
4		0.0952706	-0.0844723	4		0.0942743	0.274045
5		0.103029	-0.0765013	5		0.102048	0.281605
6		0.110788	-0.0685393	6		0.109821	0.289173
7		0.118546	-0.0605863	7		0.117595	0.296751
8		0.126305	-0.0526424	8		0.125369	0.304338
9		0.134063	-0.0447075	9		0.133142	0.311933
10		0.141822	-0.0367817	10		0.140916	0.319538
11		0.14958	-0.028865	11		0.148689	0.327152
12		0.157339	-0.0209575	12		0.156463	0.334775
13		0.165097	-0.0130591	13		0.164237	0.342408
14		0.172856	-0.00516991	14		0.17201	0.35005
15		0.180614	0.00271007	15		0.179784	0.3577
16		0.188373	0.0105808	16		0.187557	0.365361
17		0.196131	0.0184423	17		0.195331	0.37303
18		0.20389	0.0262946	18		0.203105	0.380709
19		0.211648	0.0341375	19		0.210878	0.388397
20		0.219407	0.0419712	20		0.218652	0.396094
21		0.227165	0.0497956	21		0.226425	0.403801
22		0.234924	0.0576106	22		0.234199	0.411517
23		0.242682	0.0654164	23		0.241973	0.419242
24		0.250441	0.0732128	24		0.249746	0.426977
25		0.258199	0.0809999	25		0.25752	0.434721
26		0.265958	0.0887776	26		0.265293	0.442475
27		0.273716	0.096546	27		0.273067	0.450237
28		0.281475	0.104305	28		0.280841	0.45801
29		0.289233	0.112055	29		0.288614	0.465791
30		0.296992	0.119795	30		0.296388	0.473582
31		0.30475	0.127526	31		0.304161	0.481383
32		0.312509	0.135248	32		0.311935	0.489192
33		0.320267	0.14296	33		0.319708	0.497012
34		0.328026	0.150663	34		0.327482	0.50484
35		0.335784	0.158357	35		0.335256	0.512678
36		0.343543	0.166042	36		0.343029	0.520525
37		0.351301	0.173717	37		0.350803	0.528382
38		0.35906	0.181383	38		0.358576	0.536247
39		0.366818	0.189039	39		0.36635	0.544122
40		0.374577	0.196687	40		0.374124	0.552007
41		0.382335	0.204325	41		0.381897	0.5599
42		0.390094	0.211954	42		0.389671	0.567803
43		0.397852	0.219573	43		0.397444	0.575716
44		0.405611	0.227184	44		0.405218	0.583637
45		0.413369	0.234785	45		0.412992	0.591567
46		0.421128	0.242378	46		0.420765	0.599507
47		0.428886	0.249961	47		0.428539	0.607456
48		0.436645	0.257535	48		0.436312	0.615414
49		0.444403	0.2651	49		0.444086	0.623381
50		0.452162	0.272656	50		0.45186	0.631357
51		0.45992	0.280203	51		0.459633	0.639342
52		0.467679	0.287741	52		0.467407	0.647336
53		0.475437	0.295271	53		0.47518	0.655339
54		0.483195	0.302791	54		0.482954	0.663351
55		0.490954	0.310303	55		0.490728	0.671372
56		0.498712	0.317805	56		0.498501	0.679401
57		0.506471	0.325299	57		0.506275	0.68744
58		0.514229	0.332784	58		0.514048	0.695487
59		0.521988	0.340261	59		0.521822	0.703543
60		0.529746	0.347729	60		0.529596	0.711608
61		0.537505	0.355188	61		0.537369	0.719681
62		0.545263	0.362638	62		0.545143	0.727763
63		0.553022	0.37008	63		0.552916	0.735853
64		0.56078	0.377514	64		0.56069	0.743952
65		0.568539	0.384939	65		0.568463	0.75206
66		0.576297	0.392356	66		0.576237	0.760176
67		0.584056	0.399764	67		0.584011	0.7683
68		0.591814	0.407165	68		0.591784	0.776433
69		0.599573	0.414556	69		0.599558	0.784574
70		0.607331	0.42194	70		0.607331	0.792723

## Sheet: XLSTAT_20230720_041057_1_HID
1		-0.0129688	-0.187346	1		0.00639197	0.180151
2		-0.00352941	-0.177601	2		0.0155508	0.189032
3		0.00591002	-0.167864	3		0.0247097	0.197921
4		0.0153495	-0.158137	4		0.0338685	0.206818
5		0.0247889	-0.14842	5		0.0430273	0.215725
6		0.0342283	-0.138711	6		0.0521862	0.22464
7		0.0436678	-0.129012	7		0.061345	0.233564
8		0.0531072	-0.119323	8		0.0705039	0.242497
9		0.0625466	-0.109642	9		0.0796627	0.251439
10		0.0719861	-0.0999716	10		0.0888216	0.26039
11		0.0814255	-0.0903103	11		0.0979804	0.26935
12		0.0908649	-0.0806586	12		0.107139	0.278319
13		0.100304	-0.0710165	13		0.116298	0.287297
14		0.109744	-0.0613839	14		0.125457	0.296285
15		0.119183	-0.0517611	15		0.134616	0.305281
16		0.128623	-0.0421479	16		0.143775	0.314287
17		0.138062	-0.0325444	17		0.152933	0.323301
18		0.147502	-0.0229507	18		0.162092	0.332325
19		0.156941	-0.0133667	19		0.171251	0.341358
20		0.16638	-0.00379247	20		0.18041	0.350401
21		0.17582	0.00577191	21		0.189569	0.359452
22		0.185259	0.0153265	22		0.198728	0.368513
23		0.194699	0.0248712	23		0.207887	0.377584
24		0.204138	0.034406	24		0.217045	0.386663
25		0.213578	0.0439309	25		0.226204	0.395752
26		0.223017	0.053446	26		0.235363	0.40485
27		0.232456	0.0629511	27		0.244522	0.413958
28		0.241896	0.0724463	28		0.253681	0.423075
29		0.251335	0.0819315	29		0.26284	0.432201
30		0.260775	0.0914068	30		0.271998	0.441337
31		0.270214	0.100872	31		0.281157	0.450482
32		0.279654	0.110328	32		0.290316	0.459636
33		0.289093	0.119773	33		0.299475	0.4688
34		0.298533	0.129209	34		0.308634	0.477973
35		0.307972	0.138634	35		0.317793	0.487156
36		0.317411	0.14805	36		0.326952	0.496348
37		0.326851	0.157455	37		0.33611	0.505549
38		0.33629	0.166851	38		0.345269	0.514759
39		0.34573	0.176237	39		0.354428	0.523979
40		0.355169	0.185612	40		0.363587	0.533209
41		0.364609	0.194978	41		0.372746	0.542447
42		0.374048	0.204334	42		0.381905	0.551695
43		0.383487	0.21368	43		0.391063	0.560953
44		0.392927	0.223017	44		0.400222	0.570219
45		0.402366	0.232343	45		0.409381	0.579495
46		0.411806	0.241659	46		0.41854	0.58878
47		0.421245	0.250966	47		0.427699	0.598074
48		0.430685	0.260263	48		0.436858	0.607378
49		0.440124	0.26955	49		0.446016	0.61669
50		0.449564	0.278828	50		0.455175	0.626012
51		0.459003	0.288095	51		0.464334	0.635343
52		0.468442	0.297353	52		0.473493	0.644683
53		0.477882	0.306602	53		0.482652	0.654032
54		0.487321	0.31584	54		0.491811	0.66339
55		0.496761	0.325069	55		0.50097	0.672758
56		0.5062	0.334289	56		0.510128	0.682134
57		0.51564	0.343499	57		0.519287	0.691519
58		0.525079	0.3527	58		0.528446	0.700913
59		0.534518	0.361891	59		0.537605	0.710316
60		0.543958	0.371073	60		0.546764	0.719727
61		0.553397	0.380245	61		0.555923	0.729148
62		0.562837	0.389408	62		0.565081	0.738577
63		0.572276	0.398562	63		0.57424	0.748015
64		0.581716	0.407706	64		0.583399	0.757462
65		0.591155	0.416842	65		0.592558	0.766917
66		0.600594	0.425968	66		0.601717	0.776381
67		0.610034	0.435085	67		0.610876	0.785853
68		0.619473	0.444193	68		0.620035	0.795334
69		0.628913	0.453293	69		0.629193	0.804824
70		0.638352	0.462383	70		0.638352	0.814322

## Sheet: XLSTAT_20230720_040853_1_HID
1		0.0861857	-0.0801207	1		0.0819038	0.248312
2		0.093758	-0.072374	2		0.0895381	0.255766
3		0.10133	-0.0646344	3		0.0971725	0.263228
4		0.108903	-0.056902	4		0.104807	0.270697
5		0.116475	-0.0491769	5		0.112441	0.278174
6		0.124047	-0.041459	6		0.120076	0.285657
7		0.13162	-0.0337484	7		0.12771	0.293149
8		0.139192	-0.0260452	8		0.135344	0.300647
9		0.146764	-0.0183492	9		0.142979	0.308153
10		0.154337	-0.0106605	10		0.150613	0.315666
11		0.161909	-0.00297924	11		0.158247	0.323187
12		0.169481	0.0046947	12		0.165882	0.330716
13		0.177053	0.0123613	13		0.173516	0.338252
14		0.184626	0.0200204	14		0.181151	0.345795
15		0.192198	0.0276722	15		0.188785	0.353346
16		0.19977	0.0353166	16		0.196419	0.360904
17		0.207343	0.0429535	17		0.204054	0.36847
18		0.214915	0.0505831	18		0.211688	0.376043
19		0.222487	0.0582051	19		0.219322	0.383625
20		0.23006	0.0658198	20		0.226957	0.391213
21		0.237632	0.073427	21		0.234591	0.398809
22		0.245204	0.0810267	22		0.242226	0.406413
23		0.252777	0.088619	23		0.24986	0.414024
24		0.260349	0.0962038	24		0.257494	0.421643
25		0.267921	0.103781	25		0.265129	0.42927
26		0.275494	0.111351	26		0.272763	0.436904
27		0.283066	0.118914	27		0.280397	0.444545
28		0.290638	0.126469	28		0.288032	0.452195
29		0.29821	0.134016	29		0.295666	0.459851
30		0.305783	0.141556	30		0.3033	0.467516
31		0.313355	0.149089	31		0.310935	0.475188
32		0.320927	0.156614	32		0.318569	0.482867
33		0.3285	0.164132	33		0.326204	0.490554
34		0.336072	0.171642	34		0.333838	0.498249
35		0.343644	0.179145	35		0.341472	0.505951
36		0.351217	0.18664	36		0.349107	0.513661
37		0.358789	0.194128	37		0.356741	0.521378
38		0.366361	0.201609	38		0.364375	0.529103
39		0.373934	0.209082	39		0.37201	0.536835
40		0.381506	0.216548	40		0.379644	0.544575
41		0.389078	0.224007	41		0.387279	0.552322
42		0.39665	0.231458	42		0.394913	0.560077
43		0.404223	0.238902	43		0.402547	0.567839
44		0.411795	0.246339	44		0.410182	0.575608
45		0.419367	0.253768	45		0.417816	0.583385
46		0.42694	0.26119	46		0.42545	0.59117
47		0.434512	0.268605	47		0.433085	0.598962
48		0.442084	0.276013	48		0.440719	0.606761
49		0.449657	0.283413	49		0.448353	0.614567
50		0.457229	0.290806	50		0.455988	0.622381
51		0.464801	0.298192	51		0.463622	0.630202
52		0.472374	0.305571	52		0.471257	0.63803
53		0.479946	0.312943	53		0.478891	0.645865
54		0.487518	0.320308	54		0.486525	0.653708
55		0.495091	0.327665	55		0.49416	0.661558
56		0.502663	0.335016	56		0.501794	0.669415
57		0.510235	0.34236	57		0.509428	0.677279
58		0.517807	0.349696	58		0.517063	0.68515
59		0.52538	0.357026	59		0.524697	0.693029
60		0.532952	0.364349	60		0.532332	0.700914
61		0.540524	0.371665	61		0.539966	0.708806
62		0.548097	0.378974	62		0.5476	0.716706
63		0.555669	0.386276	63		0.555235	0.724612
64		0.563241	0.393572	64		0.562869	0.732525
65		0.570814	0.40086	65		0.570503	0.740445
66		0.578386	0.408142	66		0.578138	0.748372
67		0.585958	0.415418	67		0.585772	0.756305
68		0.593531	0.422686	68		0.593406	0.764246
69		0.601103	0.429948	69		0.601041	0.772193
70		0.608675	0.437204	70		0.608675	0.780147

## Sheet: XLSTAT_20230720_040628_1_HID
1		0.129233	-0.0503889	1		0.112855	0.29337
2		0.134959	-0.0443703	2		0.118819	0.298999
3		0.140686	-0.0383622	3		0.124783	0.304639
4		0.146412	-0.0323646	4		0.130746	0.31029
5		0.152139	-0.0263776	5		0.13671	0.315953
6		0.157865	-0.0204012	6		0.142674	0.321627
7		0.163592	-0.0144355	7		0.148638	0.327312
8		0.169318	-0.00848056	8		0.154602	0.333009
9		0.175044	-0.00253633	9		0.160565	0.338718
10		0.180771	0.00339711	10		0.166529	0.344438
11		0.186497	0.00931971	11		0.172493	0.35017
12		0.192224	0.0152314	12		0.178457	0.355913
13		0.19795	0.0211323	13		0.184421	0.361668
14		0.203677	0.0270222	14		0.190384	0.367435
15		0.209403	0.0329011	15		0.196348	0.373214
16		0.215129	0.038769	16		0.202312	0.379004
17		0.220856	0.044626	17		0.208276	0.384807
18		0.226582	0.0504718	18		0.21424	0.390621
19		0.232309	0.0563066	19		0.220203	0.396448
20		0.238035	0.0621304	20		0.226167	0.402286
21		0.243762	0.067943	21		0.232131	0.408136
22		0.249488	0.0737445	22		0.238095	0.413999
23		0.255214	0.0795348	23		0.244058	0.419873
24		0.260941	0.085314	24		0.250022	0.425759
25		0.266667	0.0910821	25		0.255986	0.431658
26		0.272394	0.0968389	26		0.26195	0.437569
27		0.27812	0.102585	27		0.267914	0.443491
28		0.283847	0.108319	28		0.273877	0.449426
29		0.289573	0.114043	29		0.279841	0.455373
30		0.295299	0.119755	30		0.285805	0.461332
31		0.301026	0.125456	31		0.291769	0.467303
32		0.306752	0.131146	32		0.297733	0.473287
33		0.312479	0.136824	33		0.303696	0.479282
34		0.318205	0.142492	34		0.30966	0.48529
35		0.323932	0.148148	35		0.315624	0.491309
36		0.329658	0.153793	36		0.321588	0.497341
37		0.335384	0.159427	37		0.327552	0.503385
38		0.341111	0.16505	38		0.333515	0.509441
39		0.346837	0.170662	39		0.339479	0.515509
40		0.352564	0.176263	40		0.345443	0.521589
41		0.35829	0.181853	41		0.351407	0.527681
42		0.364017	0.187432	42		0.35737	0.533785
43		0.369743	0.193	43		0.363334	0.539901
44		0.375469	0.198557	44		0.369298	0.546028
45		0.381196	0.204103	45		0.375262	0.552168
46		0.386922	0.209638	46		0.381226	0.55832
47		0.392649	0.215162	47		0.387189	0.564483
48		0.398375	0.220676	48		0.393153	0.570658
49		0.404102	0.226178	49		0.399117	0.576845
50		0.409828	0.23167	50		0.405081	0.583043
51		0.415554	0.237152	51		0.411045	0.589253
52		0.421281	0.242622	52		0.417008	0.595475
53		0.427007	0.248082	53		0.422972	0.601708
54		0.432734	0.253532	54		0.428936	0.607953
55		0.43846	0.258971	55		0.4349	0.614209
56		0.444187	0.264399	56		0.440864	0.620477
57		0.449913	0.269817	57		0.446827	0.626755
58		0.455639	0.275225	58		0.452791	0.633046
59		0.461366	0.280623	59		0.458755	0.639347
60		0.467092	0.28601	60		0.464719	0.645659
61		0.472819	0.291387	61		0.470682	0.651983
62		0.478545	0.296754	62		0.476646	0.658317
63		0.484272	0.302111	63		0.48261	0.664663
64		0.489998	0.307458	64		0.488574	0.671019
65		0.495724	0.312795	65		0.494538	0.677386
66		0.501451	0.318122	66		0.500501	0.683764
67		0.507177	0.323439	67		0.506465	0.690152
68		0.512904	0.328746	68		0.512429	0.696551
69		0.51863	0.334044	69		0.518393	0.702961
70		0.524357	0.339332	70		0.524357	0.709381

## Sheet: XLSTAT_20230720_040252_1_HID
1		0.394898	0.286476	1		0.323317	0.435733
2		0.400224	0.292044	2		0.32968	0.441687
3		0.405551	0.297604	3		0.336044	0.447652
4		0.410877	0.303156	4		0.342408	0.453627
5		0.416203	0.308699	5		0.348771	0.459612
6		0.421529	0.314235	6		0.355135	0.465608
7		0.426855	0.319763	7		0.361498	0.471615
8		0.432182	0.325282	8		0.367862	0.477632
9		0.437508	0.330793	9		0.374226	0.483661
10		0.442834	0.336296	10		0.380589	0.4897
11		0.44816	0.341791	11		0.386953	0.495751
12		0.453486	0.347277	12		0.393316	0.501812
13		0.458813	0.352754	13		0.39968	0.507885
14		0.464139	0.358224	14		0.406044	0.513969
15		0.469465	0.363684	15		0.412407	0.520065
16		0.474791	0.369137	16		0.418771	0.526172
17		0.480117	0.37458	17		0.425134	0.532291
18		0.485444	0.380015	18		0.431498	0.538422
19		0.49077	0.385442	19		0.437862	0.544564
20		0.496096	0.39086	20		0.444225	0.550718
21		0.501422	0.396269	21		0.450589	0.556884
22		0.506748	0.40167	22		0.456952	0.563062
23		0.512074	0.407061	23		0.463316	0.569253
24		0.517401	0.412444	24		0.46968	0.575455
25		0.522727	0.417819	25		0.476043	0.581669
26		0.528053	0.423185	26		0.482407	0.587896
27		0.533379	0.428541	27		0.48877	0.594135
28		0.538705	0.43389	28		0.495134	0.600386
29		0.544032	0.439229	29		0.501498	0.60665
30		0.549358	0.44456	30		0.507861	0.612926
31		0.554684	0.449882	31		0.514225	0.619214
32		0.56001	0.455195	32		0.520589	0.625515
33		0.565336	0.460499	33		0.526952	0.631828
34		0.570663	0.465795	34		0.533316	0.638154
35		0.575989	0.471082	35		0.539679	0.644492
36		0.581315	0.47636	36		0.546043	0.650843
37		0.586641	0.481629	37		0.552407	0.657206
38		0.591967	0.48689	38		0.55877	0.663582
39		0.597294	0.492142	39		0.565134	0.66997
40		0.60262	0.497385	40		0.571497	0.676371
41		0.607946	0.50262	41		0.577861	0.682784
42		0.613272	0.507846	42		0.584225	0.68921
43		0.618598	0.513063	43		0.590588	0.695648
44		0.623925	0.518272	44		0.596952	0.702099
45		0.629251	0.523472	45		0.603315	0.708562
46		0.634577	0.528664	46		0.609679	0.715037
47		0.639903	0.533847	47		0.616043	0.721525
48		0.645229	0.539022	48		0.622406	0.728024
49		0.650556	0.544189	49		0.62877	0.734537
50		0.655882	0.549347	50		0.635133	0.741061
51		0.661208	0.554496	51		0.641497	0.747597
52		0.666534	0.559638	52		0.647861	0.754146
53		0.67186	0.564771	53		0.654224	0.760706
54		0.677186	0.569896	54		0.660588	0.767278
55		0.682513	0.575013	55		0.666951	0.773863
56		0.687839	0.580121	56		0.673315	0.780459
57		0.693165	0.585222	57		0.679679	0.787066
58		0.698491	0.590314	58		0.686042	0.793686
59		0.703817	0.595399	59		0.692406	0.800317
60		0.709144	0.600476	60		0.69877	0.806959
61		0.71447	0.605544	61		0.705133	0.813613
62		0.719796	0.610605	62		0.711497	0.820278
63		0.725122	0.615659	63		0.71786	0.826954
64		0.730448	0.620704	64		0.724224	0.833641
65		0.735775	0.625742	65		0.730588	0.840339
66		0.741101	0.630772	66		0.736951	0.847048
67		0.746427	0.635795	67		0.743315	0.853768
68		0.751753	0.640811	68		0.749678	0.860499
69		0.757079	0.645819	69		0.756042	0.86724
70		0.762406	0.650819	70		0.762406	0.873992

## Sheet: XLSTAT_20230720_040004_1_HID
1		0.376158	0.30003	1		0.310354	0.388483
2		0.382577	0.306612	2		0.317726	0.395603
3		0.388995	0.313189	3		0.325099	0.40273
4		0.395414	0.319761	4		0.332471	0.409864
5		0.401833	0.326326	5		0.339844	0.417005
6		0.408252	0.332886	6		0.347216	0.424154
7		0.414671	0.33944	7		0.354589	0.431309
8		0.42109	0.345988	8		0.361961	0.438472
9		0.427509	0.35253	9		0.369334	0.445643
10		0.433927	0.359066	10		0.376706	0.45282
11		0.440346	0.365596	11		0.384079	0.460006
12		0.446765	0.372121	12		0.391451	0.467198
13		0.453184	0.378639	13		0.398824	0.474399
14		0.459603	0.385151	14		0.406197	0.481607
15		0.466022	0.391657	15		0.413569	0.488823
16		0.47244	0.398157	16		0.420942	0.496046
17		0.478859	0.404651	17		0.428314	0.503278
18		0.485278	0.411138	18		0.435687	0.510517
19		0.491697	0.41762	19		0.443059	0.517764
20		0.498116	0.424095	20		0.450432	0.525019
21		0.504535	0.430565	21		0.457804	0.532282
22		0.510954	0.437028	22		0.465177	0.539553
23		0.517372	0.443484	23		0.472549	0.546832
24		0.523791	0.449935	24		0.479922	0.554119
25		0.53021	0.456379	25		0.487294	0.561414
26		0.536629	0.462818	26		0.494667	0.568717
27		0.543048	0.46925	27		0.502039	0.576028
28		0.549467	0.475675	28		0.509412	0.583348
29		0.555885	0.482095	29		0.516784	0.590676
30		0.562304	0.488508	30		0.524157	0.598012
31		0.568723	0.494915	31		0.531529	0.605356
32		0.575142	0.501316	32		0.538902	0.612708
33		0.581561	0.50771	33		0.546275	0.620069
34		0.58798	0.514099	34		0.553647	0.627437
35		0.594399	0.520481	35		0.56102	0.634814
36		0.600817	0.526857	36		0.568392	0.642199
37		0.607236	0.533226	37		0.575765	0.649593
38		0.613655	0.53959	38		0.583137	0.656995
39		0.620074	0.545947	39		0.59051	0.664404
40		0.626493	0.552299	40		0.597882	0.671822
41		0.632912	0.558644	41		0.605255	0.679249
42		0.63933	0.564983	42		0.612627	0.686683
43		0.645749	0.571316	43		0.62	0.694126
44		0.652168	0.577643	44		0.627372	0.701576
45		0.658587	0.583963	45		0.634745	0.709035
46		0.665006	0.590278	46		0.642117	0.716502
47		0.671425	0.596587	47		0.64949	0.723976
48		0.677844	0.60289	48		0.656862	0.731459
49		0.684262	0.609186	49		0.664235	0.73895
50		0.690681	0.615477	50		0.671608	0.746449
51		0.6971	0.621762	51		0.67898	0.753955
52		0.703519	0.628041	52		0.686353	0.76147
53		0.709938	0.634315	53		0.693725	0.768992
54		0.716357	0.640582	54		0.701098	0.776522
55		0.722775	0.646844	55		0.70847	0.784059
56		0.729194	0.6531	56		0.715843	0.791605
57		0.735613	0.65935	57		0.723215	0.799158
58		0.742032	0.665595	58		0.730588	0.806718
59		0.748451	0.671834	59		0.73796	0.814286
60		0.75487	0.678068	60		0.745333	0.821861
61		0.761288	0.684296	61		0.752705	0.829444
62		0.767707	0.690518	62		0.760078	0.837034
63		0.774126	0.696735	63		0.76745	0.844631
64		0.780545	0.702947	64		0.774823	0.852236
65		0.786964	0.709153	65		0.782195	0.859848
66		0.793383	0.715354	66		0.789568	0.867466
67		0.799802	0.72155	67		0.796941	0.875092
68		0.80622	0.727741	68		0.804313	0.882724
69		0.812639	0.733926	69		0.811686	0.890364
70		0.819058	0.740106	70		0.819058	0.89801

## Sheet: XLSTAT_20230720_035753_1_HID
1		0.364205	0.267418	1		0.300534	0.40004
2		0.370444	0.273884	2		0.307696	0.406861
3		0.376683	0.280342	3		0.314858	0.41369
4		0.382922	0.286794	4		0.322019	0.420528
5		0.389161	0.293238	5		0.329181	0.427375
6		0.395399	0.299675	6		0.336342	0.434231
7		0.401638	0.306104	7		0.343504	0.441096
8		0.407877	0.312526	8		0.350665	0.447971
9		0.414116	0.318941	9		0.357827	0.454854
10		0.420354	0.325348	10		0.364988	0.461747
11		0.426593	0.331747	11		0.37215	0.46865
12		0.432832	0.338139	12		0.379312	0.475562
13		0.439071	0.344523	13		0.386473	0.482483
14		0.44531	0.3509	14		0.393635	0.489414
15		0.451548	0.357269	15		0.400796	0.496355
16		0.457787	0.36363	16		0.407958	0.503306
17		0.464026	0.369983	17		0.415119	0.510266
18		0.470265	0.376329	18		0.422281	0.517237
19		0.476504	0.382667	19		0.429442	0.524217
20		0.482742	0.388997	20		0.436604	0.531208
21		0.488981	0.395319	21		0.443766	0.538208
22		0.49522	0.401633	22		0.450927	0.545219
23		0.501459	0.407939	23		0.458089	0.55224
24		0.507697	0.414237	24		0.46525	0.559271
25		0.513936	0.420527	25		0.472412	0.566313
26		0.520175	0.42681	26		0.479573	0.573364
27		0.526414	0.433084	27		0.486735	0.580426
28		0.532653	0.439351	28		0.493896	0.587499
29		0.538891	0.445609	29		0.501058	0.594582
30		0.54513	0.45186	30		0.508219	0.601675
31		0.551369	0.458102	31		0.515381	0.608779
32		0.557608	0.464337	32		0.522543	0.615893
33		0.563847	0.470563	33		0.529704	0.623018
34		0.570085	0.476782	34		0.536866	0.630153
35		0.576324	0.482992	35		0.544027	0.637299
36		0.582563	0.489195	36		0.551189	0.644456
37		0.588802	0.495389	37		0.55835	0.651623
38		0.59504	0.501576	38		0.565512	0.6588
39		0.601279	0.507755	39		0.572673	0.665988
40		0.607518	0.513925	40		0.579835	0.673186
41		0.613757	0.520088	41		0.586997	0.680395
42		0.619996	0.526243	42		0.594158	0.687615
43		0.626234	0.53239	43		0.60132	0.694845
44		0.632473	0.53853	44		0.608481	0.702085
45		0.638712	0.544661	45		0.615643	0.709336
46		0.644951	0.550785	46		0.622804	0.716597
47		0.65119	0.5569	47		0.629966	0.723869
48		0.657428	0.563009	48		0.637127	0.73115
49		0.663667	0.569109	49		0.644289	0.738443
50		0.669906	0.575202	50		0.651451	0.745745
51		0.676145	0.581287	51		0.658612	0.753057
52		0.682383	0.587364	52		0.665774	0.76038
53		0.688622	0.593434	53		0.672935	0.767713
54		0.694861	0.599497	54		0.680097	0.775056
55		0.7011	0.605552	55		0.687258	0.782409
56		0.707339	0.611599	56		0.69442	0.789771
57		0.713577	0.61764	57		0.701581	0.797144
58		0.719816	0.623672	58		0.708743	0.804526
59		0.726055	0.629698	59		0.715905	0.811918
60		0.732294	0.635716	60		0.723066	0.81932
61		0.738533	0.641727	61		0.730228	0.826731
62		0.744771	0.647731	62		0.737389	0.834152
63		0.75101	0.653728	63		0.744551	0.841582
64		0.757249	0.659718	64		0.751712	0.849022
65		0.763488	0.665701	65		0.758874	0.856471
66		0.769726	0.671677	66		0.766035	0.863929
67		0.775965	0.677646	67		0.773197	0.871396
68		0.782204	0.683608	68		0.780359	0.878872
69		0.788443	0.689563	69		0.78752	0.886357
70		0.794682	0.695512	70		0.794682	0.893851

## Sheet: XLSTAT_20230720_035528_1_HID
1		0.388338	0.308465	1		0.31909	0.401966
2		0.394223	0.314562	2		0.325979	0.408515
3		0.400107	0.320651	3		0.332867	0.415072
4		0.405992	0.326733	4		0.339756	0.421639
5		0.411877	0.332808	5		0.346644	0.428214
6		0.417762	0.338875	6		0.353533	0.434799
7		0.423647	0.344936	7		0.360421	0.441392
8		0.429532	0.350989	8		0.367309	0.447995
9		0.435417	0.357034	9		0.374198	0.454607
10		0.441301	0.363072	10		0.381086	0.461229
11		0.447186	0.369102	11		0.387975	0.46786
12		0.453071	0.375125	12		0.394863	0.474501
13		0.458956	0.381141	13		0.401752	0.481152
14		0.464841	0.387148	14		0.40864	0.487813
15		0.470726	0.393148	15		0.415528	0.494483
16		0.47661	0.399141	16		0.422417	0.501164
17		0.482495	0.405125	17		0.429305	0.507855
18		0.48838	0.411102	18		0.436194	0.514556
19		0.494265	0.417071	19		0.443082	0.521267
20		0.50015	0.423032	20		0.44997	0.527988
21		0.506035	0.428985	21		0.456859	0.53472
22		0.511919	0.434931	22		0.463747	0.541462
23		0.517804	0.440868	23		0.470636	0.548215
24		0.523689	0.446798	24		0.477524	0.554978
25		0.529574	0.45272	25		0.484413	0.561752
26		0.535459	0.458634	26		0.491301	0.568536
27		0.541344	0.46454	27		0.498189	0.575332
28		0.547228	0.470438	28		0.505078	0.582138
29		0.553113	0.476328	29		0.511966	0.588954
30		0.558998	0.48221	30		0.518855	0.595782
31		0.564883	0.488084	31		0.525743	0.60262
32		0.570768	0.49395	32		0.532632	0.60947
33		0.576653	0.499808	33		0.53952	0.61633
34		0.582538	0.505658	34		0.546408	0.623201
35		0.588422	0.511501	35		0.553297	0.630083
36		0.594307	0.517335	36		0.560185	0.636975
37		0.600192	0.523162	37		0.567074	0.643879
38		0.606077	0.528981	38		0.573962	0.650794
39		0.611962	0.534792	39		0.580851	0.657719
40		0.617847	0.540595	40		0.587739	0.664655
41		0.623731	0.54639	41		0.594627	0.671602
42		0.629616	0.552177	42		0.601516	0.67856
43		0.635501	0.557957	43		0.608404	0.685529
44		0.641386	0.563729	44		0.615293	0.692508
45		0.647271	0.569493	45		0.622181	0.699498
46		0.653156	0.57525	46		0.62907	0.706499
47		0.65904	0.580999	47		0.635958	0.713511
48		0.664925	0.586741	48		0.642846	0.720533
49		0.67081	0.592475	49		0.649735	0.727565
50		0.676695	0.598201	50		0.656623	0.734608
51		0.68258	0.60392	51		0.663512	0.741661
52		0.688465	0.609632	52		0.6704	0.748725
53		0.694349	0.615336	53		0.677289	0.755799
54		0.700234	0.621033	54		0.684177	0.762883
55		0.706119	0.626723	55		0.691065	0.769977
56		0.712004	0.632405	56		0.697954	0.777081
57		0.717889	0.638081	57		0.704842	0.784196
58		0.723774	0.643749	58		0.711731	0.79132
59		0.729659	0.649411	59		0.718619	0.798454
60		0.735543	0.655065	60		0.725508	0.805597
61		0.741428	0.660712	61		0.732396	0.81275
62		0.747313	0.666353	62		0.739284	0.819913
63		0.753198	0.671987	63		0.746173	0.827085
64		0.759083	0.677614	64		0.753061	0.834266
65		0.764968	0.683235	65		0.75995	0.841457
66		0.770852	0.688848	66		0.766838	0.848656
67		0.776737	0.694456	67		0.773727	0.855865
68		0.782622	0.700057	68		0.780615	0.863083
69		0.788507	0.705651	69		0.787503	0.870309
70		0.794392	0.711239	70		0.794392	0.877544

[truncated: 79 more sheets: XLSTAT_20230720_035129_1_HID, XLSTAT_20230720_034903_1_HID, XLSTAT_20230720_034701_1_HID, XLSTAT_20230720_034509_1_HID, XLSTAT_20230720_034051_1_HID, XLSTAT_20230720_033810_1_HID, XLSTAT_20230720_033329_1_HID, XLSTAT_20230720_032834_1_HID, XLSTAT_20230720_032606_1_HID, XLSTAT_20230720_032342_1_HID, XLSTAT_20230720_032105_1_HID, XLSTAT_20230720_031229_1_HID, XLSTAT_20230720_030901_1_HID, XLSTAT_20230720_030551_1_HID, XLSTAT_20230720_033622_1_HID, XLSTAT_20230720_144201_1_HID3, XLSTAT_20230720_144201_1_HID2, XLSTAT_20230720_144201_1_HID1, XLSTAT_20230720_144201_1_HID, XLSTAT_20230720_145125_1_HID3 …]
