# Supplementary material for: QSTR Models in Dioxins and Dioxin-like Compounds Provide Insights into Gene Expression Dysregulation
Source: Toxics. 2024 Aug 17;12(8):597. doi: 10.3390/toxics12080597 (PMC11359467; doi:10.3390/toxics12080597)
Supplement: Supplementary file 1 [file toxics-12-00597-s001.zip › S2 Mol Docking Results.xlsx]

## Sheet: Docking Results
				1	2	3	4	5	6	7	8
				1A28	1A52	1DB1	1E3G	1NAV	1NAX	1DKF	1XDK
				Progesterone	Estrogen	Vit D	Androgen	Thyroid-a	Thyroid-b	RAR-a	RAR-b
1	PCDD-1	1-chlorodibenzo-p-dioxin	C12H7O2Cl	-8.1	-7.6	-8.1	-5.2	-6.8	-7.5	-7.9	-8.8
2	PCDD-2	2-chlorodibenzo-p-dioxin	C12H7O2Cl	-8	-7.6	-8.2	-6.4	-6.8	-7.5	-7.6	-9.2
3	PCDD-12	1,2-dichlorodibenzo-p-dioxin	C12H6O2Cl2	-8.6	-7.9	-8.4	-5.5	-7.2	-7.9	-8.1	-8.9
4	PCDD-13	1,3-dichlorodibenzo-p-dioxin	C12H6O2Cl2	-8.4	-7.8	-8.2	-5.5	-7.2	-7.9	-8.1	-9.1
5	PCDD-14	1,4-dichlorodibenzo-p-dioxin	C12H6O2Cl2	-8	-7.8	-7.4	-5.3	-6.7	-7.9	-8.3	-8.8
6	PCDD-16	1,6-dichlorodibenzo-p-dioxin	C12H6O2Cl2	-8.4	-7.9	-7.8	-5.3	-6.3	-7.2	-8.3	-8.8
7	PCDD-17	1,7-dichlorodibenzo-p-dioxin	C12H6O2Cl2	-8.2	-7.9	-8.5	-5.5	-7.2	-7.9	-7.9	-8.9
8	PCDD-18	1,8-dichlorodibenzo-p-dioxin	C12H6O2Cl2	-8.5	-7.6	-8.4	-5.4	-6.4	-8	-8.2	-9.3
9	PCDD-19	1,9-dichlorodibenzo-p-dioxin	C12H6O2Cl2	-8.5	-7.9	-8.4	-5.3	-6.1	-6.7	-8.4	-8.9
10	PCDD-23	2,3-dichlorodibenzo-p-dioxin	C12H6O2Cl2	-8.5	-7.6	-8.3	-5.6	-6.8	-7.6	-7.9	-9.5
11	PCDD-27	2,7-dichlorodibenzo-p-dioxin	C12H6O2Cl2	-8.1	-7	-8.6	-5.9	-7.2	-7.8	-7.6	-9.5
12	PCDD-28	2,8-dichlorodibenzo-p-dioxin	C12H6O2Cl2	-8.5	-5.8	-8.3	-5.7	-7	-7.4	-7.7	-9.4
13	PCDD-123	1,2,3-trichlorodibenzo-p-dioxin	C12H5O2Cl3	-8.9	-8	-8.5	-5.7	-7.4	-8.1	-8.5	-9
14	PCDD-124	1,2,4-trichlorodibenzo-p-dioxin	C12H5O2Cl3	-8.6	-7.8	-7.8	-5.6	-7.1	-8.1	-8.6	-9.1
15	PCDD-126	1,2,6-trichlorodibenzo-p-dioxin	C12H5O2Cl3	-8.9	-7.9	-8.4	-5.7	-6.4	-7.8	-8.5	-9
16	PCDD-127	1,2,7-trichlorodibenzo-p-dioxin	C12H5O2Cl3	-8.6	-7.4	-8.9	-6	-7.5	-7.3	-8.1	-8.9
17	PCDD-128	1,2,8-trichlorodibenzo-p-dioxin	C12H5O2Cl3	-8.9	-8	-8.6	-5.7	-7.3	-7.5	-8.1	-9.4
18	PCDD-129	1,2,9-trichlorodibenzo-p-dioxin	C12H5O2Cl3	-9.1	-8.1	-8.8	-5.6	-6.9	-7.1	-8.5	-8.9
19	PCDD-136	1,3,6-trichlorodibenzo-p-dioxin	C12H5O2Cl3	-9	-6.9	-7.9	-5.5	-6.4	-7.5	-8.7	-9.1
20	PCDD-137	1,3,7-trichlorodibenzo-p-dioxin	C12H5O2Cl3	-8.9	-7.9	-8.6	-5.9	-6.6	-6.5	-8.2	-9.3
21	PCDD-138	1,3,8-trichlorodibenzo-p-dioxin	C12H5O2Cl3	-8.4	-6.1	-8.5	-5.9	-6.4	-7.6	-8.2	-8.7
22	PCDD-139	1,3,9-trichlorodibenzo-p-dioxin	C12H5O2Cl3	-8.6	-8.2	-8.5	-5.7	-6.7	-7	-8.5	-9.2
23	PCDD-146	1,4,6-trichlorodibenzo-p-dioxin	C12H5O2Cl3	-8.3	-8	-7.7	-5.7	-6.7	-6.9	-8.9	-9.5
24	PCDD-147	1,4,7-trichlorodibenzo-p-dioxin	C12H5O2Cl3	-8.3	-8	-7.8	-5.7	-7.7	-8.7	-8.7	-9.2
25	PCDD-178	1,7,8-trichlorodibenzo-p-dioxin	C12H5O2Cl3	-8.5	-7.9	-8.5	-5.7	-6.7	-7.8	-8.1	-8.8
26	PCDD-237	2,3,7-trichlorodibenzo-p-dioxin	C12H5O2Cl3	-8.5	-7.1	-8.6	-6	-7.3	-7.5	-7.9	-8.7
27	PCDD-1234	1,2,3,4-tetrachlorodibenzo-p-dioxin	C12H4O2Cl4	-8.7	-7.7	-7.6	-5.7	-7.3	-8.1	-8.7	-9.3
28	PCDD-1236	1,2,3,6-tetrachlorodibenzo-p-dioxin	C12H4O2Cl4	-9	-7.8	-8.3	-5.8	-6.1	-7.4	-8.5	-8.8
29	PCDD-1237	1,2,3,7-tetrachlorodibenzo-p-dioxin	C12H4O2Cl4	-9	-6	-8.9	-6.1	-6.5	-6.3	-8.4	-9.3
30	PCDD-1238	1,2,3,8-tetrachlorodibenzo-p-dioxin	C12H4O2Cl4	-8.2	-6.8	-8.6	-6.1	-7.6	-7	-8.2	-9.6
31	PCDD-1239	1,2,3,9-tetrachlorodibenzo-p-dioxin	C12H4O2Cl4	-9.1	-8.3	-8.8	-5.8	-7	-6.7	-8.7	-9
32	PCDD-1246	1,2,4,6-tetrachlorodibenzo-p-dioxin	C12H4O2Cl4	-9.1	-8	-8	-5.8	-6.6	-6.5	-8.8	-9.5
33	PCDD-1247	1,2,4,7-tetrachlorodibenzo-p-dioxin	C12H4O2Cl4	-8.8	-6.2	-8.2	-6	-7.8	-7.8	-8.7	-9.2
34	PCDD-1248	1,2,4,8-tetrachlorodibenzo-p-dioxin	C12H4O2Cl4	-8.8	-7.2	-8.2	-6	-7.8	-7.8	-8.7	-9.2
35	PCDD-1249	1,2,4,9-tetrachlorodibenzo-p-dioxin	C12H4O2Cl4	-8.9	-8	-8.1	-5.5	-5.9	-7.1	-9.1	-8.9
36	PCDD-1267	1,2,6,7-tetrachlorodibenzo-p-dioxin	C12H4O2Cl4	-8.9	-7.3	-8.7	-6.1	-7.1	-6.8	-8.5	-8.4
37	PCDD-1268	1,2,6,8-tetrachlorodibenzo-p-dioxin	C12H4O2Cl4	-9.4	-6.6	-8.4	-6	-6.8	-6.7	-8.6	-9.2
38	PCDD-1269	1,2,6,9-tetrachlorodibenzo-p-dioxin	C12H4O2Cl4	-8.9	-8.3	-8.4	-5.7	-6.1	-6.6	-8.7	-9.2
39	PCDD-1278	1,2,7,8-tetrachlorodibenzo-p-dioxin	C12H4O2Cl4	-8.9	-8	-9	-6.2	-7.2	-8.4	-8.2	-9.4
40	PCDD-1279	1,2,7,9-tetrachlorodibenzo-p-dioxin	C12H4O2Cl4	-8.9	-8.2	-8.9	-6.1	-6.8	-8	-8.6	-9
41	PCDD-1289	1,2,8,9-tetrachlorodibenzo-p-dioxin	C12H4O2Cl4	-9.5	-8.1	-8.9	-5.8	-7	-6.3	-8.4	-9.3
42	PCDD-1368	1,3,6,8-tetrachlorodibenzo-p-dioxin	C12H4O2Cl4	-8.3	-7.1	-7.8	-5.7	-6.3	-6.6	-8.5	-8.4
43	PCDD-1369	1,3,6,9-tetrachlorodibenzo-p-dioxin	C12H4O2Cl4	-9.1	-7.3	-7.9	-5.7	-6.3	-6.8	-8.9	-8.9
44	PCDD-1378	1,3,7,8-tetrachlorodibenzo-p-dioxin	C12H4O2Cl4	-8.6	-6.7	-8.6	-6	-6.6	-7.3	-8.2	-8.8
45	PCDD-1379	1,3,7,9-tetrachlorodibenzo-p-dioxin	C12H4O2Cl4	-9.1	-6.9	-8.6	-6	-6.8	-6.6	-8.5	-9.6
46	PCDD-1469	1,4,6,9-tetrachlorodibenzo-p-dioxin	C12H4O2Cl4	-8.4	-7.6	-7.2	-5.1	-5.6	-6	-8.9	-8.6
47	PCDD-1478	1,4,7,8-tetrachlorodibenzo-p-dioxin	C12H4O2Cl4	-8.5	-6.8	-8.3	-5.7	-7	-8.4	-8.1	-8.9
48	PCDD-2378	2,3,7,8-tetrachlorodibenzo-p-dioxin	C12H4O2Cl4	-7.9	-6.1	-8.6	-6	-6.7	-7	-7.2	-8.6
49	PCDD-12346	1,2,3,4,6-pentachlorodibenzo-p-dioxin	C12H3O2Cl5	-8.8	-7.4	-7.9	-5.9	-6.4	-6.7	-9	-8.7
50	PCDD-12347	1,2,3,4,7-pentachlorodibenzo-p-dioxin	C12H3O2Cl5	-8.5	-7	-8.1	-6.1	-6.6	-7.1	-9	-7.2
51	PCDD-12367	1,2,3,6,7-pentachlorodibenzo-p-dioxin	C12H3O2Cl5	-9.5	-7.6	-8.8	-6.3	-5.9	-6.3	-7.9	-8.5
52	PCDD-12368	1,2,3,6,8-pentachlorodibenzo-p-dioxin	C12H3O2Cl5	-8.7	-6.7	-8.2	-6.1	-6.4	-6.8	-8.8	-7.7
53	PCDD-12369	1,2,3,6,9-pentachlorodibenzo-p-dioxin	C12H3O2Cl5	-9.1	-7	-8.5	-5.8	-6.1	-6.8	-8.6	-8
54	PCDD-12378	1,2,3,7,8-pentachlorodibenzo-p-dioxin	C12H3O2Cl5	-7.9	-6.2	-8.9	-6.3	-6.7	-6.7	-7.3	-6.9
55	PCDD-12379	1,2,3,7,9-pentachlorodibenzo-p-dioxin	C12H3O2Cl5	-9	-6.3	-9	-6.2	-6.4	-6.5	-8.6	-9
56	PCDD-12389	1,2,3,8,9-pentachlorodibenzo-p-dioxin	C12H3O2Cl5	-8.8	-6.4	-8.7	-6.2	-6.4	-6.7	-7.9	-8.4
57	PCDD-12467	1,2,4,6,7-pentachlorodibenzo-p-dioxin	C12H3O2Cl5	-9.4	-7.5	-8.5	-6.1	-6.6	-6.4	-8.9	-8.7
58	PCDD-12468	1,2,4,6,8-pentachlorodibenzo-p-dioxin	C12H3O2Cl5	-9.5	-6.7	-8.2	-6.1	-5.9	-6.7	-8.9	-9.3
59	PCDD-12469	1,2,4,6,9-pentachlorodibenzo-p-dioxin	C12H3O2Cl5	-9	-5.8	-7.7	-5.3	-6.5	-6.5	-9.3	-8.9
60	PCDD-12478	1,2,4,7,8-pentachlorodibenzo-p-dioxin	C12H3O2Cl5	-9.1	-6.8	-8.6	-6.2	-6.7	-8.1	-8.1	-8.3
61	PCDD-12479	1,2,4,7,9-pentachlorodibenzo-p-dioxin	C12H3O2Cl5	-8.4	-6.9	-8	-5.8	-5.8	-6.7	-9.1	-8.3
62	PCDD-12489	1,2,4,8,9-pentachlorodibenzo-p-dioxin	C12H3O2Cl5	-9.4	-8.3	-8.5	-5.8	-6.4	-6.9	-8.9	-9.4
63	PCDD-123467	1,2,3,4,6,7-hexachlorodibenzo-p-dioxin	C12H2O2Cl6	-8.9	-7.2	-8.4	-6.3	-6.5	-6.6	-8.5	-7.9
64	PCDD-123468	1,2,3,4,6,8-hexachlorodibenzo-p-dioxin	C12H2O2Cl6	-8.4	-6.2	-7.9	-6.2	-6.7	-6.8	-9.1	-7.3
65	PCDD-123469	1,2,3,4,6,9-hexachlorodibenzo-p-dioxin	C12H2O2Cl6	-7.9	-6.5	-8.1	-5.4	-6.4	-6.3	-8.8	-7.5
66	PCDD-123478	1,2,3,4,7,8-hexachlorodibenzo-p-dioxin	C12H2O2Cl6	-7.9	-6.2	-8	-6.4	-6.8	-6.9	-7.8	-7.1
67	PCDD-123678	1,2,3,6,7,8-hexachlorodibenzo-p-dioxin	C12H2O2Cl6	-8.3	-6.3	-8.5	-6.4	-6.3	-6.4	-7.8	-7.6
68	PCDD-123679	1,2,3,6,7,9-hexachlorodibenzo-p-dioxin	C12H2O2Cl6	-9.7	-6.3	-8.8	-6.4	-6.7	-6.7	-8.4	-7.7
69	PCDD-123689	1,2,3,6,8,9-hexachlorodibenzo-p-dioxin	C12H2O2Cl6	-8	-6.4	-8.5	-6	-6.4	-7.1	-8.5	-7.9
70	PCDD-123789	1,2,3,7,8,9-hexachlorodibenzo-p-dioxin	C12H2O2Cl6	-8.5	-6.3	-8.3	-6.1	-6.5	-6.6	-7.7	-7.7
71	PCDD-124679	1,2,4,6,7,9-hexachlorodibenzo-p-dioxin	C12H2O2Cl6	-7.7	-6.1	-7.9	-5.5	-6.1	-6.3	-9.4	-7.3
72	PCDD-124689	1,2,4,6,8,9-hexachlorodibenzo-p-dioxin	C12H2O2Cl6	-9.5	-5.9	-8	-5.6	-6.6	-6.5	-8.8	-9.3
73	PCDD-1234678	1,2,3,4,6,7,8-heptachlorodibenzo-p-dioxin	C12HO2Cl7	-8.3	-6.4	-8.3	-5.9	-6.3	-6.8	-8.2	-7.6
74	PCDD-1234679	1,2,3,4,6,7,9-heptachlorodibenzo-p-dioxin	C12HO2Cl7	-8.4	-6.2	-8.3	-5.9	-6.4	-6.6	-8.9	-7.9
75	PCDD-12346789	octachlorodibenzo-p-dioxin	C12O2Cl8	-6.5	-6.3	-8.2	-6	-6	-6.6	-6.9	-6.6
76	PCDF-1	1-chlorodibenzofuran	C12H7OCl	-7.4	-7.3	-8.1	-5	-7.1	-7.9	-8.3	-8.5
77	PCDF-2	2-chlorodibenzofuran	C12H7OCl	-7.5	-7.5	-7.9	-5.5	-6.9	-7.8	-7.7	-8.5
78	PCDF-3	3-chlorodibenzofuran	C12H7OCl	-7.6	-7.5	-8.3	-5.2	-7.2	-7.8	-7.9	-8.9
79	PCDF-4	4-chlorodibenzofuran	C12H7OCl	-7.7	-7.5	-8	-5.1	-6.3	-7.8	-7.9	-8.6
80	PCDF-12	1,2-dichlorodibenzofuran	C12H6OCl2	-7.9	-7.9	-8.3	-5.2	-7.1	-7.9	-8	-8.9
81	PCDF-13	1,3-dichlorodibenzofuran	C12H6OCl2	-7.8	-7.8	-8.5	-5.2	-7.1	-8	-8.1	-9
82	PCDF-14	1,4-dichlorodibenzofuran	C12H6OCl2	-7.7	-7.6	-7.6	-5.1	-6.6	-7.8	-8.3	-8.9
83	PCDF-16	1,6-dichlorodibenzofuran	C12H6OCl2	-7.9	-7.7	-7.8	-5.4	-6.3	-7.2	-8.6	-8.9
84	PCDF-17	1,7-dichlorodibenzofuran	C12H6OCl2	-8	-7.8	-8.5	-5.2	-7.4	-8.2	-8.6	-9
85	PCDF-18	1,8-dichlorodibenzofuran	C12H6OCl2	-7.8	-7.8	-8.5	-5.2	-6.9	-7.8	-7.9	-8.9
86	PCDF-19	1,9-dichlorodibenzofuran	C12H6OCl2	-7.5	-7.7	-7.6	-5.1	-7.1	-7.8	-8	-8.9
87	PCDF-23	2,3-dichlorodibenzofuran	C12H6OCl2	-8	-7.8	-8.4	-5.6	-7	-8	-7.7	-9.3
88	PCDF-24	2,4-dichlorodibenzofuran	C12H6OCl2	-7.9	-7.8	-7.8	-5.7	-7.3	-8.3	-7.9	-9.2
89	PCDF-26	2,6-dichlorodibenzofuran	C12H6OCl2	-7.9	-8	-8.1	-5.6	-7	-8.1	-8	-9.2
90	PCDF-27	2,7-dichlorodibenzofuran	C12H6OCl2	-8	-7.6	-8.6	-5.7	-7.2	-8.1	-8.1	-9.1
91	PCDF-28	2,8-dichlorodibenzofuran	C12H6OCl2	-7.9	-7.3	-8.1	-5.5	-6.6	-7.6	-7.8	-9
92	PCDF-34	3,4-dichlorodibenzofuran	C12H6OCl2	-8.1	-7.8	-8.5	-5.3	-7.2	-8	-8.2	-8.9
93	PCDF-36	3,6-dichlorodibenzofuran	C12H6OCl2	-8	-7.7	-8.4	-5.4	-7.1	-7.5	-7.9	-9.1
94	PCDF-37	3,7-dichlorodibenzofuran	C12H6OCl2	-7.6	-7.9	-8.7	-5.5	-7.4	-8.2	-7.8	-8.9
95	PCDF-46	4,6-dichlorodibenzofuran	C12H6OCl2	-7.9	-7.9	-8.4	-5.5	-6.7	-7.5	-8.4	-9
96	PCDF-123	1,2,3-trichlorodibenzofuran	C12H5OCl3	-8.2	-8.2	-8.7	-5.5	-7.3	-8.1	-8.2	-9.3
97	PCDF-124	1,2,4-trichlorodibenzofuran	C12H5OCl3	-8.2	-8.2	-7.6	-5.5	-7.6	-8.5	-8.2	-9.5
98	PCDF-126	1,2,6-trichlorodibenzofuran	C12H5OCl3	-8.4	-8.2	-8.3	-5.6	-6.6	-6.9	-8.3	-9.4
99	PCDF-127	1,2,7-trichlorodibenzofuran	C12H5OCl3	-8.4	-8.3	-8.2	-5.4	-6.8	-8.3	-8.1	-9.4
100	PCDF-128	1,2,8-trichlorodibenzofuran	C12H5OCl3	-8.4	-7.7	-8.6	-5.4	-6.9	-7.8	-8.2	-9.4
101	PCDF-129	1,2,9-trichlorodibenzofuran	C12H5OCl3	-8	-8.3	-7.9	-5.3	-7.3	-7.8	-8.3	-9.1
102	PCDF-134	1,3,4-trichlorodibenzofuran	C12H5OCl3	-8.1	-7.9	-7.9	-5.2	-7.2	-8.1	-8.5	-9.1
103	PCDF-136	1,3,6-trichlorodibenzofuran	C12H5OCl3	-8.2	-7.7	-8.1	-5.5	-6.6	-7.5	-8.4	-9.2
104	PCDF-137	1,3,7-trichlorodibenzofuran	C12H5OCl3	-8	-8	-8.3	-5.4	-7.2	-8.4	-8.5	-9.3
105	PCDF-138	1,3,8-trichlorodibenzofuran	C12H5OCl3	-8.1	-7.7	-8.8	-5.4	-7.3	-8.1	-8.1	-9.1
106	PCDF-139	1,3,9-trichlorodibenzofuran	C12H5OCl3	-8.1	-7.8	-8.1	-5.4	-6.9	-8.1	-8.5	-9.3
107	PCDF-146	1,4,6-trichlorodibenzofuran	C12H5OCl3	-8	-7.8	-7.9	-5.1	-6.3	-6.9	-8.7	-9.2
108	PCDF-147	1,4,7-trichlorodibenzofuran	C12H5OCl3	-8	-8	-8	-5.5	-7.5	-8.2	-8.5	-9.4
109	PCDF-148	1,4,8-trichlorodibenzofuran	C12H5OCl3	-8	-8.1	-7.7	-5.7	-6.6	-8	-8.3	-8.7
110	PCDF-149	1,4,9-trichlorodibenzofuran	C12H5OCl3	-8	-7.9	-7.3	-5.2	-6.7	-7.4	-8.4	-9.4
111	PCDF-167	1,6,7-trichlorodibenzofuran	C12H5OCl3	-8.4	-8.3	-8.2	-5.6	-7.2	-8.1	-9	-9.3
112	PCDF-168	1,6,8-trichlorodibenzofuran	C12H5OCl3	-8.5	-8.3	-7.8	-5.5	-6.7	-7.8	-8.3	-9.4
113	PCDF-178	1,7,8-trichlorodibenzofuran	C12H5OCl3	-8.4	-8.2	-8.9	-5.5	-7	-7.7	-8.4	-9.2
114	PCDF-234	2,3,4-trichlorodibenzofuran	C12H5OCl3	-8.4	-8.1	-8.2	-5.5	-7.4	-8.3	-8.2	-9.1
115	PCDF-236	2,3,6-trichlorodibenzofuran	C12H5OCl3	-8.2	-7.9	-8.4	-5.8	-6.8	-8.1	-8.1	-9.1
116	PCDF-237	2,3,7-trichlorodibenzofuran	C12H5OCl3	-8.1	-8.2	-9	-6	-6.9	-8	-7.9	-9.3
117	PCDF-238	2,3,8-trichlorodibenzofuran	C12H5OCl3	-8.5	-7.7	-8.5	-6	-7.1	-8.1	-8.1	-9.1
118	PCDF-246	2,4,6-trichlorodibenzofuran	C12H5OCl3	-8.2	-8.2	-8.1	-5.6	-6.6	-7.3	-8.4	-9.5
119	PCDF-247	2,4,7-trichlorodibenzofuran	C12H5OCl3	-8.3	-8.2	-8.2	-6	-6.8	-7.9	-8.5	-9.3
120	PCDF-248	2,4,8-trichlorodibenzofuran	C12H5OCl3	-8.4	-7.1	-7.9	-5.8	-6.8	-8	-8	-9.5
121	PCDF-346	3,4,6-trichlorodibenzofuran	C12H5OCl3	-8.5	-8.2	-8.7	-5.5	-6.1	-7.4	-8.4	-9.2
122	PCDF-347	3,4,7-trichlorodibenzofuran	C12H5OCl3	-8.2	-7.8	-8.8	-5.6	-7	-8.3	-8.2	-9.2
123	PCDF-348	3,4,8-trichlorodibenzofuran	C12H5OCl3	-8.6	-8.5	-8.3	-6	-6.8	-7.5	-8.2	-9.3
124	PCDF-1234	1,2,3,4-tetrachlorodibenzofuran	C12H4OCl4	-8.3	-8.3	-8.1	-5.4	-7.5	-8.4	-8.9	-9.2
125	PCDF-1236	1,2,3,6-tetrachlorodibenzofuran	C12H4OCl4	-8.8	-7.7	-8.7	-5.7	-6.4	-7.3	-8.7	-9.4
126	PCDF-1237	1,2,3,7-tetrachlorodibenzofuran	C12H4OCl4	-8.4	-7.6	-8.6	-5.7	-6.9	-7.9	-8.3	-9.8
127	PCDF-1238	1,2,3,8-tetrachlorodibenzofuran	C12H4OCl4	-8.3	-8	-9	-5.7	-6.9	-8.3	-8.6	-9.5
128	PCDF-1239	1,2,3,9-tetrachlorodibenzofuran	C12H4OCl4	-8.5	-8.1	-8.2	-5.6	-7.8	-7.8	-8.8	-9.3
129	PCDF-1246	1,2,4,6-tetrachlorodibenzofuran	C12H4OCl4	-8.1	-8.5	-8	-5.4	-6.4	-7	-8.7	-9.5
130	PCDF-1247	1,2,4,7-tetrachlorodibenzofuran	C12H4OCl4	-8.2	-8.6	-8	-5.7	-6.8	-8.5	-8.3	-9.7
131	PCDF-1248	1,2,4,8-tetrachlorodibenzofuran	C12H4OCl4	-8.1	-6.9	-7.6	-5.9	-6.7	-8.3	-8.4	-9.2
132	PCDF-1249	1,2,4,9-tetrachlorodibenzofuran	C12H4OCl4	-8.3	-8.6	-7.5	-5.7	-6.7	-7.7	-8.9	-9.4
133	PCDF-1267	1,2,6,7-tetrachlorodibenzofuran	C12H4OCl4	-8.9	-8.7	-8.4	-5.6	-7	-7.9	-8.4	-9.8
134	PCDF-1268	1,2,6,8-tetrachlorodibenzofuran	C12H4OCl4	-8.9	-7.7	-8.3	-5.8	-6.9	-6.7	-8.5	-9.8
135	PCDF-1269	1,2,6,9-tetrachlorodibenzofuran	C12H4OCl4	-8.4	-8.5	-7.7	-5.8	-6.5	-7.2	-8.8	-9.1
136	PCDF-1278	1,2,7,8-tetrachlorodibenzofuran	C12H4OCl4	-9	-8.1	-8.5	-5.7	-7	-7.4	-8.4	-9.6
137	PCDF-1279	1,2,7,9-tetrachlorodibenzofuran	C12H4OCl4	-8.5	-8.5	-8.4	-5.6	-7.6	-8.3	-8.4	-9.3
138	PCDF-1289	1,2,8,9-tetrachlorodibenzofuran	C12H4OCl4	-8.4	-8	-7.8	-5.5	-6.9	-6.9	-8.5	-9.2
139	PCDF-1346	1,3,4,6-tetrachlorodibenzofuran	C12H4OCl4	-8.6	-8.1	-8.2	-5.4	-6.6	-6.8	-8.9	-9.4
140	PCDF-1347	1,3,4,7-tetrachlorodibenzofuran	C12H4OCl4	-8.5	-8	-8.3	-5.5	-7.7	-8.6	-9	-9.4
141	PCDF-1348	1,3,4,8-tetrachlorodibenzofuran	C12H4OCl4	-8.2	-7.9	-8	-5.5	-7.5	-8.5	-8.5	-9.1
142	PCDF-1349	1,3,4,9-tetrachlorodibenzofuran	C12H4OCl4	-8.5	-8.2	-7.7	-5.3	-6.8	-7.4	-9	-9.5
143	PCDF-1367	1,3,6,7-tetrachlorodibenzofuran	C12H4OCl4	-8.7	-7.7	-8.3	-5.5	-6.5	-7.8	-8.8	-9.5
144	PCDF-1368	1,3,6,8-tetrachlorodibenzofuran	C12H4OCl4	-8.5	-7.3	-8.2	-5.7	-6.6	-7.5	-8.3	-9.4
145	PCDF-1369	1,3,6,9-tetrachlorodibenzofuran	C12H4OCl4	-8.3	-8.2	-7.7	-5.5	-7	-7.2	-8.9	-9.7
146	PCDF-1378	1,3,7,8-tetrachlorodibenzofuran	C12H4OCl4	-8.6	-7.7	-9.2	-5.7	-7.2	-8.1	-8.2	-9.5
147	PCDF-1379	1,3,7,9-tetrachlorodibenzofuran	C12H4OCl4	-8.3	-7.9	-8.4	-5.5	-7	-8.3	-9	-9.3
148	PCDF-1467	1,4,6,7-tetrachlorodibenzofuran	C12H4OCl4	-8.5	-8.3	-8.4	-5.4	-6.4	-6.5	-8.9	-9.6
149	PCDF-1468	1,4,6,8-tetrachlorodibenzofuran	C12H4OCl4	-8.4	-8.3	-7.6	-5.4	-6.4	-6.6	-8.9	-9.2
150	PCDF-1469	1,4,6,9-tetrachlorodibenzofuran	C12H4OCl4	-8.3	-6.9	-7.5	-5.2	-6.1	-6.5	-8.8	-8.8
151	PCDF-1478	1,4,7,8-tetrachlorodibenzofuran	C12H4OCl4	-8.5	-8.1	-7.9	-5.7	-6.5	-7.4	-8.8	-9.2
152	PCDF-1678	1,6,7,8-tetrachlorodibenzofuran	C12H4OCl4	-9	-8.6	-8.2	-5.8	-6.8	-7.5	-8.9	-9.6
153	PCDF-2346	2,3,4,6-tetrachlorodibenzofuran	C12H4OCl4	-8.7	-8.3	-8.5	-5.7	-6.2	-7.8	-8.7	-9.3
154	PCDF-2347	2,3,4,7-tetrachlorodibenzofuran	C12H4OCl4	-8.6	-8.3	-8.6	-6.2	-6.7	-7.9	-8.2	-9.4
155	PCDF-2348	2,3,4,8-tetrachlorodibenzofuran	C12H4OCl4	-9	-7.5	-8.3	-6	-7.5	-8.5	-8.3	-9.5
156	PCDF-2367	2,3,6,7-tetrachlorodibenzofuran	C12H4OCl4	-8.6	-8.1	-8.8	-6.2	-6.8	-8.1	-7.9	-9.3
157	PCDF-2368	2,3,6,8-tetrachlorodibenzofuran	C12H4OCl4	-8.9	-6.3	-8.3	-6.1	-6.4	-7.7	-8.1	-9.2
158	PCDF-2378	2,3,7,8-tetrachlorodibenzofuran	C12H4OCl4	-8.3	-6	-8.5	-6.2	-6.7	-7.6	-7.7	-9.5
159	PCDF-2467	2,4,6,7-tetrachlorodibenzofuran	C12H4OCl4	-9.1	-8.7	-8.6	-6.2	-6.6	-6.7	-8.7	-9.4
160	PCDF-2468	2,4,6,8-tetrachlorodibenzofuran	C12H4OCl4	-8.8	-6.3	-7.9	-6	-6.2	-6.6	-8.1	-9.6
161	PCDF-3467	3,4,6,7-tetrachlorodibenzofuran	C12H4OCl4	-8.6	-6.3	-9.2	-5.7	-6.7	-6.9	-8.5	-8.8
162	PCDF-12346	1,2,3,4,6-pentachlorodibenzofuran	C12H3OCl5	-8.6	-8	-8.3	-5.6	-6.8	-7.2	-9.3	-9.1
163	PCDF-12347	1,2,3,4,7-pentachlorodibenzofuran	C12H3OCl5	-8.5	-8.2	-8.4	-5.7	-7.1	-6.7	-8.7	-9.6
164	PCDF-12348	1,2,3,4,8-pentachlorodibenzofuran	C12H3OCl5	-8.3	-7.3	-7.5	-5.6	-7.5	-8.7	-8.7	-9.4
165	PCDF-12349	1,2,3,4,9-pentachlorodibenzofuran	C12H3OCl5	-8.9	-8.5	-7.8	-5.5	-6.8	-6.6	-9.5	-9.4
166	PCDF-12367	1,2,3,6,7-pentachlorodibenzofuran	C12H3OCl5	-9	-7.8	-8.7	-5.8	-7	-7.4	-8.3	-9.8
167	PCDF-12368	1,2,3,6,8-pentachlorodibenzofuran	C12H3OCl5	-8.4	-6.7	-8.4	-6	-6	-7	-8.5	-8.7
168	PCDF-12369	1,2,3,6,9-pentachlorodibenzofuran	C12H3OCl5	-8.9	-7.9	-8.1	-5.8	-6.4	-6.7	-9.4	-9.6
169	PCDF-12378	1,2,3,7,8-pentachlorodibenzofuran	C12H3OCl5	-8.7	-7.9	-8.5	-5.8	-6.6	-7.2	-8.2	-9.9
170	PCDF-12379	1,2,3,7,9-pentachlorodibenzofuran	C12H3OCl5	-7.6	-6.2	-8.5	-5.9	-6.8	-7.2	-8.2	-9.9
171	PCDF-12389	1,2,3,8,9-pentachlorodibenzofuran	C12H3OCl5	-8.6	-7.9	-8.1	-5.7	-6.7	-7.4	-8.8	-8.6
172	PCDF-12467	1,2,4,6,7-pentachlorodibenzofuran	C12H3OCl5	-8.7	-9	-8.3	-5.6	-6	-6.8	-8.7	-10
173	PCDF-12468	1,2,4,6,8-pentachlorodibenzofuran	C12H3OCl5	-8.5	-6.8	-8	-5.6	-5.9	-7	-8.7	-9.7
174	PCDF-12469	1,2,4,6,9-pentachlorodibenzofuran	C12H3OCl5	-8.4	-8.8	-7.7	-5.3	-6	-6.8	-9.4	-9.2
175	PCDF-12478	1,2,4,7,8-pentachlorodibenzofuran	C12H3OCl5	-8.7	-7.2	-8.2	-5.9	-6.6	-7.4	-8.3	-9.1
176	PCDF-12479	1,2,4,7,9-pentachlorodibenzofuran	C12H3OCl5	-8.4	-8.9	-7.9	-5.7	-6.9	-8.2	-8.8	-9.7
177	PCDF-12489	1,2,4,8,9-pentachlorodibenzofuran	C12H3OCl5	-8.4	-7.4	-7.7	-6	-6.1	-6.8	-8.9	-9.3
178	PCDF-12678	1,2,6,7,8-pentachlorodibenzofuran	C12H3OCl5	-9.6	-8.7	-8.7	-5.8	-7.1	-6.5	-8.9	-9.8
179	PCDF-12679	1,2,6,7,9-pentachlorodibenzofuran	C12H3OCl5	-8.7	-8.6	-8.2	-5.8	-7.4	-8.2	-8.8	-9.6
180	PCDF-13467	1,3,4,6,7-pentachlorodibenzofuran	C12H3OCl5	-8.9	-7.7	-8.7	-5.4	-6.9	-7.2	-9.1	-9.1
181	PCDF-13468	1,3,4,6,8-pentachlorodibenzofuran	C12H3OCl5	-8.6	-8.7	-8.1	-5.6	-6.8	-6.9	-8.9	-8.6
182	PCDF-13469	1,3,4,6,9-pentachlorodibenzofuran	C12H3OCl5	-8.7	-8.5	-7.9	-5.5	-6.8	-6.7	-9.4	-9.2
183	PCDF-13478	1,3,4,7,8-pentachlorodibenzofuran	C12H3OCl5	-8.8	-7.9	-8.3	-5.8	-7	-7.9	-8.3	-9.5
184	PCDF-13479	1,3,4,7,9-pentachlorodibenzofuran	C12H3OCl5	-8.7	-7.8	-8	-5.6	-6.8	-7.5	-9.5	-9.9
185	PCDF-13678	1,3,6,7,8-pentachlorodibenzofuran	C12H3OCl5	-8.8	-8.3	-8.4	-5.7	-7	-6.8	-8.7	-9.9
186	PCDF-14678	1,4,6,7,8-pentachlorodibenzofuran	C12H3OCl5	-8.7	-8.5	-8	-5.3	-6.6	-6.6	-9.4	-9.7
187	PCDF-23467	2,3,4,6,7-pentachlorodibenzofuran	C12H3OCl5	-9.1	-6.9	-9.1	-6.3	-6.9	-6.5	-8.4	-9.2
188	PCDF-23468	2,3,4,6,8-pentachlorodibenzofuran	C12H3OCl5	-9.4	-6.8	-8.3	-6.2	-6.4	-6.8	-8.3	-9.6
189	PCDF-23478	2,3,4,7,8-pentachlorodibenzofuran	C12H3OCl5	-8.9	-7.2	-8.7	-6.2	-6.7	-7.9	-8.1	-9.2
190	PCDF-123467	1,2,3,4,6,7-hexachlorodibenzofuran	C12H2OCl6	-9.1	-8.2	-8.7	-5.9	-6.4	-6.7	-8.9	-9.6
191	PCDF-123468	1,2,3,4,6,8-hexachlorodibenzofuran	C12H2OCl6	-8.3	-7	-7.5	-5.8	-6.6	-7.2	-8.7	-8.8
192	PCDF-123469	1,2,3,4,6,9-hexachlorodibenzofuran	C12H2OCl6	-8.5	-8.3	-8.1	-5.6	-6.1	-6.8	-10	-9.3
193	PCDF-123478	1,2,3,4,7,8-hexachlorodibenzofuran	C12H2OCl6	-8.4	-7.1	-8.1	-5.9	-6.6	-6.8	-8.6	-9.4
194	PCDF-123479	1,2,3,4,7,9-hexachlorodibenzofuran	C12H2OCl6	-9	-7.1	-8.2	-5.7	-6.3	-7.1	-9.1	-9.8
195	PCDF-123489	1,2,3,4,8,9-hexachlorodibenzofuran	C12H2OCl6	-8.6	-7.7	-8.1	-5.7	-7.2	-7	-9.1	-9.1
196	PCDF-123678	1,2,3,6,7,8-hexachlorodibenzofuran	C12H2OCl6	-8.7	-8.5	-9	-5.8	-6.4	-6.9	-8.4	-9.6
197	PCDF-123679	1,2,3,6,7,9-hexachlorodibenzofuran	C12H2OCl6	-9.1	-6.4	-8.4	-5.8	-6.8	-6.8	-8.8	-9.9
198	PCDF-123689	1,2,3,6,8,9-hexachlorodibenzofuran	C12H2OCl6	-8.5	-6.5	-7.9	-6	-6.7	-7	-8.8	-9.1
199	PCDF-123789	1,2,3,7,8,9-hexachlorodibenzofuran	C12H2OCl6	-9	-8.3	-8.3	-6	-6.7	-6.7	-8.5	-8.8
200	PCDF-124678	1,2,4,6,7,8-hexachlorodibenzofuran	C12H2OCl6	-9.2	-7.2	-8.3	-5.7	-6.1	-6.8	-8.9	-9.8
201	PCDF-124679	1,2,4,6,7,9-hexachlorodibenzofuran	C12H2OCl6	-8.9	-9.2	-8	-5.7	-6.4	-7	-9.1	-9.7
202	PCDF-124689	1,2,4,6,8,9-hexachlorodibenzofuran	C12H2OCl6	-7.6	-5.9	-7.4	-5.5	-6.2	-7.1	-9.1	-9.1
203	PCDF-134678	1,3,4,6,7,8-hexachlorodibenzofuran	C12H2OCl6	-9	-8.2	-8.6	-5.5	-6.9	-6.7	-8.8	-9.5
204	PCDF-134679	1,3,4,6,7,9-hexachlorodibenzofuran	C12H2OCl6	-9.2	-7.7	-8.2	-5.5	-6.8	-6.7	-9.2	-9.4
205	PCDF-234678	2,3,4,6,7,8-hexachlorodibenzofuran	C12H2OCl6	-9.3	-6.4	-8.6	-6.3	-6.4	-6.3	-7.5	-9
206	PCDF-1234678	1,2,3,4,6,7,8-heptachlorodibenzofuran	C12HOCl7	-8.4	-6.5	-7.9	-6	-6.7	-6.6	-8.1	-8.7
207	PCDF-1234679	1,2,3,4,6,7,9-heptachlorodibenzofuran	C12HOCl7	-9.4	-8.2	-8.4	-5.9	-6.8	-6.9	-9.3	-9.8
208	PCDF-1234689	1,2,3,4,6,8,9-heptachlorodibenzofuran	C12HOCl7	-8.2	-7.5	-7.9	-5.8	-6.2	-7.3	-9.2	-8.4
209	PCDF-1234789	1,2,3,4,7,8,9-heptachlorodibenzofuran	C12HOCl7	-8.8	-6.2	-8.3	-5.9	-6.7	-6.9	-9	-9
210	PCDF-12346789	octachlorodibenzofuran	C12OCl8	-8.6	-6.1	-8.2	-5.9	-6.6	-6.9	-8.5	-7.3
Mifepristone				-8.4
Progesterone				-11.5
Estradiol					-10.7
Tamoxifen					-9.5
Genistein					-9.2
Daidzein					-9.2
Diethylstilbesterol					-8.6
Lumisterol						-9.8
Vitamin D2						-12.2
Vitamin D3						-11.2
Vitamin D4						-10.2
Vitamin D5						-10.8
Cholesterol						-9.5
Ergosterol						-10.4
Testosterone							-6.3
Cyproterone acetate							-6
Bicalutamide							-6.1
Spironolactone							-6.4
Levothyroxine								-6.8
Liothyronine								-9
NH3								-6.6
Levothyroxine									-7.7
Liothyronine									-7.1
NH3									-7.1
Retinol										-8
Tretinoin										-6.8
Isotretinoin										-7.5
Alitretinoin										-10.1
Beta-carotene										-7.7
BMS453										-11.6
Retinol											-11
Tretinoin											-6.5
Isotretinoin											-10.7
Alitretinoin											-11.4
Beta-carotene											-8.5
BMS453											-8.1
