# Supplementary material for: QSTR Models in Dioxins and Dioxin-like Compounds Provide Insights into Gene Expression Dysregulation
Source: Toxics. 2024 Aug 17;12(8):597. doi: 10.3390/toxics12080597 (PMC11359467; doi:10.3390/toxics12080597)
Supplement: Supplementary file 1 [file toxics-12-00597-s001.zip › S3 Mol Dynamics Results.xlsx]

## Sheet: 01 SD
	01 Progesterone RMSD
	068: PCDD-123679			178: PCDF-12678			051: PCDD-12367			progesterone			mifepristone
	0	0.0533896		0	7.26998		0	7.10594		0	7.27807		0	6.01172
	0.01	0.0861957		0.01	7.25943		0.01	7.00324		0.01	7.28912		0.01	6.00034
	0.02	0.119733		0.02	7.30456		0.02	7.07993		0.02	7.26224		0.02	0.119305
	0.03	7.08931		0.03	0.0561636		0.03	7.12765		0.03	7.2909		0.03	6.05595
	0.04	7.11286		0.04	0.0684843		0.04	7.11092		0.04	7.23601		0.04	0.0910244
	0.05	7.14503		0.05	0.0735292		0.05	7.09741		0.05	7.25078		0.05	0.125853
	0.06	0.0962517		0.06	0.0407162		0.06	7.04871		0.06	7.26084		0.06	0.158196
	0.07	7.15995		0.07	7.19766		0.07	6.98292		0.07	7.34867		0.07	6.05731
	0.08	0.123931		0.08	0.0393322		0.08	6.95941		0.08	7.33594		0.08	0.138293
	0.09	0.0858996		0.09	7.20819		0.09	11.6904		0.09	7.28403		0.09	6.05459
	0.1	0.0984434		0.1	7.21118		0.1	11.6849		0.1	7.32349		0.1	5.96028
	0.11	0.106331		0.11	0.0657524		0.11	7.00571		0.11	7.31493		0.11	0.131273
	0.12	0.174695		0.12	0.088179		0.12	11.6762		0.12	7.28854		0.12	6.02205
	0.13	0.125631		0.13	0.0845141		0.13	7.09979		0.13	7.29679		0.13	6.08891
	0.14	0.107621		0.14	0.121222		0.14	7.01213		0.14	7.24372		0.14	0.167807
	0.15	0.128919		0.15	0.0745358		0.15	11.6053		0.15	7.26177		0.15	0.194684
	0.16	0.113056		0.16	0.117134		0.16	6.9847		0.16	7.25841		0.16	0.160452
	0.17	0.132213		0.17	0.113543		0.17	6.96883		0.17	7.25747		0.17	0.227956
	0.18	0.168145		0.18	7.19152		0.18	7.01014		0.18	7.21971		0.18	0.264605
	0.19	0.138437		0.19	0.0796739		0.19	7.01726		0.19	7.17961		0.19	0.189378
	0.2	0.148917		0.2	0.0826171		0.2	7.00595		0.2	7.20093		0.2	0.223317
	0.21	0.164128		0.21	0.102733		0.21	7.05847		0.21	7.21499		0.21	0.205835
	0.22	0.168996		0.22	0.0966088		0.22	7.02967		0.22	7.26177		0.22	5.67129
	0.23	0.11197		0.23	0.0870732		0.23	7.01155		0.23	7.26519		0.23	5.81398
	0.24	0.150554		0.24	0.0796224		0.24	7.07209		0.24	7.25012		0.24	0.215114
	0.25	0.134723		0.25	7.13858		0.25	7.07361		0.25	7.24069		0.25	0.210716
	0.26	0.151589		0.26	0.0704338		0.26	7.09238		0.26	7.24647		0.26	6.20638
	0.27	0.116467		0.27	0.0765503		0.27	7.03089		0.27	3.42988		0.27	6.12888
	0.28	0.120567		0.28	7.1531		0.28	7.04245		0.28	7.19986		0.28	5.61685
	0.29	0.248179		0.29	0.105262		0.29	7.05721		0.29	0.115573		0.29	6.14485
	0.3	0.143889		0.3	0.0936497		0.3	7.11582		0.3	0.105928		0.3	6.25146
	0.31	7.13705		0.31	0.0884484		0.31	7.07031		0.31	0.154157		0.31	6.1057
	0.32	7.17491		0.32	0.0855462		0.32	7.08179		0.32	0.126369		0.32	0.217118
	0.33	7.16525		0.33	0.0839974		0.33	7.07392		0.33	0.16463		0.33	5.67008
	0.34	7.12959		0.34	0.063063		0.34	7.12502		0.34	0.146598		0.34	5.82212
	0.35	7.13751		0.35	0.0988509		0.35	7.06298		0.35	0.105062		0.35	5.91668
	0.36	7.09836		0.36	7.22125		0.36	7.10714		0.36	0.120833		0.36	6.03162
	0.37	7.06969		0.37	7.22721		0.37	7.07343		0.37	0.114418		0.37	6.07022
	0.38	0.105712		0.38	7.24913		0.38	7.06382		0.38	0.136825		0.38	5.96099
	0.39	0.109367		0.39	7.25663		0.39	7.0711		0.39	0.111032		0.39	6.01508
	0.4	0.109966		0.4	7.28836		0.4	7.10847		0.4	0.126834		0.4	6.01019
	0.41	0.123371		0.41	7.30872		0.41	7.0489		0.41	0.13556		0.41	5.86147
	0.42	0.102205		0.42	7.28074		0.42	7.09384		0.42	0.193063		0.42	5.8041
	0.43	0.127553		0.43	0.0982374		0.43	7.08903		0.43	0.127815		0.43	5.59333
	0.44	0.13798		0.44	0.0888794		0.44	0.161674		0.44	0.140895		0.44	8.34089
	0.45	0.10561		0.45	0.0761008		0.45	7.08065		0.45	0.0955858		0.45	8.38702
	0.46	0.123713		0.46	0.0867835		0.46	7.13873		0.46	0.113362		0.46	8.37226
	0.47	0.123086		0.47	0.0932337		0.47	7.05881		0.47	0.0936033		0.47	8.37002
	0.48	0.113689		0.48	0.0505456		0.48	7.05214		0.48	0.0942222		0.48	8.3975
	0.49	0.133017		0.49	0.0696808		0.49	0.142784		0.49	0.145233		0.49	8.37222
	0.5	0.124969		0.5	0.0712948		0.5	0.119302		0.5	7.20681		0.5	8.39914
	0.51	0.13722		0.51	0.0573904		0.51	0.0825478		0.51	0.106468		0.51	8.36352
	0.52	0.191917		0.52	0.0848841		0.52	7.08393		0.52	0.101372		0.52	8.38404
	0.53	0.150663		0.53	7.25198		0.53	0.106956		0.53	0.124702		0.53	8.28589
	0.54	0.131553		0.54	7.24976		0.54	0.12701		0.54	0.11532		0.54	6.06994
	0.55	0.148447		0.55	0.0536812		0.55	0.120608		0.55	0.132619		0.55	8.27526
	0.56	0.120094		0.56	0.0771703		0.56	7.09374		0.56	3.37917		0.56	8.26735
	0.57	0.163142		0.57	7.2882		0.57	0.085133		0.57	7.22467		0.57	8.30678
	0.58	0.126645		0.58	7.2977		0.58	0.107738		0.58	7.21797		0.58	6.12276
	0.59	0.175908		0.59	7.31528		0.59	0.0992858		0.59	0.11426		0.59	6.15464
	0.6	0.165738		0.6	7.25991		0.6	7.09676		0.6	0.149528		0.6	8.3018
	0.61	0.131933		0.61	7.24426		0.61	7.08093		0.61	0.168857		0.61	8.36391
	0.62	0.157824		0.62	7.23702		0.62	7.07708		0.62	0.13608		0.62	6.17223
	0.63	0.188493		0.63	0.0537941		0.63	0.0946643		0.63	0.143679		0.63	6.11692
	0.64	0.130271		0.64	0.0513941		0.64	0.0980002		0.64	3.39977		0.64	8.38362
	0.65	0.12876		0.65	0.0487779		0.65	7.06267		0.65	3.38283		0.65	6.12089
	0.66	0.127835		0.66	0.0726494		0.66	7.08427		0.66	3.39039		0.66	6.13816
	0.67	0.192847		0.67	0.0715698		0.67	7.056		0.67	3.39496		0.67	6.13899
	0.68	0.153976		0.68	0.0937013		0.68	7.06485		0.68	3.37032		0.68	6.02643
	0.69	0.140467		0.69	0.114119		0.69	0.100326		0.69	7.25506		0.69	6.00888
	0.7	0.149502		0.7	0.0907498		0.7	7.02427		0.7	3.40141		0.7	5.98714
	0.71	0.139942		0.71	0.105878		0.71	7.05321		0.71	7.14836		0.71	6.00357
	0.72	0.173028		0.72	0.104771		0.72	7.05714		0.72	0.140337		0.72	5.99835
	0.73	0.173408		0.73	0.0967411		0.73	7.06241		0.73	0.13571		0.73	5.97788
	0.74	0.151702		0.74	0.0985545		0.74	7.12426		0.74	3.48471		0.74	6.01855
	0.75	0.165455		0.75	0.112407		0.75	0.11937		0.75	7.2138		0.75	5.97364
	0.76	0.171497		0.76	0.102665		0.76	7.08157		0.76	7.18694		0.76	5.99356
	0.77	0.171135		0.77	0.114362		0.77	0.0947864		0.77	7.20062		0.77	6.01285
	0.78	0.16882		0.78	0.105813		0.78	7.16556		0.78	7.18734		0.78	6.03169
	0.79	0.19424		0.79	0.141197		0.79	7.14813		0.79	7.15189		0.79	5.99526
	0.8	0.13925		0.8	0.1269		0.8	7.09992		0.8	7.2168		0.8	6.00439
	0.81	0.15572		0.81	0.11202		0.81	7.08696		0.81	7.19163		0.81	6.02586
	0.82	0.129124		0.82	0.0991078		0.82	0.105208		0.82	7.19645		0.82	6.0266
	0.83	0.168453		0.83	7.35004		0.83	0.072848		0.83	7.19041		0.83	6.00255
	0.84	0.163582		0.84	7.39903		0.84	0.102317		0.84	7.22485		0.84	6.08983
	0.85	0.157804		0.85	0.157527		0.85	7.14237		0.85	7.17044		0.85	6.10426
	0.86	0.181196		0.86	3.11153		0.86	0.0804676		0.86	7.21106		0.86	6.05491
	0.87	0.151801		0.87	0.0969704		0.87	7.26442		0.87	7.20232		0.87	6.02378
	0.88	0.190581		0.88	7.34609		0.88	7.13458		0.88	7.26374		0.88	6.01352
	0.89	0.154689		0.89	7.31722		0.89	0.080388		0.89	7.23405		0.89	6.05069
	0.9	0.14793		0.9	7.36433		0.9	7.09044		0.9	7.18229		0.9	6.03537
	0.91	0.158033		0.91	7.33976		0.91	7.11451		0.91	7.17466		0.91	6.03704
	0.92	0.155239		0.92	7.33176		0.92	7.16949		0.92	3.48163		0.92	6.09189
	0.93	0.163514		0.93	0.116891		0.93	7.16095		0.93	3.4384		0.93	6.00752
	0.94	0.162691		0.94	0.10208		0.94	7.18872		0.94	3.45263		0.94	6.07037
	0.95	0.123378		0.95	0.0996928		0.95	7.13319		0.95	7.15645		0.95	6.13121
	0.96	0.178172		0.96	0.0794449		0.96	7.14145		0.96	3.45754		0.96	6.09249
	0.97	0.177927		0.97	0.0909766		0.97	7.17151		0.97	7.20166		0.97	6.08188
	0.98	0.172834		0.98	0.0900548		0.98	7.23215		0.98	7.25975		0.98	6.09062
	0.99	0.123919		0.99	7.32154		0.99	7.18029		0.99	7.22122		0.99	6.21472
	1	0.154315		1	0.122415		1	7.20728		1	7.25776		1	6.16645
	1.01	0.144598		1.01	0.0844477		1.01	7.16882		1.01	7.21608		1.01	6.17171
	1.02	0.203373		1.02	0.0820705		1.02	7.18299		1.02	7.21142		1.02	6.16844
	1.03	0.14603		1.03	0.0876608		1.03	7.15782		1.03	7.31017		1.03	6.14501
	1.04	0.162166		1.04	0.0939126		1.04	7.18942		1.04	7.27154		1.04	6.14982
	1.05	0.112031		1.05	0.0620378		1.05	7.19229		1.05	7.21482		1.05	6.13062
	1.06	0.127122		1.06	0.117448		1.06	7.17887		1.06	7.23629		1.06	6.12279
	1.07	0.165412		1.07	7.35023		1.07	7.22459		1.07	7.24603		1.07	6.21212
	1.08	0.142095		1.08	7.29366		1.08	7.17883		1.08	7.23877		1.08	6.23569
	1.09	0.139193		1.09	7.27406		1.09	7.19924		1.09	7.26403		1.09	6.19923
	1.1	0.161828		1.1	7.28757		1.1	7.22367		1.1	7.2167		1.1	6.17519
	1.11	0.145755		1.11	7.34516		1.11	7.19783		1.11	7.22714		1.11	6.22863
	1.12	0.133682		1.12	7.38055		1.12	7.18565		1.12	7.19862		1.12	6.27167
	1.13	0.139298		1.13	7.38393		1.13	7.20875		1.13	7.23808		1.13	6.27795
	1.14	0.193514		1.14	7.35701		1.14	7.21524		1.14	7.22528		1.14	6.28331
	1.15	0.168906		1.15	7.35414		1.15	7.2418		1.15	7.22166		1.15	6.25468
	1.16	0.153025		1.16	7.38078		1.16	7.25556		1.16	7.24718		1.16	6.21783
	1.17	0.146776		1.17	7.42664		1.17	7.23755		1.17	7.18947		1.17	6.23023
	1.18	0.2127		1.18	7.37695		1.18	7.22484		1.18	7.25435		1.18	6.22034
	1.19	0.175849		1.19	0.17736		1.19	7.19648		1.19	7.24705		1.19	5.45093
	1.2	0.166029		1.2	0.146078		1.2	7.18911		1.2	7.23217		1.2	6.53209
	1.21	0.188403		1.21	7.39601		1.21	7.18898		1.21	7.18358		1.21	5.50099
	1.22	0.200015		1.22	7.42163		1.22	7.21925		1.22	7.18034		1.22	5.45324
	1.23	0.138855		1.23	7.40605		1.23	7.10321		1.23	7.16763		1.23	5.51367
	1.24	0.147864		1.24	7.40404		1.24	7.24936		1.24	7.13448		1.24	5.49104
	1.25	0.182762		1.25	0.142923		1.25	7.29624		1.25	7.13276		1.25	6.54012
	1.26	0.162566		1.26	7.39411		1.26	7.22439		1.26	7.15717		1.26	6.55932
	1.27	0.171118		1.27	7.4024		1.27	7.22806		1.27	0.117507		1.27	6.57057
	1.28	0.159788		1.28	7.40363		1.28	7.20918		1.28	0.100789		1.28	5.43382
	1.29	0.215833		1.29	7.42535		1.29	7.24806		1.29	0.0635755		1.29	5.49014
	1.3	0.186899		1.3	7.44132		1.3	7.25074		1.3	0.0634713		1.3	5.48037
	1.31	0.169181		1.31	7.46236		1.31	7.20822		1.31	7.17613		1.31	5.46463
	1.32	0.176226		1.32	7.45486		1.32	7.31248		1.32	0.0793089		1.32	5.44801
	1.33	0.140901		1.33	4.49864		1.33	7.23413		1.33	0.0592562		1.33	5.49684
	1.34	0.153857		1.34	7.50736		1.34	7.20577		1.34	0.0670839		1.34	5.45566
	1.35	0.168867		1.35	7.55316		1.35	7.2302		1.35	0.0924545		1.35	6.20596
	1.36	0.152123		1.36	4.43565		1.36	7.29322		1.36	0.0927126		1.36	6.20282
	1.37	0.135106		1.37	7.53686		1.37	7.2465		1.37	0.0813581		1.37	6.17537
	1.38	0.148068		1.38	4.45283		1.38	7.24306		1.38	0.0907472		1.38	6.18076
	1.39	0.146119		1.39	4.4102		1.39	7.23989		1.39	0.0834314		1.39	6.22146
	1.4	0.137815		1.4	4.40626		1.4	7.19143		1.4	0.086986		1.4	6.18726
	1.41	0.123443		1.41	4.45616		1.41	7.25304		1.41	0.0614552		1.41	6.25323
	1.42	0.143902		1.42	4.42645		1.42	7.24633		1.42	0.0651558		1.42	6.1958
	1.43	0.133901		1.43	4.35419		1.43	7.26737		1.43	0.0866283		1.43	6.20718
	1.44	0.151874		1.44	4.40347		1.44	7.32093		1.44	0.0917593		1.44	6.21306
	1.45	0.15975		1.45	4.45354		1.45	7.25237		1.45	0.0893187		1.45	6.20691
	1.46	0.13937		1.46	4.45813		1.46	7.29354		1.46	0.0867141		1.46	6.24653
	1.47	0.136443		1.47	4.35859		1.47	7.3232		1.47	0.096278		1.47	6.58526
	1.48	0.160548		1.48	4.43		1.48	7.29162		1.48	0.0742347		1.48	6.19008
	1.49	0.15217		1.49	4.42839		1.49	7.24525		1.49	0.110088		1.49	5.45039
	1.5	0.167988		1.5	7.50578		1.5	7.25525		1.5	0.113458		1.5	6.58989
	1.51	0.124823		1.51	4.41479		1.51	7.30349		1.51	0.120102		1.51	5.39752
	1.52	0.1497		1.52	4.39493		1.52	7.33635		1.52	0.124161		1.52	5.39465
	1.53	0.174152		1.53	4.38622		1.53	7.23055		1.53	0.118705		1.53	5.40307
	1.54	0.165781		1.54	4.33727		1.54	7.29421		1.54	0.114153		1.54	5.42402
	1.55	0.157712		1.55	4.33062		1.55	7.27773		1.55	0.078001		1.55	6.61441
	1.56	0.129307		1.56	4.3111		1.56	7.3244		1.56	0.0895932		1.56	5.44719
	1.57	3.6082		1.57	4.36955		1.57	7.30174		1.57	0.142621		1.57	5.44165
	1.58	0.130319		1.58	4.31377		1.58	7.32793		1.58	0.0980147		1.58	5.44504
	1.59	0.152465		1.59	4.33669		1.59	7.34499		1.59	0.131272		1.59	5.40706
	1.6	0.148581		1.6	4.32185		1.6	7.31674		1.6	0.0889797		1.6	6.57189
	1.61	0.137826		1.61	4.31692		1.61	7.28964		1.61	0.098334		1.61	5.41382
	1.62	0.177625		1.62	4.30254		1.62	7.28526		1.62	0.114883		1.62	6.58375
	1.63	0.161638		1.63	4.33639		1.63	7.31016		1.63	0.0760204		1.63	5.40502
	1.64	0.208898		1.64	4.27717		1.64	7.30519		1.64	0.122259		1.64	5.43854
	1.65	0.211661		1.65	4.32842		1.65	7.35085		1.65	0.0701684		1.65	5.42353
	1.66	0.145503		1.66	4.35897		1.66	7.30339		1.66	0.144021		1.66	5.41849
	1.67	0.140616		1.67	4.34946		1.67	7.36008		1.67	0.1052		1.67	5.45276
	1.68	0.173708		1.68	4.34898		1.68	7.32702		1.68	0.124801		1.68	5.49145
	1.69	0.149675		1.69	4.38298		1.69	7.34015		1.69	0.131381		1.69	6.60482
	1.7	0.150574		1.7	4.39665		1.7	7.30479		1.7	0.113997		1.7	6.58691
	1.71	0.17739		1.71	4.30425		1.71	7.34658		1.71	0.0787482		1.71	6.23525
	1.72	0.168051		1.72	4.32122		1.72	7.31774		1.72	0.0943059		1.72	5.38376
	1.73	0.137258		1.73	4.29615		1.73	7.31108		1.73	0.0726093		1.73	5.41532
	1.74	0.131683		1.74	4.33961		1.74	7.33522		1.74	0.0791525		1.74	5.40325
	1.75	0.127596		1.75	4.33244		1.75	7.28554		1.75	0.112218		1.75	5.50216
	1.76	0.136296		1.76	4.39716		1.76	7.28428		1.76	0.0723079		1.76	6.2124
	1.77	0.157592		1.77	4.39265		1.77	7.3197		1.77	0.128332		1.77	5.45028
	1.78	0.141392		1.78	4.38354		1.78	7.27096		1.78	0.0944842		1.78	6.63228
	1.79	0.14981		1.79	4.39338		1.79	7.24165		1.79	0.0999338		1.79	6.26257
	1.8	0.14657		1.8	4.43644		1.8	7.26763		1.8	0.144507		1.8	5.44857
	1.81	0.134336		1.81	4.43467		1.81	7.26287		1.81	0.102341		1.81	6.25726
	1.82	0.148212		1.82	4.43487		1.82	7.28674		1.82	0.0798657		1.82	5.44988
	1.83	0.181818		1.83	4.4025		1.83	7.35538		1.83	0.134315		1.83	6.28526
	1.84	0.178111		1.84	4.43127		1.84	7.3401		1.84	0.101384		1.84	6.27709
	1.85	0.15027		1.85	4.38402		1.85	7.32341		1.85	0.0964663		1.85	5.44059
	1.86	0.145155		1.86	4.41308		1.86	7.35121		1.86	0.122335		1.86	5.44008
	1.87	0.135533		1.87	4.40504		1.87	7.33659		1.87	0.081245		1.87	5.37754
	1.88	0.162002		1.88	4.37059		1.88	7.33141		1.88	0.068555		1.88	6.28468
	1.89	0.139731		1.89	7.53173		1.89	7.311		1.89	0.104678		1.89	6.27441
	1.9	0.187317		1.9	4.40209		1.9	7.31976		1.9	0.0433642		1.9	6.27046
	1.91	0.216414		1.91	4.37712		1.91	7.37624		1.91	0.0869758		1.91	5.44265
	1.92	0.122353		1.92	4.39024		1.92	7.30987		1.92	0.0813876		1.92	5.45823
	1.93	0.152865		1.93	4.37582		1.93	7.29926		1.93	0.0749858		1.93	5.47363
	1.94	0.155452		1.94	4.36911		1.94	7.39838		1.94	0.0592455		1.94	5.42912
	1.95	0.193513		1.95	4.42176		1.95	7.35782		1.95	0.093586		1.95	5.46366
	1.96	0.135574		1.96	4.40183		1.96	7.34729		1.96	0.0821187		1.96	5.43587
	1.97	0.170629		1.97	7.53028		1.97	7.29874		1.97	0.0639982		1.97	6.26039
	1.98	0.153279		1.98	7.51436		1.98	7.32867		1.98	0.0883814		1.98	5.50599
	1.99	0.206127		1.99	7.53438		1.99	7.31987		1.99	0.105915		1.99	5.49517
	2	0.180079		2	4.44094		2	7.35557		2	0.0834515		2	6.5501
	2.01	0.173848		2.01	4.41844		2.01	7.33365		2.01	0.0751126		2.01	5.42521
	2.02	0.157794		2.02	7.5176		2.02	7.36327		2.02	0.0839885		2.02	6.49057
	2.03	0.14123		2.03	7.52356		2.03	7.35414		2.03	7.18224		2.03	6.47386
	2.04	0.159635		2.04	4.44731		2.04	7.32855		2.04	0.0646962		2.04	6.4921
	2.05	0.227448		2.05	4.34765		2.05	7.4128		2.05	0.107124		2.05	6.48031
	2.06	0.130886		2.06	4.3624		2.06	7.37888		2.06	0.0667698		2.06	6.44116
	2.07	0.160959		2.07	4.37975		2.07	7.32756		2.07	0.0803793		2.07	6.23594
	2.08	0.162886		2.08	4.34505		2.08	7.33766		2.08	0.0936646		2.08	6.2066
	2.09	0.163333		2.09	4.33908		2.09	7.35416		2.09	0.0976459		2.09	6.58597
	2.1	0.213494		2.1	7.56487		2.1	7.34942		2.1	0.101351		2.1	6.62625
	2.11	0.185564		2.11	4.37979		2.11	7.33898		2.11	0.136401		2.11	6.14816
	2.12	0.236448		2.12	7.54198		2.12	7.34459		2.12	0.11083		2.12	6.24891
	2.13	0.181246		2.13	7.56021		2.13	7.3417		2.13	0.115603		2.13	6.22748
	2.14	0.230054		2.14	4.34653		2.14	7.34987		2.14	3.51273		2.14	6.20178
	2.15	0.226846		2.15	4.32291		2.15	7.40397		2.15	7.07838		2.15	6.48737
	2.16	0.247801		2.16	4.36326		2.16	7.32927		2.16	0.0899076		2.16	6.49831
	2.17	0.182429		2.17	4.36981		2.17	7.29023		2.17	0.0692785		2.17	5.47818
	2.18	0.214768		2.18	4.32383		2.18	7.32829		2.18	0.0869671		2.18	6.20373
	2.19	0.210968		2.19	4.37104		2.19	7.33005		2.19	0.0754376		2.19	5.49682
	2.2	0.221989		2.2	4.32961		2.2	7.39499		2.2	0.108487		2.2	6.18514
	2.21	3.57836		2.21	4.40598		2.21	7.35734		2.21	0.0766282		2.21	6.19949
	2.22	0.153387		2.22	4.4172		2.22	7.42994		2.22	0.12149		2.22	6.19477
	2.23	0.176348		2.23	4.41074		2.23	7.40247		2.23	0.0848981		2.23	6.21082
	2.24	0.148773		2.24	4.40734		2.24	7.47757		2.24	0.0912193		2.24	5.52371
	2.25	0.15119		2.25	4.34291		2.25	7.47136		2.25	0.0802984		2.25	6.15212
	2.26	3.59092		2.26	4.29733		2.26	7.42313		2.26	0.125392		2.26	6.20091
	2.27	3.42277		2.27	4.36169		2.27	7.4746		2.27	0.0814572		2.27	6.13552
	2.28	3.3394		2.28	4.35214		2.28	7.46333		2.28	0.0857652		2.28	6.1583
	2.29	3.47764		2.29	4.35507		2.29	7.44967		2.29	0.0861844		2.29	6.11318
	2.3	3.2962		2.3	4.37606		2.3	7.41636		2.3	0.0977801		2.3	6.50306
	2.31	3.26717		2.31	4.37284		2.31	7.46218		2.31	0.0918303		2.31	6.49736
	2.32	3.55886		2.32	4.28462		2.32	7.46776		2.32	0.0839174		2.32	6.21305
	2.33	3.34059		2.33	4.35749		2.33	7.41204		2.33	0.0893695		2.33	6.18168
	2.34	3.57617		2.34	4.35373		2.34	7.42762		2.34	0.118935		2.34	6.14153
	2.35	3.64966		2.35	4.34776		2.35	7.45692		2.35	0.107298		2.35	6.18596
	2.36	3.63592		2.36	4.32843		2.36	7.45867		2.36	0.0641696		2.36	6.15213
	2.37	3.55584		2.37	4.31681		2.37	7.47931		2.37	0.0832517		2.37	6.11316
	2.38	3.36986		2.38	4.36489		2.38	7.45994		2.38	0.103492		2.38	6.14638
	2.39	3.28128		2.39	4.343		2.39	7.45996		2.39	0.0763529		2.39	6.57737
	2.4	3.58455		2.4	4.37633		2.4	7.46286		2.4	0.0888363		2.4	6.59065
	2.41	3.61267		2.41	4.38771		2.41	7.45239		2.41	0.16178		2.41	6.62793
	2.42	3.63952		2.42	4.34622		2.42	7.48843		2.42	0.130557		2.42	6.59774
	2.43	3.57519		2.43	4.35159		2.43	7.48071		2.43	0.10889		2.43	6.56926
	2.44	3.57589		2.44	4.35274		2.44	7.47298		2.44	0.0795969		2.44	6.57973
	2.45	3.14079		2.45	4.3565		2.45	7.49576		2.45	0.114096		2.45	6.59833
	2.46	3.54369		2.46	4.34364		2.46	7.50681		2.46	0.094276		2.46	6.57347
	2.47	3.55672		2.47	4.32626		2.47	7.45926		2.47	0.129474		2.47	6.5436
	2.48	0.175583		2.48	5.70649		2.48	7.50688		2.48	0.138117		2.48	6.54634
	2.49	3.60367		2.49	5.64063		2.49	7.4415		2.49	0.105975		2.49	6.568
	2.5	0.185227		2.5	5.71586		2.5	7.47761		2.5	0.142473		2.5	6.61718
	2.51	3.57017		2.51	5.70067		2.51	7.44925		2.51	0.080623		2.51	6.52455
	2.52	3.60208		2.52	5.70092		2.52	7.45115		2.52	0.124801		2.52	6.55154
	2.53	3.60955		2.53	5.66064		2.53	7.48641		2.53	0.148178		2.53	6.57078
	2.54	0.217552		2.54	5.6874		2.54	7.5087		2.54	0.0856656		2.54	6.56093
	2.55	3.56476		2.55	5.70946		2.55	7.54842		2.55	0.104176		2.55	6.60089
	2.56	3.59603		2.56	5.70556		2.56	7.51715		2.56	0.134289		2.56	6.5643
	2.57	3.57191		2.57	4.38197		2.57	7.50944		2.57	0.128426		2.57	6.58794
	2.58	0.196853		2.58	4.41508		2.58	7.45575		2.58	0.116996		2.58	6.61211
	2.59	3.56599		2.59	4.42009		2.59	7.40831		2.59	0.118128		2.59	6.62946
	2.6	3.55208		2.6	4.44168		2.6	7.41022		2.6	0.113493		2.6	6.59229
	2.61	3.55388		2.61	4.45534		2.61	7.40567		2.61	0.10569		2.61	6.64355
	2.62	3.51395		2.62	4.41924		2.62	7.39958		2.62	0.115358		2.62	6.59271
	2.63	3.53376		2.63	4.44889		2.63	7.46234		2.63	0.118935		2.63	6.60358
	2.64	3.56815		2.64	4.46549		2.64	7.43555		2.64	0.122669		2.64	6.60625
	2.65	3.51395		2.65	4.48914		2.65	7.46064		2.65	0.0644113		2.65	6.60324
	2.66	3.27888		2.66	4.49527		2.66	7.53703		2.66	0.107794		2.66	6.61403
	2.67	3.2778		2.67	4.45916		2.67	7.45336		2.67	0.0852418		2.67	6.58821
	2.68	3.38112		2.68	4.53576		2.68	7.38475		2.68	0.150769		2.68	6.58197
	2.69	3.55656		2.69	4.48338		2.69	7.33727		2.69	0.106603		2.69	6.53452
	2.7	3.4953		2.7	4.5234		2.7	7.43696		2.7	0.149287		2.7	6.55806
	2.71	3.24962		2.71	4.45495		2.71	7.43214		2.71	0.126678		2.71	6.521
	2.72	3.26103		2.72	4.47638		2.72	7.44601		2.72	0.100513		2.72	6.54129
	2.73	3.55228		2.73	4.42948		2.73	7.38476		2.73	0.0855225		2.73	6.53713
	2.74	3.55041		2.74	4.45016		2.74	7.37186		2.74	0.140037		2.74	6.59946
	2.75	3.58657		2.75	4.42354		2.75	7.38579		2.75	0.0926951		2.75	6.60124
	2.76	3.57473		2.76	5.76098		2.76	7.44893		2.76	0.146726		2.76	6.61078
	2.77	3.59348		2.77	4.4465		2.77	7.51075		2.77	0.154088		2.77	6.65209
	2.78	3.54273		2.78	4.40673		2.78	7.41464		2.78	0.137773		2.78	6.68982
	2.79	3.54453		2.79	4.45742		2.79	7.36205		2.79	0.122668		2.79	6.62369
	2.8	3.34333		2.8	4.42161		2.8	7.37168		2.8	0.138301		2.8	6.61285
	2.81	3.29691		2.81	4.40609		2.81	7.46964		2.81	0.131997		2.81	6.64031
	2.82	3.41334		2.82	4.39296		2.82	7.39333		2.82	0.110544		2.82	6.61822
	2.83	3.32009		2.83	4.43772		2.83	7.41783		2.83	0.130961		2.83	6.62113
	2.84	3.32861		2.84	4.44916		2.84	7.36733		2.84	0.0821729		2.84	6.63593
	2.85	3.34845		2.85	4.44588		2.85	7.43635		2.85	0.140313		2.85	6.63734
	2.86	3.40948		2.86	4.41134		2.86	7.38115		2.86	0.120118		2.86	6.6434
	2.87	3.35368		2.87	4.35201		2.87	7.47589		2.87	0.0760596		2.87	6.6144
	2.88	3.43033		2.88	4.34489		2.88	7.50616		2.88	0.122575		2.88	6.66856
	2.89	3.54803		2.89	4.33921		2.89	7.49293		2.89	0.097102		2.89	6.69125
	2.9	3.42935		2.9	4.321		2.9	7.45087		2.9	0.0627063		2.9	6.62068
	2.91	3.28526		2.91	4.38812		2.91	7.43535		2.91	0.103404		2.91	6.64021
	2.92	3.28264		2.92	4.3886		2.92	7.35057		2.92	0.0989438		2.92	6.702
	2.93	3.45001		2.93	4.32103		2.93	7.38436		2.93	0.0766986		2.93	6.65698
	2.94	3.39551		2.94	4.27312		2.94	7.41753		2.94	0.0886558		2.94	6.64357
	2.95	3.42794		2.95	4.33702		2.95	7.37782		2.95	0.0768329		2.95	6.62572
	2.96	3.29345		2.96	4.35666		2.96	7.35699		2.96	0.106357		2.96	6.62894
	2.97	3.25885		2.97	4.38825		2.97	7.35118		2.97	0.0958853		2.97	6.65102
	2.98	3.26427		2.98	4.34092		2.98	7.35068		2.98	0.0827421		2.98	6.66966
	2.99	3.24287		2.99	4.32532		2.99	7.34225		2.99	0.086725		2.99	6.61874
	3	3.3352		3	4.31647		3	7.44102		3	0.100942		3	6.58648
	3.01	3.45567		3.01	4.30789		3.01	7.3349		3.01	0.142818		3.01	6.56994
	3.02	3.24105		3.02	4.30977		3.02	7.34792		3.02	0.105863		3.02	6.60484
	3.03	3.25372		3.03	4.33195		3.03	7.32787		3.03	0.0770422		3.03	6.58678
	3.04	3.40663		3.04	4.37537		3.04	7.34339		3.04	0.114409		3.04	6.61673
	3.05	3.40775		3.05	4.30598		3.05	7.3823		3.05	0.108873		3.05	6.61682
	3.06	3.30962		3.06	4.33833		3.06	7.42419		3.06	0.116347		3.06	6.62829
	3.07	3.35411		3.07	4.34576		3.07	7.4137		3.07	0.111408		3.07	6.60656
	3.08	3.34218		3.08	4.38017		3.08	7.47664		3.08	0.0952342		3.08	6.65759
	3.09	3.49235		3.09	4.37105		3.09	7.48827		3.09	0.127504		3.09	6.63923
	3.1	3.38362		3.1	4.42982		3.1	7.36667		3.1	0.112611		3.1	6.61775
	3.11	3.41156		3.11	4.37286		3.11	7.35441		3.11	0.128514		3.11	6.58731
	3.12	3.41037		3.12	4.37965		3.12	7.33012		3.12	0.133044		3.12	6.60796
	3.13	3.39287		3.13	4.37436		3.13	7.37241		3.13	0.138312		3.13	6.58648
	3.14	3.37361		3.14	5.84645		3.14	7.35087		3.14	0.154273		3.14	6.61753
	3.15	3.33738		3.15	4.4341		3.15	7.36846		3.15	0.129336		3.15	6.59412
	3.16	3.34127		3.16	4.41391		3.16	7.35056		3.16	0.191962		3.16	6.66345
	3.17	3.39849		3.17	4.4137		3.17	7.36183		3.17	0.161259		3.17	6.65578
	3.18	3.41514		3.18	4.41342		3.18	7.33667		3.18	0.132689		3.18	6.6422
	3.19	3.38889		3.19	4.351		3.19	7.33894		3.19	0.157069		3.19	6.66054
	3.2	3.35846		3.2	4.40206		3.2	7.37699		3.2	0.11136		3.2	6.6506
	3.21	3.40171		3.21	4.36699		3.21	7.30612		3.21	0.109006		3.21	6.7465
	3.22	3.3402		3.22	4.3696		3.22	7.27323		3.22	0.0912098		3.22	6.76227
	3.23	3.39998		3.23	4.33016		3.23	7.34154		3.23	0.113194		3.23	6.73129
	3.24	3.42134		3.24	4.34566		3.24	7.32383		3.24	0.0860143		3.24	6.74447
	3.25	3.40405		3.25	4.34659		3.25	7.3368		3.25	0.125389		3.25	6.72643
	3.26	3.43107		3.26	4.31803		3.26	7.35965		3.26	0.131849		3.26	6.69524
	3.27	3.45877		3.27	4.32894		3.27	7.35778		3.27	0.0996705		3.27	6.71061
	3.28	3.43732		3.28	4.30198		3.28	7.40288		3.28	0.129189		3.28	6.70726
	3.29	3.36553		3.29	4.24987		3.29	7.41811		3.29	0.113456		3.29	6.67613
	3.3	3.31729		3.3	4.2496		3.3	7.35267		3.3	0.0847889		3.3	6.67532
	3.31	3.3499		3.31	4.24634		3.31	7.39759		3.31	0.086049		3.31	6.66987
	3.32	3.36798		3.32	4.15895		3.32	7.49449		3.32	0.0965585		3.32	6.72552
	3.33	3.48639		3.33	4.20163		3.33	7.46208		3.33	0.0902385		3.33	6.03327
	3.34	3.47211		3.34	4.19521		3.34	7.44145		3.34	0.0747894		3.34	6.07409
	3.35	3.36673		3.35	4.138		3.35	7.46241		3.35	3.30356		3.35	6.0878
	3.36	3.37927		3.36	4.22996		3.36	7.47151		3.36	0.115748		3.36	6.63289
	3.37	3.49505		3.37	4.16836		3.37	7.44682		3.37	0.124557		3.37	6.68836
	3.38	3.44388		3.38	4.23397		3.38	7.41771		3.38	0.125574		3.38	6.6641
	3.39	3.50516		3.39	5.67179		3.39	7.44161		3.39	0.135836		3.39	6.62491
	3.4	3.31207		3.4	5.73002		3.4	7.42497		3.4	0.125879		3.4	6.66122
	3.41	3.28512		3.41	5.71166		3.41	7.4581		3.41	0.112391		3.41	6.6397
	3.42	3.35131		3.42	5.73112		3.42	7.42135		3.42	0.135228		3.42	6.59573
	3.43	3.23715		3.43	5.70375		3.43	7.37371		3.43	0.124428		3.43	6.58833
	3.44	3.28649		3.44	5.72529		3.44	7.4131		3.44	0.119772		3.44	6.6574
	3.45	3.28179		3.45	5.687		3.45	7.36777		3.45	3.10775		3.45	6.62689
	3.46	3.29917		3.46	5.6779		3.46	7.34405		3.46	3.03383		3.46	6.62757
	3.47	3.32571		3.47	5.72171		3.47	7.41731		3.47	3.0095		3.47	6.62328
	3.48	3.44361		3.48	5.69515		3.48	7.45228		3.48	0.0859755		3.48	6.67017
	3.49	3.40397		3.49	5.64943		3.49	7.4732		3.49	0.133291		3.49	6.64349
	3.5	3.34706		3.5	4.17404		3.5	7.37814		3.5	0.0911438		3.5	6.67112
	3.51	3.24817		3.51	5.67275		3.51	7.39417		3.51	0.0836308		3.51	6.69054
	3.52	3.24026		3.52	5.57021		3.52	7.39066		3.52	0.103939		3.52	6.75863
	3.53	3.26892		3.53	5.63817		3.53	7.39626		3.53	0.103705		3.53	6.72615
	3.54	3.23603		3.54	4.14895		3.54	7.41214		3.54	0.106288		3.54	6.70986
	3.55	3.33741		3.55	5.63961		3.55	7.4261		3.55	0.103813		3.55	6.68736
	3.56	3.19842		3.56	5.61548		3.56	7.44602		3.56	0.0892312		3.56	6.72177
	3.57	3.18567		3.57	5.63451		3.57	7.48828		3.57	0.126487		3.57	6.71255
	3.58	3.20143		3.58	5.66302		3.58	7.43415		3.58	0.102646		3.58	6.73047
	3.59	3.22759		3.59	5.62732		3.59	7.44545		3.59	0.118265		3.59	6.79614
	3.6	3.30531		3.6	5.64578		3.6	7.43809		3.6	0.123073		3.6	6.751
	3.61	3.32489		3.61	5.63943		3.61	7.39437		3.61	0.115574		3.61	6.75124
	3.62	3.19009		3.62	5.67925		3.62	7.38314		3.62	0.122236		3.62	6.74984
	3.63	3.18646		3.63	4.18116		3.63	7.41383		3.63	0.106227		3.63	6.76679
	3.64	3.17553		3.64	4.22748		3.64	7.44918		3.64	0.0790836		3.64	6.84087
	3.65	3.28167		3.65	5.72621		3.65	7.45871		3.65	0.112862		3.65	6.77392
	3.66	3.24573		3.66	5.73398		3.66	7.47992		3.66	0.120733		3.66	6.71808
	3.67	3.20645		3.67	5.70068		3.67	7.45334		3.67	0.127394		3.67	6.02622
	3.68	3.21851		3.68	5.70089		3.68	7.45428		3.68	0.119557		3.68	6.76234
	3.69	3.36049		3.69	5.77477		3.69	7.41343		3.69	0.138267		3.69	5.94782
	3.7	3.35684		3.7	5.73734		3.7	7.48051		3.7	3.22689		3.7	6.71845
	3.71	3.33043		3.71	4.23633		3.71	7.47527		3.71	3.19222		3.71	6.73705
	3.72	3.32389		3.72	5.74076		3.72	7.42938		3.72	3.20769		3.72	6.77039
	3.73	3.29435		3.73	5.78089		3.73	7.58459		3.73	3.07942		3.73	5.91786
	3.74	3.18896		3.74	5.77656		3.74	7.50659		3.74	3.1057		3.74	5.98296
	3.75	3.34781		3.75	5.76256		3.75	7.46714		3.75	3.0587		3.75	5.96147
	3.76	3.35883		3.76	5.78081		3.76	7.43603		3.76	3.11537		3.76	6.01384
	3.77	3.35434		3.77	5.77976		3.77	7.5929		3.77	3.04951		3.77	5.99696
	3.78	3.38436		3.78	5.82598		3.78	7.61752		3.78	3.1227		3.78	6.00303
	3.79	3.34296		3.79	5.8079		3.79	7.57492		3.79	3.09391		3.79	6.01294
	3.8	3.39799		3.8	4.21821		3.8	7.49383		3.8	3.06499		3.8	6.05474
	3.81	3.36769		3.81	4.22371		3.81	7.52864		3.81	3.03075		3.81	6.07111
	3.82	3.35229		3.82	4.30052		3.82	4.5412		3.82	3.0766		3.82	6.82452
	3.83	3.35678		3.83	4.29433		3.83	7.57415		3.83	3.12534		3.83	6.8452
	3.84	3.37842		3.84	4.25989		3.84	7.63028		3.84	2.97538		3.84	6.82587
	3.85	3.40047		3.85	5.85587		3.85	4.47571		3.85	2.96097		3.85	6.84367
	3.86	3.38363		3.86	5.86219		3.86	4.4828		3.86	2.98047		3.86	6.90784
	3.87	3.20628		3.87	5.81703		3.87	4.46379		3.87	3.00512		3.87	6.91408
	3.88	3.27177		3.88	5.88052		3.88	4.49299		3.88	3.06723		3.88	6.82998
	3.89	3.25317		3.89	5.82869		3.89	4.46419		3.89	3.056		3.89	6.80317
	3.9	3.22095		3.9	5.79421		3.9	7.53052		3.9	2.99661		3.9	6.78216
	3.91	3.18308		3.91	5.84873		3.91	4.52637		3.91	2.99685		3.91	6.79861
	3.92	3.13555		3.92	5.89956		3.92	7.59812		3.92	3.05423		3.92	6.82161
	3.93	3.23638		3.93	5.95609		3.93	7.59558		3.93	0.119462		3.93	6.7915
	3.94	3.22183		3.94	4.37909		3.94	7.70573		3.94	2.97522		3.94	6.02444
	3.95	3.17507		3.95	5.88716		3.95	7.64689		3.95	2.94244		3.95	6.8277
	3.96	3.24958		3.96	5.84362		3.96	7.61367		3.96	0.130687		3.96	6.83567
	3.97	3.17286		3.97	5.87823		3.97	4.509		3.97	2.94329		3.97	6.78242
	3.98	3.16465		3.98	4.23713		3.98	7.60783		3.98	2.99611		3.98	6.77551
	3.99	3.22063		3.99	4.33861		3.99	7.67457		3.99	2.97676		3.99	6.81976
	4	3.24683		4	4.26812		4	7.6521		4	3.02865		4	6.73988
	4.01	3.3584		4.01	4.30234		4.01	7.64177		4.01	3.00417		4.01	6.73419
	4.02	3.19868		4.02	4.27492		4.02	4.43642		4.02	2.96334		4.02	6.7967
	4.03	3.18276		4.03	4.2774		4.03	7.62186		4.03	0.0484344		4.03	6.75432
	4.04	3.17176		4.04	4.30509		4.04	7.67339		4.04	0.0729041		4.04	6.74862
	4.05	3.3933		4.05	4.25719		4.05	4.45151		4.05	0.0802891		4.05	6.77256
	4.06	3.17759		4.06	4.24056		4.06	7.63116		4.06	2.87327		4.06	6.73968
	4.07	3.19885		4.07	4.27797		4.07	4.49164		4.07	2.98559		4.07	6.84571
	4.08	3.14642		4.08	4.24408		4.08	7.61002		4.08	2.90739		4.08	6.78785
	4.09	3.18934		4.09	4.23278		4.09	7.67104		4.09	2.99552		4.09	6.77143
	4.1	3.18899		4.1	4.2548		4.1	7.66763		4.1	2.98215		4.1	6.83564
	4.11	3.21142		4.11	4.26553		4.11	7.6551		4.11	3.02668		4.11	6.82367
	4.12	3.20409		4.12	4.30746		4.12	7.64121		4.12	3.0138		4.12	6.81262
	4.13	3.16975		4.13	4.31501		4.13	7.6424		4.13	0.118473		4.13	6.85911
	4.14	3.21951		4.14	4.36471		4.14	4.53533		4.14	0.102288		4.14	6.83902
	4.15	3.14048		4.15	4.3257		4.15	7.57444		4.15	0.103653		4.15	6.09595
	4.16	3.21714		4.16	4.31583		4.16	7.64559		4.16	0.101097		4.16	6.83269
	4.17	3.18947		4.17	4.23923		4.17	4.42945		4.17	0.109173		4.17	6.052
	4.18	3.22619		4.18	4.30366		4.18	4.44216		4.18	0.087122		4.18	6.8256
	4.19	3.18346		4.19	4.28314		4.19	4.392		4.19	0.0908005		4.19	6.79029
	4.2	3.22766		4.2	4.30744		4.2	4.42242		4.2	0.0781623		4.2	6.10453
	4.21	3.23514		4.21	4.34753		4.21	4.38971		4.21	3.29013		4.21	6.76518
	4.22	3.17282		4.22	4.35903		4.22	4.37229		4.22	3.1692		4.22	6.8057
	4.23	3.23379		4.23	4.32086		4.23	4.38684		4.23	0.0878517		4.23	6.05052
	4.24	3.23187		4.24	4.29891		4.24	4.39371		4.24	0.121193		4.24	6.76469
	4.25	3.28339		4.25	4.28859		4.25	4.38297		4.25	0.0797839		4.25	6.79781
	4.26	3.22238		4.26	4.28929		4.26	4.4091		4.26	3.35613		4.26	6.12604
	4.27	3.28732		4.27	4.27352		4.27	4.39818		4.27	3.19344		4.27	6.01654
	4.28	3.28166		4.28	4.27625		4.28	4.34118		4.28	0.130584		4.28	6.0978
	4.29	3.29346		4.29	4.30228		4.29	4.38225		4.29	0.0954465		4.29	6.03255
	4.3	3.23863		4.3	4.25246		4.3	4.34818		4.3	0.121603		4.3	6.08931
	4.31	3.31758		4.31	4.28993		4.31	4.35221		4.31	0.0931346		4.31	6.0477
	4.32	3.34957		4.32	4.34484		4.32	4.34436		4.32	3.07333		4.32	6.0807
	4.33	3.30782		4.33	4.30153		4.33	4.34547		4.33	3.01456		4.33	6.10766
	4.34	3.28236		4.34	4.31148		4.34	4.32181		4.34	3.0801		4.34	6.05553
	4.35	3.28941		4.35	4.28041		4.35	4.35543		4.35	3.10198		4.35	6.08676
	4.36	3.33679		4.36	4.29202		4.36	4.32839		4.36	3.07524		4.36	6.06619
	4.37	3.31211		4.37	4.25448		4.37	4.38272		4.37	3.08252		4.37	6.10822
	4.38	3.39291		4.38	4.27416		4.38	4.31233		4.38	2.95216		4.38	6.06156
	4.39	3.37185		4.39	4.30736		4.39	4.32273		4.39	2.94066		4.39	6.09883
	4.4	3.28066		4.4	4.3445		4.4	4.30765		4.4	3.37911		4.4	6.03947
	4.41	3.33115		4.41	4.29181		4.41	4.3324		4.41	2.97636		4.41	6.02185
	4.42	3.36841		4.42	4.30726		4.42	4.27539		4.42	3.09408		4.42	6.06465
	4.43	3.40569		4.43	4.26878		4.43	4.31629		4.43	3.00638		4.43	6.07645
	4.44	3.34794		4.44	4.27942		4.44	4.29835		4.44	3.01883		4.44	6.82627
	4.45	3.3832		4.45	4.20882		4.45	4.3143		4.45	3.00263		4.45	6.87275
	4.46	3.33334		4.46	4.23983		4.46	4.31589		4.46	3.06266		4.46	6.13869
	4.47	3.35887		4.47	4.29861		4.47	4.27624		4.47	3.083		4.47	6.16467
	4.48	3.34367		4.48	4.3017		4.48	4.23542		4.48	3.12924		4.48	6.16703
	4.49	3.28302		4.49	4.26198		4.49	4.2798		4.49	3.10206		4.49	6.8978
	4.5	3.34826		4.5	4.3342		4.5	4.31898		4.5	3.09078		4.5	6.8893
	4.51	3.31274		4.51	4.25497		4.51	4.24404		4.51	3.13638		4.51	6.92274
	4.52	3.29247		4.52	4.26343		4.52	4.28026		4.52	3.15809		4.52	6.87633
	4.53	3.24191		4.53	4.24278		4.53	4.28723		4.53	3.16942		4.53	6.82322
	4.54	3.23877		4.54	4.21127		4.54	4.28064		4.54	3.13483		4.54	6.82688
	4.55	3.25365		4.55	4.25853		4.55	4.23731		4.55	3.09682		4.55	6.8781
	4.56	3.3105		4.56	4.28156		4.56	4.27138		4.56	3.05343		4.56	6.88032
	4.57	3.34111		4.57	4.3371		4.57	4.25517		4.57	3.06363		4.57	6.83703
	4.58	3.34623		4.58	4.29674		4.58	4.29012		4.58	0.125941		4.58	6.90259
	4.59	3.2483		4.59	4.28745		4.59	4.24551		4.59	3.07102		4.59	6.8537
	4.6	3.35809		4.6	4.2896		4.6	4.27071		4.6	3.1671		4.6	6.9133
	4.61	3.32997		4.61	4.28484		4.61	4.2624		4.61	0.10448		4.61	6.93965
	4.62	3.25913		4.62	4.26088		4.62	4.29192		4.62	0.131453		4.62	6.12327
	4.63	3.3048		4.63	4.30266		4.63	4.33407		4.63	3.0698		4.63	6.90107
	4.64	3.31444		4.64	4.35316		4.64	7.77465		4.64	0.120509		4.64	6.89995
	4.65	3.25448		4.65	4.37157		4.65	4.32218		4.65	0.0908248		4.65	6.92422
	4.66	3.29702		4.66	4.38066		4.66	4.37074		4.66	0.110395		4.66	6.89669
	4.67	3.27148		4.67	4.36095		4.67	4.31775		4.67	0.0566495		4.67	6.92469
	4.68	3.33064		4.68	4.40198		4.68	4.35878		4.68	0.119109		4.68	6.88651
	4.69	3.37729		4.69	4.37399		4.69	4.33096		4.69	0.121838		4.69	6.84879
	4.7	3.29187		4.7	4.36794		4.7	4.29994		4.7	0.0950636		4.7	6.82764
	4.71	3.32516		4.71	4.40873		4.71	4.3284		4.71	0.106351		4.71	6.11927
	4.72	3.29751		4.72	4.39232		4.72	4.32193		4.72	0.0771451		4.72	6.1798
	4.73	3.29465		4.73	4.35927		4.73	4.32242		4.73	0.0629567		4.73	6.85433
	4.74	3.34027		4.74	4.36527		4.74	4.32441		4.74	0.0837378		4.74	6.84986
	4.75	3.3311		4.75	4.39936		4.75	4.41625		4.75	0.0936263		4.75	6.8868
	4.76	3.34854		4.76	4.31126		4.76	4.33118		4.76	0.110442		4.76	6.90154
	4.77	3.37413		4.77	4.33455		4.77	5.71238		4.77	0.0946101		4.77	6.87647
	4.78	3.36278		4.78	4.27451		4.78	5.6687		4.78	0.101462		4.78	6.86735
	4.79	3.34566		4.79	4.3201		4.79	4.37875		4.79	3.00641		4.79	6.87462
	4.8	3.37152		4.8	4.2394		4.8	5.68891		4.8	0.116476		4.8	6.84249
	4.81	3.30479		4.81	4.19779		4.81	7.26506		4.81	0.117579		4.81	6.90376
	4.82	3.36782		4.82	4.22804		4.82	4.34311		4.82	3.09867		4.82	6.83216
	4.83	3.37658		4.83	4.19184		4.83	4.33346		4.83	3.11371		4.83	6.89914
	4.84	3.34319		4.84	4.21975		4.84	4.35901		4.84	3.17111		4.84	6.89902
	4.85	3.39519		4.85	4.23687		4.85	4.27136		4.85	3.18518		4.85	6.85103
	4.86	3.37901		4.86	4.26338		4.86	4.29825		4.86	3.14642		4.86	6.09342
	4.87	3.40195		4.87	4.27366		4.87	4.2351		4.87	3.26337		4.87	6.02722
	4.88	3.37555		4.88	4.28255		4.88	4.25236		4.88	3.25761		4.88	6.08184
	4.89	3.37052		4.89	4.22861		4.89	4.29003		4.89	3.24455		4.89	6.92517
	4.9	3.3921		4.9	4.23617		4.9	4.27387		4.9	3.26629		4.9	6.91398
	4.91	3.41252		4.91	4.21015		4.91	4.26669		4.91	3.23367		4.91	6.9222
	4.92	3.37363		4.92	4.27822		4.92	5.7245		4.92	3.13961		4.92	6.93433
	4.93	3.36911		4.93	4.26012		4.93	4.31636		4.93	3.06011		4.93	6.11597
	4.94	3.36063		4.94	4.25437		4.94	4.31558		4.94	3.09008		4.94	6.92199
	4.95	3.38797		4.95	4.22656		4.95	4.37303		4.95	3.0608		4.95	6.90296
	4.96	3.45589		4.96	4.23271		4.96	4.32633		4.96	3.15067		4.96	6.93837
	4.97	3.42532		4.97	4.17741		4.97	4.30672		4.97	3.05346		4.97	6.91787
	4.98	3.39924		4.98	4.20987		4.98	4.28819		4.98	3.04684		4.98	6.0334
	4.99	3.44138		4.99	4.20583		4.99	4.28754		4.99	3.12428		4.99	6.88985
	5	3.39854		5	4.2367		5	4.27104		5	3.17524		5	6.85909
	5.01	3.38733		5.01	4.18918		5.01	4.24254		5.01	3.10495		5.01	6.90062
	5.02	3.35694		5.02	4.15248		5.02	4.23635		5.02	0.0894492		5.02	6.89697
	5.03	3.36996		5.03	4.14661		5.03	4.29034		5.03	0.0968521		5.03	6.89567
	5.04	3.32018		5.04	4.11283		5.04	4.27907		5.04	0.092071		5.04	6.89196
	5.05	3.38603		5.05	4.14616		5.05	7.80699		5.05	0.0873061		5.05	6.89248
	5.06	3.38722		5.06	4.14587		5.06	7.80562		5.06	0.0973909		5.06	6.93852
	5.07	3.38384		5.07	4.11701		5.07	4.32053		5.07	0.099957		5.07	6.93598
	5.08	3.34265		5.08	4.19546		5.08	7.79783		5.08	0.0798854		5.08	6.9417
	5.09	3.36157		5.09	4.19882		5.09	4.29969		5.09	0.107787		5.09	6.92852
	5.1	3.32268		5.1	4.16907		5.1	4.3164		5.1	0.094581		5.1	6.90682
	5.11	3.39777		5.11	4.0884		5.11	4.26874		5.11	0.0983974		5.11	6.89857
	5.12	3.34446		5.12	4.10843		5.12	4.26814		5.12	0.11437		5.12	6.90315
	5.13	3.33689		5.13	4.12757		5.13	4.34382		5.13	0.113217		5.13	6.92651
	5.14	3.36427		5.14	4.10877		5.14	4.37554		5.14	3.1385		5.14	6.90719
	5.15	3.39219		5.15	4.13014		5.15	4.31933		5.15	0.114556		5.15	6.86798
	5.16	3.29957		5.16	4.17255		5.16	4.35657		5.16	0.0877098		5.16	6.89266
	5.17	3.36199		5.17	4.16021		5.17	4.34858		5.17	0.0911178		5.17	6.8083
	5.18	3.34653		5.18	4.12185		5.18	4.37273		5.18	0.102001		5.18	6.82563
	5.19	3.35174		5.19	4.12061		5.19	7.75421		5.19	0.0744045		5.19	6.89165
	5.2	3.3978		5.2	4.06703		5.2	7.75293		5.2	0.101827		5.2	6.88904
	5.21	3.35564		5.21	4.12517		5.21	7.77112		5.21	0.115778		5.21	6.89552
	5.22	3.3362		5.22	4.18218		5.22	7.75806		5.22	0.107813		5.22	6.9423
	5.23	3.32491		5.23	4.08805		5.23	4.34434		5.23	0.102965		5.23	6.91383
	5.24	3.29849		5.24	4.14782		5.24	4.35149		5.24	0.0866231		5.24	6.97025
	5.25	3.29193		5.25	4.14337		5.25	4.33421		5.25	0.0886643		5.25	6.89697
	5.26	3.2954		5.26	4.09221		5.26	4.34857		5.26	0.0809523		5.26	6.96405
	5.27	3.26269		5.27	4.1944		5.27	4.27712		5.27	0.0903798		5.27	6.92288
	5.28	3.26628		5.28	4.1616		5.28	4.33443		5.28	0.0844706		5.28	6.97419
	5.29	3.31929		5.29	4.16717		5.29	4.30305		5.29	0.0811053		5.29	7.01325
	5.3	3.34007		5.3	4.15167		5.3	4.25255		5.3	0.101072		5.3	6.97013
	5.31	3.29795		5.31	4.15038		5.31	4.29923		5.31	0.0755031		5.31	6.9815
	5.32	3.28356		5.32	4.08464		5.32	4.31679		5.32	0.0758773		5.32	6.89863
	5.33	3.28922		5.33	4.07799		5.33	4.32883		5.33	0.0775809		5.33	6.91585
	5.34	3.31362		5.34	4.06822		5.34	4.32155		5.34	0.124704		5.34	6.91468
	5.35	3.24967		5.35	4.08998		5.35	4.30823		5.35	0.1371		5.35	6.94993
	5.36	3.17728		5.36	4.05072		5.36	4.3137		5.36	0.113377		5.36	6.94039
	5.37	3.22981		5.37	4.02899		5.37	4.30506		5.37	0.0536243		5.37	6.93914
	5.38	3.30655		5.38	4.01735		5.38	4.30505		5.38	0.103502		5.38	6.91999
	5.39	3.36285		5.39	4.00607		5.39	4.35265		5.39	0.0802061		5.39	6.86942
	5.4	3.36647		5.4	3.97007		5.4	7.74864		5.4	0.102234		5.4	6.84584
	5.41	3.32227		5.41	3.98783		5.41	7.79212		5.41	0.11159		5.41	6.85543
	5.42	3.34067		5.42	4.02983		5.42	7.74465		5.42	2.93721		5.42	6.82312
	5.43	3.36651		5.43	4.02292		5.43	7.76777		5.43	0.0999562		5.43	6.83194
	5.44	3.3844		5.44	4.00264		5.44	7.74517		5.44	0.125039		5.44	6.82115
	5.45	3.17957		5.45	3.94038		5.45	7.76723		5.45	2.97885		5.45	6.78019
	5.46	3.34483		5.46	3.8898		5.46	7.76351		5.46	3.03542		5.46	6.84295
	5.47	3.37186		5.47	3.98695		5.47	7.75958		5.47	2.98885		5.47	6.84918
	5.48	3.17765		5.48	3.81579		5.48	7.7589		5.48	3.02713		5.48	6.81616
	5.49	3.20583		5.49	3.86746		5.49	7.73117		5.49	2.95752		5.49	6.86928
	5.5	3.33576		5.5	3.8855		5.5	7.75762		5.5	2.9233		5.5	6.94917
	5.51	3.37609		5.51	3.89394		5.51	7.71889		5.51	2.90012		5.51	6.82535
	5.52	3.33354		5.52	3.82328		5.52	7.69433		5.52	2.96113		5.52	6.80677
	5.53	3.3843		5.53	3.80977		5.53	7.74368		5.53	3.06652		5.53	6.90071
	5.54	3.25573		5.54	3.88914		5.54	7.78947		5.54	2.89249		5.54	6.90269
	5.55	3.30221		5.55	3.87162		5.55	7.77122		5.55	2.99267		5.55	6.91159
	5.56	3.2667		5.56	3.94145		5.56	7.70888		5.56	2.98325		5.56	6.92073
	5.57	3.2631		5.57	3.89886		5.57	4.36549		5.57	0.0933919		5.57	6.91919
	5.58	3.27445		5.58	3.95269		5.58	7.74967		5.58	0.100724		5.58	6.92006
	5.59	3.24754		5.59	3.98238		5.59	7.73074		5.59	0.0931697		5.59	6.94374
	5.6	3.23389		5.6	3.88023		5.6	7.72569		5.6	0.113739		5.6	6.90681
	5.61	3.24273		5.61	3.88777		5.61	7.76537		5.61	0.0812985		5.61	6.95355
	5.62	3.26426		5.62	3.89629		5.62	7.76813		5.62	0.0619218		5.62	6.91804
	5.63	3.24638		5.63	3.93204		5.63	7.7379		5.63	0.120877		5.63	6.89854
	5.64	3.30143		5.64	3.9237		5.64	7.77749		5.64	0.0493223		5.64	6.9108
	5.65	3.21617		5.65	3.89677		5.65	7.77107		5.65	0.0791651		5.65	6.89325
	5.66	3.30522		5.66	3.88083		5.66	4.34721		5.66	0.122551		5.66	6.91078
	5.67	3.27094		5.67	3.82841		5.67	4.38219		5.67	0.0857235		5.67	6.96933
	5.68	3.27589		5.68	3.89781		5.68	7.7671		5.68	0.105867		5.68	7.01769
	5.69	3.29093		5.69	3.92746		5.69	7.73582		5.69	0.0655615		5.69	7.04172
	5.7	3.26175		5.7	3.91084		5.7	7.77782		5.7	0.0632315		5.7	6.9948
	5.71	3.29333		5.71	3.90305		5.71	7.7945		5.71	0.0853618		5.71	6.97147
	5.72	3.24759		5.72	3.90182		5.72	4.37225		5.72	0.0928356		5.72	6.98282
	5.73	3.27684		5.73	3.95237		5.73	4.35525		5.73	0.0849206		5.73	6.95672
	5.74	3.43495		5.74	3.98961		5.74	4.31527		5.74	0.110516		5.74	6.95531
	5.75	3.3994		5.75	3.98994		5.75	7.74846		5.75	0.108765		5.75	7.00928
	5.76	3.42354		5.76	3.91372		5.76	7.71936		5.76	0.0722257		5.76	6.97151
	5.77	3.41113		5.77	3.96793		5.77	4.31127		5.77	0.0637647		5.77	6.98087
	5.78	3.39909		5.78	3.97688		5.78	4.3072		5.78	2.89826		5.78	6.91665
	5.79	3.37853		5.79	3.91856		5.79	4.34153		5.79	0.0994726		5.79	6.98371
	5.8	3.44195		5.8	3.98465		5.8	7.77278		5.8	0.109666		5.8	6.92783
	5.81	3.42863		5.81	4.05749		5.81	7.7379		5.81	0.097046		5.81	6.96202
	5.82	3.43618		5.82	3.99997		5.82	7.75931		5.82	0.112343		5.82	6.9565
	5.83	3.42919		5.83	3.89769		5.83	7.73041		5.83	0.0980171		5.83	6.95499
	5.84	3.39235		5.84	3.92973		5.84	4.35049		5.84	0.0815893		5.84	6.9396
	5.85	3.23519		5.85	3.88485		5.85	7.77811		5.85	0.0789827		5.85	7.02501
	5.86	3.19057		5.86	3.92361		5.86	7.75381		5.86	0.0865266		5.86	6.98193
	5.87	3.39038		5.87	3.92763		5.87	7.74394		5.87	0.0657019		5.87	6.94134
	5.88	3.36357		5.88	3.93032		5.88	7.76456		5.88	0.0642174		5.88	6.98597
	5.89	3.27075		5.89	3.97941		5.89	7.82915		5.89	0.102949		5.89	7.03902
	5.9	3.19807		5.9	3.93638		5.9	7.78278		5.9	0.12382		5.9	7.00897
	5.91	3.35325		5.91	3.9719		5.91	7.78666		5.91	0.0789768		5.91	6.95864
	5.92	3.34974		5.92	3.94047		5.92	7.75568		5.92	0.114109		5.92	6.99059
	5.93	3.36871		5.93	5.82564		5.93	7.75785		5.93	0.0919385		5.93	6.18085
	5.94	3.31305		5.94	3.8823		5.94	7.755		5.94	0.0880782		5.94	7.02369
	5.95	3.31593		5.95	3.98425		5.95	7.74165		5.95	0.0921098		5.95	7.04703
	5.96	3.31785		5.96	3.93245		5.96	7.67971		5.96	0.0597329		5.96	7.0866
	5.97	3.28639		5.97	3.93944		5.97	7.68679		5.97	0.0783079		5.97	7.02904
	5.98	3.28559		5.98	3.89404		5.98	7.6516		5.98	0.091716		5.98	7.07932
	5.99	3.30877		5.99	3.94491		5.99	7.69405		5.99	2.83413		5.99	7.11515
	6	3.34244		6	3.80248		6	7.77521		6	2.81358		6	7.10935
	6.01	3.3568		6.01	3.89648		6.01	7.72629		6.01	2.87148		6.01	6.14033
	6.02	3.3388		6.02	3.9504		6.02	7.70202		6.02	2.75836		6.02	7.16732
	6.03	3.34274		6.03	3.86173		6.03	7.73077		6.03	2.91831		6.03	6.132
	6.04	3.30856		6.04	3.92767		6.04	7.73576		6.04	2.79634		6.04	5.50107
	6.05	3.34592		6.05	3.98287		6.05	7.76929		6.05	2.78782		6.05	6.14324
	6.06	3.34008		6.06	3.89835		6.06	7.77396		6.06	2.70142		6.06	6.17555
	6.07	3.40585		6.07	3.87935		6.07	7.93684		6.07	2.72582		6.07	5.48396
	6.08	3.39734		6.08	3.9836		6.08	7.96865		6.08	2.77442		6.08	6.24054
	6.09	3.36181		6.09	3.96486		6.09	7.90381		6.09	2.87172		6.09	7.18661
	6.1	3.30824		6.1	3.97911		6.1	7.96635		6.1	2.8675		6.1	7.19185
	6.11	3.35266		6.11	3.94365		6.11	7.99886		6.11	2.78914		6.11	5.45602
	6.12	3.32097		6.12	3.97463		6.12	7.97866		6.12	2.80651		6.12	6.30463
	6.13	3.29946		6.13	4.01329		6.13	7.93921		6.13	2.81242		6.13	6.22237
	6.14	3.31354		6.14	4.0334		6.14	7.99824		6.14	2.80104		6.14	6.24452
	6.15	3.30428		6.15	4.002		6.15	7.97065		6.15	2.76178		6.15	5.46554
	6.16	3.32553		6.16	4.08271		6.16	8.00233		6.16	0.0929358		6.16	7.13383
	6.17	3.37188		6.17	4.04712		6.17	8.14133		6.17	0.124125		6.17	7.15951
	6.18	3.36445		6.18	4.13381		6.18	8.12098		6.18	0.132519		6.18	6.22618
	6.19	3.36393		6.19	4.02716		6.19	8.09326		6.19	0.135745		6.19	6.21461
	6.2	3.39176		6.2	4.0198		6.2	8.10291		6.2	0.113056		6.2	7.14536
	6.21	3.3573		6.21	3.97493		6.21	8.05813		6.21	0.124268		6.21	5.5157
	6.22	3.34506		6.22	4.01624		6.22	8.03718		6.22	0.110168		6.22	5.52149
	6.23	3.35649		6.23	4.00616		6.23	8.11497		6.23	0.133482		6.23	5.5396
	6.24	3.37729		6.24	4.02153		6.24	8.18374		6.24	0.0763806		6.24	5.49943
	6.25	3.35578		6.25	4.04295		6.25	8.14069		6.25	0.130281		6.25	6.19955
	6.26	3.35908		6.26	4.04394		6.26	8.22207		6.26	0.104755		6.26	5.52272
	6.27	3.35994		6.27	4.05553		6.27	8.2456		6.27	0.0590217		6.27	6.2512
	6.28	3.36908		6.28	4.06277		6.28	8.2766		6.28	0.156772		6.28	7.18137
	6.29	3.37987		6.29	4.04016		6.29	8.27021		6.29	0.0982644		6.29	7.12036
	6.3	3.45617		6.3	4.08191		6.3	8.34049		6.3	2.79999		6.3	7.10011
	6.31	3.43764		6.31	4.10149		6.31	8.31176		6.31	0.111165		6.31	6.22563
	6.32	3.40083		6.32	4.14659		6.32	8.29196		6.32	0.100644		6.32	7.12988
	6.33	3.40612		6.33	4.12209		6.33	8.24809		6.33	0.0808768		6.33	7.12424
	6.34	3.42746		6.34	4.11781		6.34	7.82441		6.34	0.0913551		6.34	6.29761
	6.35	3.39543		6.35	4.13935		6.35	4.23391		6.35	0.103212		6.35	6.30596
	6.36	3.41067		6.36	4.12632		6.36	4.1912		6.36	2.99097		6.36	7.18972
	6.37	3.40868		6.37	4.11985		6.37	8.33734		6.37	2.93764		6.37	7.12507
	6.38	3.41076		6.38	4.0888		6.38	4.21202		6.38	2.91985		6.38	7.13148
	6.39	3.40406		6.39	4.13858		6.39	8.32271		6.39	2.91823		6.39	7.12133
	6.4	3.37333		6.4	4.13505		6.4	5.34732		6.4	2.81311		6.4	7.09018
	6.41	3.39954		6.41	4.13127		6.41	8.2985		6.41	3.16564		6.41	5.41959
	6.42	3.40338		6.42	4.08283		6.42	8.36566		6.42	2.75174		6.42	7.05939
	6.43	3.39341		6.43	4.15805		6.43	8.38231		6.43	2.8433		6.43	7.0527
	6.44	3.38136		6.44	4.18278		6.44	8.33863		6.44	3.15348		6.44	6.99976
	6.45	3.37127		6.45	4.11693		6.45	8.39668		6.45	3.02376		6.45	6.99191
	6.46	3.43652		6.46	4.15716		6.46	8.42019		6.46	2.82031		6.46	6.9673
	6.47	3.38028		6.47	4.15379		6.47	8.38367		6.47	2.74726		6.47	6.96624
	6.48	3.35481		6.48	4.18819		6.48	8.38792		6.48	2.78149		6.48	7.02771
	6.49	3.32068		6.49	4.19302		6.49	8.29574		6.49	2.74758		6.49	6.93029
	6.5	3.33171		6.5	4.18985		6.5	8.29342		6.5	2.69877		6.5	6.94243
	6.51	3.36753		6.51	4.16043		6.51	8.29447		6.51	2.7015		6.51	6.96248
	6.52	3.35167		6.52	4.14062		6.52	8.27357		6.52	2.70247		6.52	6.9919
	6.53	3.29185		6.53	4.1452		6.53	8.30344		6.53	2.73433		6.53	7.02599
	6.54	3.27891		6.54	4.18483		6.54	8.36719		6.54	2.75912		6.54	7.00546
	6.55	3.28806		6.55	4.19652		6.55	8.42867		6.55	2.72061		6.55	6.91356
	6.56	3.36269		6.56	4.18508		6.56	8.41806		6.56	2.71542		6.56	6.87557
	6.57	3.36554		6.57	4.19009		6.57	8.41274		6.57	2.67573		6.57	6.9052
	6.58	3.29338		6.58	4.12921		6.58	5.42213		6.58	2.7413		6.58	6.88736
	6.59	3.32102		6.59	4.20255		6.59	8.41887		6.59	3.00565		6.59	6.91054
	6.6	3.33694		6.6	4.1852		6.6	8.48222		6.6	3.04814		6.6	6.96589
	6.61	3.34393		6.61	4.20395		6.61	8.58154		6.61	2.97502		6.61	7.04171
	6.62	3.28794		6.62	4.1722		6.62	8.65775		6.62	2.814		6.62	7.01178
	6.63	3.37152		6.63	4.18427		6.63	8.64589		6.63	2.68374		6.63	7.03253
	6.64	3.37883		6.64	4.26664		6.64	8.62041		6.64	2.88309		6.64	7.0249
	6.65	3.39051		6.65	4.25626		6.65	8.6606		6.65	2.719		6.65	6.9739
	6.66	3.41142		6.66	4.20125		6.66	8.74264		6.66	2.93535		6.66	7.04405
	6.67	3.31035		6.67	4.10727		6.67	8.73246		6.67	2.94951		6.67	6.98377
	6.68	3.3806		6.68	4.20273		6.68	8.72103		6.68	3.04761		6.68	6.94685
	6.69	3.38754		6.69	4.1995		6.69	8.69306		6.69	2.98529		6.69	6.98944
	6.7	3.34597		6.7	4.19496		6.7	8.62483		6.7	2.73651		6.7	6.97309
	6.71	3.34701		6.71	4.19788		6.71	8.68576		6.71	2.89624		6.71	6.99868
	6.72	3.3246		6.72	4.22073		6.72	8.57604		6.72	2.71618		6.72	6.97299
	6.73	3.33626		6.73	4.22578		6.73	8.52327		6.73	3.01872		6.73	7.0104
	6.74	3.31877		6.74	4.31055		6.74	8.50444		6.74	2.71068		6.74	6.94002
	6.75	3.35941		6.75	4.28964		6.75	8.50833		6.75	2.71004		6.75	6.9052
	6.76	3.38875		6.76	4.28164		6.76	8.54725		6.76	2.67966		6.76	6.92638
	6.77	3.31753		6.77	4.31659		6.77	8.4937		6.77	2.735		6.77	6.915
	6.78	3.42862		6.78	4.31745		6.78	8.50144		6.78	2.78262		6.78	6.91736
	6.79	3.36412		6.79	4.28151		6.79	8.56306		6.79	2.70283		6.79	5.30747
	6.8	3.38366		6.8	4.25663		6.8	8.5767		6.8	2.90374		6.8	6.94302
	6.81	3.34827		6.81	4.22181		6.81	8.59058		6.81	2.72222		6.81	6.90262
	6.82	3.36058		6.82	4.22627		6.82	8.5261		6.82	3.19368		6.82	6.81861
	6.83	3.32889		6.83	4.13764		6.83	8.47861		6.83	2.8907		6.83	6.89241
	6.84	3.31602		6.84	4.19496		6.84	7.80175		6.84	3.11781		6.84	6.88726
	6.85	3.30196		6.85	4.15051		6.85	8.57801		6.85	3.06315		6.85	6.95692
	6.86	3.30515		6.86	4.17776		6.86	8.6367		6.86	3.06872		6.86	6.94705
	6.87	3.26835		6.87	4.08726		6.87	8.61721		6.87	2.67268		6.87	6.89723
	6.88	3.29641		6.88	4.1309		6.88	8.55398		6.88	2.78046		6.88	6.89688
	6.89	3.32447		6.89	4.16334		6.89	8.59652		6.89	2.88352		6.89	6.93128
	6.9	3.26631		6.9	4.19036		6.9	8.6519		6.9	2.84314		6.9	6.97962
	6.91	3.29868		6.91	4.19061		6.91	8.57954		6.91	2.85134		6.91	7.01788
	6.92	3.33835		6.92	4.17991		6.92	8.60487		6.92	2.77444		6.92	5.39806
	6.93	3.32002		6.93	4.14284		6.93	8.64694		6.93	2.87944		6.93	6.99622
	6.94	3.31737		6.94	4.17727		6.94	8.59852		6.94	2.85767		6.94	7.00402
	6.95	3.29081		6.95	4.16681		6.95	8.58318		6.95	2.88521		6.95	6.89476
	6.96	3.27002		6.96	4.15641		6.96	8.51562		6.96	2.85145		6.96	6.96969
	6.97	3.28615		6.97	4.12989		6.97	5.33018		6.97	2.88875		6.97	6.97614
	6.98	3.31746		6.98	4.10126		6.98	8.33187		6.98	2.79583		6.98	7.0029
	6.99	3.29434		6.99	4.11351		6.99	8.38775		6.99	2.82931		6.99	6.92149
	7	3.26524		7	4.07979		7	8.39217		7	2.77324		7	7.07112
	7.01	3.36071		7.01	4.07043		7.01	8.40168		7.01	2.79698		7.01	6.9659
	7.02	3.25936		7.02	4.10454		7.02	4.16204		7.02	2.77113		7.02	6.98189
	7.03	3.31502		7.03	3.97983		7.03	8.40308		7.03	2.80775		7.03	6.8877
	7.04	3.31489		7.04	4.05638		7.04	8.39126		7.04	2.79989		7.04	5.37814
	7.05	3.31278		7.05	4.04935		7.05	8.38942		7.05	2.83377		7.05	6.87853
	7.06	3.34071		7.06	4.05825		7.06	8.31596		7.06	2.77429		7.06	5.39379
	7.07	3.35338		7.07	4.07473		7.07	8.25105		7.07	2.83379		7.07	5.36697
	7.08	3.35025		7.08	4.07978		7.08	8.20031		7.08	2.77224		7.08	5.4002
	7.09	3.34157		7.09	4.03474		7.09	8.25295		7.09	2.81051		7.09	5.37807
	7.1	3.29333		7.1	4.09389		7.1	5.3536		7.1	2.81587		7.1	5.40338
	7.11	3.32171		7.11	4.1012		7.11	5.44093		7.11	2.79583		7.11	6.97014
	7.12	3.26665		7.12	4.09911		7.12	8.32716		7.12	2.78272		7.12	5.38451
	7.13	3.35971		7.13	4.1013		7.13	5.37827		7.13	2.88127		7.13	6.94625
	7.14	3.23281		7.14	4.13408		7.14	8.39052		7.14	2.86477		7.14	6.94638
	7.15	3.32175		7.15	4.12563		7.15	8.39753		7.15	2.88163		7.15	6.94265
	7.16	3.31209		7.16	4.09965		7.16	8.39257		7.16	2.94785		7.16	6.92623
	7.17	3.28791		7.17	4.10097		7.17	4.22771		7.17	2.96604		7.17	5.42036
	7.18	3.27032		7.18	4.10597		7.18	4.20184		7.18	2.88924		7.18	5.46111
	7.19	3.28718		7.19	4.12104		7.19	8.45961		7.19	2.89798		7.19	6.9001
	7.2	3.27348		7.2	4.09295		7.2	8.50229		7.2	2.86331		7.2	6.92433
	7.21	3.26281		7.21	4.03288		7.21	8.45899		7.21	2.92027		7.21	6.85842
	7.22	3.27797		7.22	4.02981		7.22	8.4989		7.22	2.97742		7.22	6.79201
	7.23	3.31558		7.23	4.10383		7.23	8.51968		7.23	2.93801		7.23	6.79013
	7.24	3.33621		7.24	4.08577		7.24	8.4486		7.24	2.96395		7.24	6.76594
	7.25	3.33306		7.25	4.10126		7.25	4.22122		7.25	3.0014		7.25	5.48347
	7.26	3.34555		7.26	4.07523		7.26	8.56372		7.26	2.9875		7.26	5.43653
	7.27	3.36129		7.27	4.08276		7.27	8.59028		7.27	2.97309		7.27	5.44101
	7.28	3.30751		7.28	4.054		7.28	4.21567		7.28	2.96543		7.28	5.43357
	7.29	3.37704		7.29	4.05112		7.29	5.34079		7.29	2.93185		7.29	5.44789
	7.3	3.31807		7.3	4.02668		7.3	7.76536		7.3	2.93132		7.3	5.42673
	7.31	3.33231		7.31	3.9854		7.31	7.72562		7.31	2.90665		7.31	5.42442
	7.32	3.33287		7.32	4.03876		7.32	8.54863		7.32	2.86008		7.32	5.44512
	7.33	3.28492		7.33	4.01048		7.33	4.2366		7.33	2.83439		7.33	5.46348
	7.34	3.25905		7.34	4.03896		7.34	4.22904		7.34	2.77368		7.34	5.43135
	7.35	3.30369		7.35	4.05884		7.35	4.21468		7.35	2.83283		7.35	5.40993
	7.36	3.25955		7.36	4.02194		7.36	4.2467		7.36	2.79995		7.36	5.40996
	7.37	3.30297		7.37	4.07577		7.37	4.24401		7.37	2.81844		7.37	5.43665
	7.38	3.30669		7.38	3.98275		7.38	7.75107		7.38	2.84901		7.38	5.36981
	7.39	3.31676		7.39	3.93899		7.39	7.72305		7.39	2.85939		7.39	5.38902
	7.4	3.30762		7.4	3.92464		7.4	4.22598		7.4	2.90437		7.4	5.41056
	7.41	3.31183		7.41	3.96855		7.41	4.24934		7.41	2.81623		7.41	5.34647
	7.42	3.3079		7.42	3.95978		7.42	4.25598		7.42	2.8966		7.42	5.34437
	7.43	3.27873		7.43	4.02175		7.43	7.73149		7.43	2.8694		7.43	5.32067
	7.44	3.29144		7.44	3.99475		7.44	7.72934		7.44	2.90757		7.44	5.33879
	7.45	3.28025		7.45	3.97806		7.45	7.71994		7.45	2.88128		7.45	5.39766
	7.46	3.29883		7.46	3.91078		7.46	7.72482		7.46	2.86315		7.46	5.43861
	7.47	3.31877		7.47	3.86905		7.47	7.73287		7.47	2.90626		7.47	5.42375
	7.48	3.31593		7.48	3.88069		7.48	7.7255		7.48	2.89803		7.48	5.4204
	7.49	3.33753		7.49	3.8701		7.49	7.7623		7.49	2.89484		7.49	5.44705
	7.5	3.35328		7.5	3.88853		7.5	7.74973		7.5	2.85099		7.5	5.40184
	7.51	3.34628		7.51	3.88817		7.51	7.67643		7.51	2.8374		7.51	5.41128
	7.52	3.29379		7.52	3.89877		7.52	7.66707		7.52	2.87316		7.52	5.40779
	7.53	3.3364		7.53	3.89785		7.53	7.67645		7.53	2.84298		7.53	5.3877
	7.54	3.29644		7.54	3.93554		7.54	7.67643		7.54	2.85969		7.54	5.43639
	7.55	3.31786		7.55	3.8951		7.55	7.67426		7.55	2.90031		7.55	5.40302
	7.56	3.34295		7.56	3.95221		7.56	7.61967		7.56	2.90202		7.56	5.39003
	7.57	3.3504		7.57	3.93213		7.57	7.6235		7.57	2.87163		7.57	5.34889
	7.58	3.3461		7.58	3.93832		7.58	7.62596		7.58	2.83626		7.58	5.39323
	7.59	3.34699		7.59	3.95291		7.59	7.6277		7.59	2.86311		7.59	5.38173
	7.6	3.2984		7.6	4.00798		7.6	7.61257		7.6	2.87971		7.6	5.40615
	7.61	3.30716		7.61	3.9766		7.61	7.57719		7.61	2.89082		7.61	5.41722
	7.62	3.34051		7.62	3.93097		7.62	7.60926		7.62	2.82849		7.62	6.2698
	7.63	3.32877		7.63	3.89764		7.63	7.59433		7.63	2.84874		7.63	6.29462
	7.64	3.34522		7.64	3.99265		7.64	7.58909		7.64	0.0727785		7.64	6.88158
	7.65	3.38773		7.65	4.0096		7.65	7.61685		7.65	0.0897442		7.65	6.25511
	7.66	3.34576		7.66	4.03244		7.66	7.55765		7.66	0.0800857		7.66	6.27888
	7.67	3.35387		7.67	3.97038		7.67	7.56392		7.67	0.107092		7.67	6.2749
	7.68	3.3288		7.68	3.99025		7.68	7.55804		7.68	0.0797579		7.68	6.33577
	7.69	3.30555		7.69	4.01069		7.69	7.58116		7.69	0.104578		7.69	6.86959
	7.7	3.32508		7.7	3.95982		7.7	7.55473		7.7	0.100268		7.7	6.39692
	7.71	3.31441		7.71	3.98776		7.71	7.54737		7.71	0.0981143		7.71	6.33654
	7.72	3.32707		7.72	3.98819		7.72	7.54724		7.72	0.0968034		7.72	6.33564
	7.73	3.33551		7.73	4.0007		7.73	7.54426		7.73	0.068181		7.73	5.32351
	7.74	3.33927		7.74	4.01175		7.74	7.48565		7.74	0.0975823		7.74	6.3564
	7.75	3.32321		7.75	4.04791		7.75	7.5077		7.75	2.79719		7.75	6.88884
	7.76	3.30173		7.76	4.06839		7.76	7.49877		7.76	0.116181		7.76	6.88206
	7.77	3.27976		7.77	4.03168		7.77	7.50618		7.77	0.0591197		7.77	6.84665
	7.78	3.26749		7.78	4.0752		7.78	7.56266		7.78	0.1025		7.78	6.83598
	7.79	3.31812		7.79	4.07014		7.79	7.57207		7.79	0.0905218		7.79	6.81215
	7.8	3.33994		7.8	4.04911		7.8	7.57277		7.8	0.148839		7.8	6.82336
	7.81	3.36444		7.81	3.99765		7.81	7.59803		7.81	0.10771		7.81	6.86193
	7.82	3.32338		7.82	4.06549		7.82	7.55787		7.82	0.109715		7.82	6.8397
	7.83	3.31816		7.83	4.04971		7.83	7.53048		7.83	0.124289		7.83	6.85408
	7.84	3.25368		7.84	4.07898		7.84	7.57819		7.84	0.106013		7.84	6.81074
	7.85	3.34474		7.85	4.06037		7.85	7.57653		7.85	0.0729921		7.85	6.818
	7.86	3.32913		7.86	4.05463		7.86	7.63807		7.86	0.0870718		7.86	6.75612
	7.87	3.42454		7.87	4.04824		7.87	7.58829		7.87	0.101148		7.87	6.8141
	7.88	3.34227		7.88	4.08074		7.88	7.61265		7.88	0.100346		7.88	6.83079
	7.89	3.35032		7.89	4.07839		7.89	7.57231		7.89	0.093656		7.89	6.81037
	7.9	3.35462		7.9	4.08568		7.9	7.60924		7.9	0.145474		7.9	6.8299
	7.91	3.37675		7.91	4.03239		7.91	7.5216		7.91	0.108958		7.91	6.79539
	7.92	3.41734		7.92	4.06102		7.92	7.51891		7.92	0.094494		7.92	6.81446
	7.93	3.34958		7.93	4.07954		7.93	7.5346		7.93	0.075942		7.93	6.74603
	7.94	3.42363		7.94	4.08685		7.94	7.61451		7.94	0.0935408		7.94	6.76471
	7.95	3.42027		7.95	4.03639		7.95	7.55687		7.95	2.85626		7.95	6.77296
	7.96	3.38213		7.96	4.05504		7.96	8.17967		7.96	0.153334		7.96	6.75608
	7.97	3.42981		7.97	4.00436		7.97	8.17323		7.97	0.111586		7.97	6.7635
	7.98	3.44169		7.98	3.95173		7.98	8.21473		7.98	0.106824		7.98	6.7131
	7.99	3.4045		7.99	3.94342		7.99	7.55886		7.99	0.133743		7.99	6.72344
	8	3.41673		8	3.89968		8	7.57182		8	0.119263		8	6.69151
	8.01	3.44198		8.01	3.98299		8.01	7.61315		8.01	0.11318		8.01	6.61865
	8.02	3.46169		8.02	3.91735		8.02	7.56768		8.02	2.81598		8.02	6.66735
	8.03	3.43361		8.03	3.92159		8.03	7.56578		8.03	2.8897		8.03	6.62523
	8.04	3.41736		8.04	3.91074		8.04	7.57982		8.04	2.90567		8.04	6.64297
	8.05	3.43163		8.05	3.90872		8.05	7.58435		8.05	2.9471		8.05	6.65743
	8.06	3.41368		8.06	4.01534		8.06	7.63865		8.06	2.83288		8.06	6.60665
	8.07	3.41279		8.07	3.94582		8.07	7.58971		8.07	2.76553		8.07	6.66285
	8.08	3.42541		8.08	4.01913		8.08	7.60389		8.08	2.88169		8.08	6.72176
	8.09	3.42827		8.09	4.03048		8.09	7.63829		8.09	2.91108		8.09	6.70251
	8.1	3.37298		8.1	3.99966		8.1	7.57009		8.1	2.88507		8.1	6.68726
	8.11	3.36667		8.11	3.97623		8.11	7.60987		8.11	2.91335		8.11	6.69978
	8.12	3.44399		8.12	4.04758		8.12	7.60211		8.12	2.82891		8.12	6.70649
	8.13	3.40188		8.13	4.03381		8.13	7.61208		8.13	2.87159		8.13	6.67598
	8.14	3.43301		8.14	4.01019		8.14	7.63718		8.14	2.89427		8.14	6.64317
	8.15	3.42829		8.15	4.0497		8.15	7.57748		8.15	2.87107		8.15	6.68402
	8.16	3.47139		8.16	4.06152		8.16	7.60453		8.16	2.90466		8.16	6.69707
	8.17	3.39887		8.17	3.99948		8.17	8.3489		8.17	2.94032		8.17	6.64521
	8.18	3.40744		8.18	4.07748		8.18	7.59705		8.18	2.91983		8.18	6.654
	8.19	3.42461		8.19	4.10825		8.19	7.60708		8.19	3.01667		8.19	6.68231
	8.2	3.42159		8.2	4.0398		8.2	7.61231		8.2	2.96782		8.2	6.67941
	8.21	3.46343		8.21	4.03245		8.21	8.33198		8.21	2.9653		8.21	6.71883
	8.22	3.44177		8.22	4.06191		8.22	8.32523		8.22	0.133742		8.22	6.78982
	8.23	3.41284		8.23	4.06026		8.23	8.32818		8.23	2.96163		8.23	6.76236
	8.24	3.39607		8.24	4.054		8.24	7.61039		8.24	2.99272		8.24	6.83165
	8.25	3.4892		8.25	4.06953		8.25	8.39928		8.25	0.142886		8.25	6.76499
	8.26	3.47816		8.26	4.13934		8.26	7.58507		8.26	2.95639		8.26	6.75348
	8.27	3.26796		8.27	4.1289		8.27	7.59817		8.27	2.95254		8.27	6.72018
	8.28	3.42537		8.28	4.09091		8.28	7.61264		8.28	3.08821		8.28	6.70723
	8.29	3.49027		8.29	4.07883		8.29	7.61705		8.29	3.0609		8.29	6.68889
	8.3	3.45411		8.3	4.07317		8.3	7.64797		8.3	3.03948		8.3	6.71556
	8.31	3.23502		8.31	4.1326		8.31	7.64292		8.31	2.96483		8.31	6.64658
	8.32	3.19368		8.32	4.18805		8.32	7.6776		8.32	3.03632		8.32	6.64188
	8.33	3.41328		8.33	4.11772		8.33	4.39618		8.33	2.98443		8.33	6.62567
	8.34	3.16617		8.34	4.11321		8.34	7.644		8.34	3.05821		8.34	6.61848
	8.35	3.17882		8.35	4.08143		8.35	7.6761		8.35	2.97201		8.35	6.50593
	8.36	3.15327		8.36	4.11897		8.36	7.63718		8.36	0.0829078		8.36	6.54719
	8.37	3.12632		8.37	4.06958		8.37	7.63063		8.37	0.127954		8.37	6.51817
	8.38	3.16805		8.38	4.17783		8.38	7.6581		8.38	2.97033		8.38	6.52021
	8.39	3.23422		8.39	4.14858		8.39	7.58478		8.39	2.95148		8.39	6.59212
	8.4	3.23286		8.4	4.18313		8.4	7.61846		8.4	0.0899319		8.4	6.55688
	8.41	3.42337		8.41	4.11349		8.41	7.66473		8.41	0.124194		8.41	6.57797
	8.42	3.41818		8.42	4.04769		8.42	7.61788		8.42	0.129137		8.42	6.44266
	8.43	3.3857		8.43	4.08844		8.43	7.62074		8.43	2.95731		8.43	6.51045
	8.44	3.38476		8.44	4.09542		8.44	7.6122		8.44	0.0865208		8.44	6.51348
	8.45	3.44189		8.45	4.09881		8.45	7.59507		8.45	0.13688		8.45	6.47024
	8.46	3.40656		8.46	4.0927		8.46	7.54882		8.46	3.00007		8.46	6.4952
	8.47	3.40639		8.47	4.14395		8.47	8.15772		8.47	2.92596		8.47	6.5081
	8.48	3.38377		8.48	4.09579		8.48	7.51336		8.48	2.89898		8.48	6.51381
	8.49	3.44401		8.49	4.10429		8.49	8.1764		8.49	2.93681		8.49	6.52634
	8.5	3.39637		8.5	4.11873		8.5	7.59504		8.5	2.92587		8.5	6.52703
	8.51	3.38681		8.51	4.09945		8.51	7.63378		8.51	2.91452		8.51	6.40288
	8.52	3.36241		8.52	4.15398		8.52	7.58901		8.52	0.12576		8.52	6.37468
	8.53	3.39499		8.53	4.152		8.53	7.59147		8.53	2.89893		8.53	6.46429
	8.54	3.34411		8.54	4.19205		8.54	7.59424		8.54	0.0957647		8.54	6.41791
	8.55	3.41695		8.55	4.17662		8.55	7.58366		8.55	0.0796675		8.55	6.46999
	8.56	3.38923		8.56	4.14217		8.56	7.5603		8.56	3.06547		8.56	6.42246
	8.57	3.3878		8.57	4.16052		8.57	7.59048		8.57	0.104662		8.57	6.49937
	8.58	3.36469		8.58	4.19871		8.58	7.59205		8.58	2.94794		8.58	6.50544
	8.59	3.37088		8.59	4.1634		8.59	7.64961		8.59	0.155784		8.59	6.42265
	8.6	3.34004		8.6	4.15767		8.6	4.31841		8.6	0.118076		8.6	6.51378
	8.61	3.38841		8.61	4.14408		8.61	4.34506		8.61	0.103307		8.61	6.53649
	8.62	3.39265		8.62	4.12169		8.62	4.33272		8.62	0.116325		8.62	6.57142
	8.63	3.38944		8.63	4.09306		8.63	4.35912		8.63	0.106381		8.63	6.51538
	8.64	3.38798		8.64	4.12859		8.64	5.52114		8.64	0.0716609		8.64	6.49159
	8.65	3.42748		8.65	4.11231		8.65	7.70149		8.65	0.0900389		8.65	6.53823
	8.66	3.36307		8.66	4.07647		8.66	4.31436		8.66	0.0804509		8.66	6.50884
	8.67	3.39769		8.67	4.12233		8.67	4.32298		8.67	3.12123		8.67	6.59659
	8.68	3.36056		8.68	4.16228		8.68	7.68428		8.68	0.101449		8.68	6.54298
	8.69	3.41571		8.69	4.17831		8.69	7.65058		8.69	0.0757569		8.69	6.54694
	8.7	3.37369		8.7	4.16178		8.7	5.56197		8.7	0.0997266		8.7	6.54896
	8.71	3.38918		8.71	4.21423		8.71	7.70886		8.71	0.144634		8.71	6.56055
	8.72	3.19101		8.72	4.1857		8.72	7.68179		8.72	0.139926		8.72	6.65243
	8.73	3.26663		8.73	4.1756		8.73	5.51189		8.73	0.103069		8.73	6.57382
	8.74	3.23187		8.74	4.21519		8.74	5.52335		8.74	0.102385		8.74	6.5591
	8.75	3.20117		8.75	4.25482		8.75	4.29356		8.75	0.125061		8.75	6.55023
	8.76	3.18467		8.76	4.27172		8.76	5.50913		8.76	0.0955243		8.76	6.57746
	8.77	3.24053		8.77	4.22468		8.77	7.63468		8.77	0.121513		8.77	6.58423
	8.78	3.24252		8.78	4.25281		8.78	4.3176		8.78	0.106713		8.78	6.63028
	8.79	3.30587		8.79	4.30661		8.79	4.31481		8.79	0.0712631		8.79	6.64281
	8.8	3.24998		8.8	4.23461		8.8	4.33325		8.8	0.0636805		8.8	6.72264
	8.81	3.22455		8.81	4.24159		8.81	4.30416		8.81	0.0900387		8.81	6.75594
	8.82	3.27595		8.82	4.2311		8.82	5.50589		8.82	0.108445		8.82	6.73228
	8.83	3.22404		8.83	4.20611		8.83	5.48922		8.83	0.115998		8.83	6.73919
	8.84	3.21448		8.84	4.22612		8.84	5.48454		8.84	3.42036		8.84	6.70458
	8.85	3.29478		8.85	4.29807		8.85	5.42768		8.85	3.18293		8.85	6.77092
	8.86	3.2908		8.86	4.32446		8.86	4.23238		8.86	3.39161		8.86	6.75886
	8.87	3.26465		8.87	4.28457		8.87	5.4821		8.87	2.95153		8.87	6.66063
	8.88	3.2994		8.88	4.26804		8.88	5.47061		8.88	2.66944		8.88	6.71605
	8.89	3.28364		8.89	4.23928		8.89	5.41731		8.89	0.0722273		8.89	6.73418
	8.9	3.27983		8.9	4.33258		8.9	4.26222		8.9	0.0984733		8.9	6.68023
	8.91	3.28957		8.91	4.25969		8.91	4.20203		8.91	3.13611		8.91	6.76985
	8.92	3.32135		8.92	4.24314		8.92	4.22878		8.92	3.14795		8.92	6.78455
	8.93	3.26866		8.93	4.30344		8.93	4.23381		8.93	3.3699		8.93	6.76371
	8.94	3.26992		8.94	4.30904		8.94	4.21338		8.94	3.14312		8.94	6.81916
	8.95	3.26861		8.95	4.30059		8.95	4.2042		8.95	3.29624		8.95	6.79987
	8.96	3.24177		8.96	4.25803		8.96	4.23051		8.96	2.81358		8.96	6.7808
	8.97	3.27778		8.97	4.28757		8.97	4.1965		8.97	2.92863		8.97	6.78117
	8.98	3.23245		8.98	4.23119		8.98	4.17008		8.98	0.0980484		8.98	6.75148
	8.99	3.19796		8.99	4.3075		8.99	4.17564		8.99	0.0908239		8.99	6.76475
	9	3.2281		9	4.29525		9	4.13778		9	0.127194		9	6.73066
	9.01	3.22995		9.01	4.31747		9.01	5.42241		9.01	0.0884951		9.01	6.72491
	9.02	3.401		9.02	4.35925		9.02	4.21412		9.02	0.101118		9.02	6.79189
	9.03	3.40388		9.03	4.32568		9.03	5.43886		9.03	0.0819066		9.03	6.77662
	9.04	3.37422		9.04	4.33428		9.04	4.20553		9.04	0.124574		9.04	6.76783
	9.05	3.42172		9.05	4.36534		9.05	5.4832		9.05	0.101844		9.05	6.75389
	9.06	3.39099		9.06	4.34665		9.06	4.21979		9.06	0.107002		9.06	6.76053
	9.07	3.40895		9.07	4.43899		9.07	4.1951		9.07	0.1262		9.07	6.72888
	9.08	3.42175		9.08	0.286469		9.08	4.19052		9.08	0.0805261		9.08	6.76924
	9.09	3.40714		9.09	0.322283		9.09	4.23478		9.09	0.0768918		9.09	6.7768
	9.1	3.40162		9.1	0.303211		9.1	5.45969		9.1	0.0495251		9.1	6.75951
	9.11	3.38671		9.11	0.333047		9.11	4.26325		9.11	0.0589309		9.11	6.78734
	9.12	3.34641		9.12	0.217013		9.12	4.22433		9.12	0.12895		9.12	6.81511
	9.13	3.35358		9.13	0.309029		9.13	4.23719		9.13	0.0805697		9.13	6.80517
	9.14	3.32669		9.14	0.24648		9.14	4.24194		9.14	2.96573		9.14	6.75385
	9.15	3.38677		9.15	0.310666		9.15	4.29785		9.15	2.93798		9.15	6.75883
	9.16	3.32768		9.16	4.37077		9.16	4.30164		9.16	3.13352		9.16	6.79761
	9.17	3.40012		9.17	0.258461		9.17	4.26362		9.17	3.18543		9.17	6.79811
	9.18	3.34533		9.18	4.35257		9.18	4.26391		9.18	3.20461		9.18	6.82949
	9.19	3.29608		9.19	4.4042		9.19	4.3068		9.19	0.116652		9.19	6.79699
	9.2	3.36857		9.2	4.38705		9.2	4.28089		9.2	0.10074		9.2	6.70288
	9.21	3.35523		9.21	4.43255		9.21	4.32711		9.21	0.112299		9.21	6.76881
	9.22	3.34042		9.22	4.39751		9.22	8.40821		9.22	0.101438		9.22	6.77427
	9.23	3.38467		9.23	4.43928		9.23	8.4325		9.23	3.45852		9.23	6.75411
	9.24	3.34219		9.24	4.43102		9.24	4.30495		9.24	3.43541		9.24	6.76797
	9.25	3.3892		9.25	4.35306		9.25	4.32856		9.25	3.40944		9.25	6.73176
	9.26	3.40048		9.26	4.36737		9.26	4.36864		9.26	3.25269		9.26	6.7406
	9.27	3.34467		9.27	4.3628		9.27	4.30459		9.27	3.418		9.27	6.74887
	9.28	3.40581		9.28	4.35896		9.28	4.31491		9.28	3.28577		9.28	6.80516
	9.29	3.28095		9.29	4.36083		9.29	4.26025		9.29	3.33574		9.29	6.76002
	9.3	3.2616		9.3	4.30336		9.3	4.24989		9.3	3.36721		9.3	6.7283
	9.31	3.27371		9.31	4.37499		9.31	4.24584		9.31	3.44287		9.31	6.74039
	9.32	3.42603		9.32	4.36429		9.32	4.23159		9.32	3.45368		9.32	6.78214
	9.33	3.31959		9.33	4.4156		9.33	4.21844		9.33	3.46911		9.33	6.76569
	9.34	3.26625		9.34	4.32102		9.34	4.21281		9.34	3.35641		9.34	6.81776
	9.35	3.39092		9.35	4.36139		9.35	4.23944		9.35	3.37418		9.35	6.84326
	9.36	3.41663		9.36	4.38724		9.36	4.27185		9.36	3.40001		9.36	6.83988
	9.37	3.26551		9.37	4.34336		9.37	8.43217		9.37	3.365		9.37	6.8129
	9.38	3.36663		9.38	4.40106		9.38	7.74422		9.38	3.42496		9.38	6.838
	9.39	3.40356		9.39	4.34553		9.39	7.71405		9.39	3.45525		9.39	6.85947
	9.4	3.37273		9.4	4.30985		9.4	7.70092		9.4	3.26223		9.4	6.85997
	9.41	3.34885		9.41	4.29411		9.41	7.70011		9.41	3.23994		9.41	6.84579
	9.42	3.39732		9.42	4.30698		9.42	8.4393		9.42	3.39496		9.42	6.85469
	9.43	3.37691		9.43	4.26658		9.43	4.25442		9.43	3.35838		9.43	6.80233
	9.44	3.43177		9.44	4.28821		9.44	7.71476		9.44	3.42277		9.44	6.81504
	9.45	3.36421		9.45	4.25073		9.45	4.29382		9.45	3.37841		9.45	6.79602
	9.46	3.39087		9.46	4.30514		9.46	7.72308		9.46	3.34705		9.46	6.76685
	9.47	3.33097		9.47	4.2854		9.47	7.71234		9.47	3.34805		9.47	6.75342
	9.48	3.41776		9.48	4.24498		9.48	4.23705		9.48	3.32775		9.48	6.67984
	9.49	3.39146		9.49	4.25931		9.49	4.25653		9.49	3.31674		9.49	6.7696
	9.5	3.43663		9.5	4.24719		9.5	4.25765		9.5	3.34804		9.5	6.70636
	9.51	3.39777		9.51	4.24308		9.51	4.30848		9.51	3.27969		9.51	6.70186
	9.52	3.39736		9.52	4.22331		9.52	7.68567		9.52	3.32562		9.52	6.74324
	9.53	3.41931		9.53	4.18247		9.53	7.66942		9.53	3.31534		9.53	6.68857
	9.54	3.43603		9.54	4.2096		9.54	7.6833		9.54	3.3171		9.54	6.65996
	9.55	3.39186		9.55	4.18012		9.55	7.73148		9.55	3.39283		9.55	6.70475
	9.56	3.41036		9.56	4.16648		9.56	7.70106		9.56	3.45494		9.56	6.68441
	9.57	3.4087		9.57	4.20413		9.57	7.70076		9.57	3.34302		9.57	6.66724
	9.58	3.42979		9.58	4.19683		9.58	7.71226		9.58	3.44614		9.58	6.65543
	9.59	3.39227		9.59	4.15679		9.59	4.28806		9.59	3.41703		9.59	6.6946
	9.6	3.34917		9.6	4.16482		9.6	4.24214		9.6	3.45465		9.6	6.74199
	9.61	3.26341		9.61	4.12263		9.61	4.23154		9.61	3.39888		9.61	6.73278
	9.62	3.32982		9.62	4.17977		9.62	4.25374		9.62	3.41424		9.62	6.68698
	9.63	3.34134		9.63	4.16761		9.63	4.25298		9.63	3.4799		9.63	6.68698
	9.64	3.33955		9.64	4.20898		9.64	4.19951		9.64	3.19401		9.64	6.72034
	9.65	3.27324		9.65	4.16981		9.65	4.19919		9.65	3.14958		9.65	6.79802
	9.66	3.26544		9.66	4.17177		9.66	4.26531		9.66	3.15323		9.66	6.79817
	9.67	3.2975		9.67	4.14714		9.67	4.24277		9.67	3.10934		9.67	6.81379
	9.68	3.37883		9.68	4.16383		9.68	4.26992		9.68	3.27474		9.68	6.82622
	9.69	3.31533		9.69	4.19244		9.69	4.28507		9.69	3.29882		9.69	6.77925
	9.7	3.34301		9.7	4.1565		9.7	4.27959		9.7	3.08598		9.7	6.76217
	9.71	3.37706		9.71	4.1273		9.71	4.22987		9.71	2.72732		9.71	6.78043
	9.72	3.34651		9.72	4.16394		9.72	4.23612		9.72	2.7832		9.72	6.85457
	9.73	3.36811		9.73	4.10718		9.73	4.25287		9.73	2.92477		9.73	6.83815
	9.74	3.27704		9.74	4.12383		9.74	4.27791		9.74	2.76996		9.74	6.90874
	9.75	3.28572		9.75	4.11386		9.75	4.26859		9.75	2.80128		9.75	6.82151
	9.76	3.46933		9.76	4.09082		9.76	4.27805		9.76	2.79184		9.76	6.82616
	9.77	3.42981		9.77	4.0764		9.77	4.25689		9.77	2.69457		9.77	6.84321
	9.78	3.42683		9.78	4.06271		9.78	4.21584		9.78	2.70826		9.78	6.79853
	9.79	3.33209		9.79	4.0728		9.79	4.17446		9.79	2.66081		9.79	6.81114
	9.8	3.33422		9.8	4.06299		9.8	4.16007		9.8	2.67697		9.8	6.77833
	9.81	3.38674		9.81	4.10764		9.81	4.18879		9.81	2.7755		9.81	6.79041
	9.82	3.32231		9.82	4.10705		9.82	4.27827		9.82	2.69645		9.82	6.77026
	9.83	3.33284		9.83	4.08253		9.83	4.21691		9.83	2.72743		9.83	6.74593
	9.84	3.35706		9.84	4.04084		9.84	4.25669		9.84	2.70246		9.84	6.72169
	9.85	3.35612		9.85	4.07009		9.85	4.24382		9.85	2.7304		9.85	6.78978
	9.86	3.33629		9.86	4.05846		9.86	4.27245		9.86	2.69167		9.86	6.7525
	9.87	3.315		9.87	4.12511		9.87	4.23364		9.87	2.66553		9.87	6.74079
	9.88	3.3887		9.88	4.0338		9.88	4.23033		9.88	2.71731		9.88	6.71831
	9.89	3.43016		9.89	4.04715		9.89	4.1934		9.89	2.72428		9.89	6.68739
	9.9	3.29974		9.9	4.09512		9.9	4.1693		9.9	2.74507		9.9	6.76876
	9.91	3.34467		9.91	4.0562		9.91	4.2011		9.91	2.72095		9.91	6.78256
	9.92	3.31133		9.92	4.06259		9.92	4.17864		9.92	2.77242		9.92	6.79715
	9.93	3.31456		9.93	4.10443		9.93	4.18783		9.93	2.80514		9.93	6.75644
	9.94	3.38187		9.94	4.06526		9.94	4.13076		9.94	2.69096		9.94	6.76658
	9.95	3.36763		9.95	4.04581		9.95	4.17623		9.95	2.75989		9.95	6.78333
	9.96	3.32866		9.96	4.03927		9.96	4.15203		9.96	2.71122		9.96	6.81699
	9.97	3.32343		9.97	4.0097		9.97	4.16385		9.97	2.7128		9.97	6.84503
	9.98	3.34178		9.98	4.02677		9.98	4.17345		9.98	2.7363		9.98	6.86655
	9.99	3.34604		9.99	4.06965		9.99	4.18983		9.99	2.75592		9.99	6.84312
	10	3.29304		10	4.0528		10	4.18215		10	2.75639		10	6.83589

## Sheet: 02 SD
	02 Estrogen RMSD
	201: PCDF-124679			172: PCDF-12467			176: PCDF-12479			estradiol			tamoxifen
	0	0.045522		0	0.0559845		0	0.050127		0	0.0421268		0	0.0582986
	0.01	0.119699		0.01	0.087186		0.01	0.170521		0.01	0.045795		0.01	0.11853
	0.02	0.125621		0.02	0.115944		0.02	0.149057		0.02	0.0587279		0.02	0.108048
	0.03	0.0921088		0.03	0.141174		0.03	0.149281		0.03	0.106874		0.03	0.115929
	0.04	0.152931		0.04	0.141485		0.04	0.15136		0.04	0.0594914		0.04	0.130932
	0.05	0.135875		0.05	0.0981679		0.05	0.157524		0.05	0.066004		0.05	0.14447
	0.06	0.113768		0.06	0.0903701		0.06	0.100878		0.06	0.041202		0.06	0.117954
	0.07	0.121946		0.07	0.128831		0.07	0.137472		0.07	0.0656959		0.07	0.170607
	0.08	0.133229		0.08	0.0987619		0.08	0.127491		0.08	0.0931405		0.08	0.0892268
	0.09	0.17157		0.09	0.0840792		0.09	0.118885		0.09	0.0835339		0.09	0.129388
	0.1	0.164968		0.1	0.0965241		0.1	0.133613		0.1	0.072596		0.1	0.095955
	0.11	0.193829		0.11	0.0860086		0.11	0.13169		0.11	0.112176		0.11	0.103754
	0.12	0.189364		0.12	0.119728		0.12	0.116247		0.12	0.0968911		0.12	0.0608115
	0.13	0.140015		0.13	0.12056		0.13	0.109117		0.13	0.126824		0.13	0.0993395
	0.14	0.167598		0.14	0.108552		0.14	0.0900432		0.14	0.0889939		0.14	0.174494
	0.15	0.164977		0.15	0.196061		0.15	0.0846531		0.15	0.0768101		0.15	0.11019
	0.16	0.202171		0.16	0.101717		0.16	0.158397		0.16	0.145397		0.16	0.0988444
	0.17	0.15996		0.17	0.201487		0.17	0.15031		0.17	0.155576		0.17	0.14607
	0.18	0.171409		0.18	0.184455		0.18	0.160707		0.18	0.151985		0.18	0.125761
	0.19	0.166003		0.19	0.174853		0.19	0.0980555		0.19	0.131167		0.19	0.151298
	0.2	0.159843		0.2	0.10899		0.2	0.152596		0.2	0.150698		0.2	0.203074
	0.21	0.156501		0.21	0.112404		0.21	0.115867		0.21	0.105756		0.21	0.154721
	0.22	0.136304		0.22	0.113433		0.22	0.186718		0.22	0.115778		0.22	0.15656
	0.23	0.176339		0.23	0.0862868		0.23	0.137647		0.23	0.126954		0.23	0.152277
	0.24	0.136492		0.24	0.105415		0.24	0.162991		0.24	0.118452		0.24	0.168056
	0.25	0.150988		0.25	0.162723		0.25	0.187348		0.25	0.0645518		0.25	0.172853
	0.26	0.180171		0.26	0.1405		0.26	0.153814		0.26	0.115777		0.26	0.20257
	0.27	0.122795		0.27	0.111325		0.27	0.0854272		0.27	0.0929708		0.27	0.143702
	0.28	0.105049		0.28	0.147707		0.28	0.149474		0.28	0.115463		0.28	0.16545
	0.29	0.151041		0.29	0.187425		0.29	0.12816		0.29	0.074413		0.29	0.171193
	0.3	0.120526		0.3	0.212676		0.3	0.098328		0.3	0.0923594		0.3	0.101558
	0.31	0.150956		0.31	0.171329		0.31	0.101902		0.31	0.0839867		0.31	0.153937
	0.32	0.173372		0.32	0.164181		0.32	0.119229		0.32	0.0854684		0.32	0.134432
	0.33	0.167772		0.33	0.179447		0.33	0.100648		0.33	0.0670209		0.33	0.159852
	0.34	0.128728		0.34	0.172109		0.34	0.112327		0.34	0.103429		0.34	0.137786
	0.35	0.179832		0.35	0.142693		0.35	0.117663		0.35	0.0356473		0.35	0.120438
	0.36	0.152613		0.36	0.172935		0.36	0.154277		0.36	0.0543004		0.36	0.148349
	0.37	0.138657		0.37	0.18861		0.37	0.109596		0.37	0.0892048		0.37	0.167142
	0.38	0.100706		0.38	0.188067		0.38	0.116506		0.38	0.0787323		0.38	0.135232
	0.39	0.11777		0.39	0.15931		0.39	0.133424		0.39	0.0326497		0.39	0.225044
	0.4	0.152044		0.4	0.151929		0.4	0.125191		0.4	0.0879683		0.4	0.119352
	0.41	0.167062		0.41	0.183767		0.41	0.115021		0.41	0.0574372		0.41	0.187722
	0.42	0.144203		0.42	0.199025		0.42	0.166741		0.42	0.0923087		0.42	0.191587
	0.43	0.122121		0.43	0.161127		0.43	0.168395		0.43	0.091617		0.43	0.200714
	0.44	0.167462		0.44	0.199414		0.44	0.125463		0.44	0.0392971		0.44	0.165575
	0.45	0.226159		0.45	0.155405		0.45	0.125175		0.45	0.100718		0.45	0.120021
	0.46	0.148331		0.46	0.195561		0.46	0.15481		0.46	0.0689502		0.46	0.110494
	0.47	0.145616		0.47	0.149629		0.47	0.15715		0.47	0.104815		0.47	0.183702
	0.48	0.147411		0.48	0.18792		0.48	0.129513		0.48	0.0898483		0.48	0.179918
	0.49	0.170661		0.49	0.177668		0.49	0.112141		0.49	0.117345		0.49	0.242298
	0.5	0.139165		0.5	0.114122		0.5	0.097783		0.5	0.114106		0.5	0.19505
	0.51	0.148689		0.51	0.175366		0.51	0.133712		0.51	0.123605		0.51	0.19565
	0.52	0.162563		0.52	0.219443		0.52	0.11666		0.52	0.128828		0.52	0.254559
	0.53	0.121247		0.53	0.184205		0.53	0.198366		0.53	0.119497		0.53	0.231567
	0.54	0.159283		0.54	0.1705		0.54	0.179777		0.54	0.147821		0.54	0.197533
	0.55	0.114774		0.55	0.133555		0.55	0.199047		0.55	0.0463265		0.55	0.195924
	0.56	0.154504		0.56	0.0984188		0.56	0.147564		0.56	0.11746		0.56	0.217023
	0.57	0.114092		0.57	0.0703406		0.57	0.137453		0.57	0.12076		0.57	0.19509
	0.58	0.102152		0.58	0.0957871		0.58	0.103596		0.58	0.156858		0.58	0.185345
	0.59	0.153937		0.59	0.110274		0.59	0.169547		0.59	0.132368		0.59	0.174111
	0.6	0.159732		0.6	0.116511		0.6	0.145933		0.6	0.14093		0.6	0.193259
	0.61	0.15297		0.61	0.0816033		0.61	0.167645		0.61	0.107744		0.61	0.175232
	0.62	0.211545		0.62	0.0995811		0.62	0.142321		0.62	0.13495		0.62	0.18707
	0.63	0.163051		0.63	0.0917953		0.63	0.183835		0.63	0.148671		0.63	0.179513
	0.64	0.209988		0.64	0.094605		0.64	0.226423		0.64	0.106984		0.64	0.19305
	0.65	0.187773		0.65	0.141437		0.65	0.203008		0.65	0.130801		0.65	0.168233
	0.66	0.192593		0.66	0.11781		0.66	0.166201		0.66	0.112316		0.66	0.194587
	0.67	0.182854		0.67	0.140412		0.67	0.229918		0.67	0.161553		0.67	0.185214
	0.68	0.150284		0.68	0.10892		0.68	0.164875		0.68	0.186291		0.68	0.180136
	0.69	0.122864		0.69	0.142784		0.69	0.148223		0.69	0.159938		0.69	0.191158
	0.7	0.139707		0.7	0.104009		0.7	0.155993		0.7	0.168379		0.7	0.200454
	0.71	0.173453		0.71	0.170601		0.71	0.183522		0.71	0.17131		0.71	0.15137
	0.72	0.132047		0.72	0.12742		0.72	0.176019		0.72	0.155661		0.72	0.16806
	0.73	0.15682		0.73	0.151045		0.73	0.192518		0.73	0.180324		0.73	0.218476
	0.74	0.171585		0.74	0.126073		0.74	0.202031		0.74	0.114899		0.74	0.205366
	0.75	0.128823		0.75	0.0941856		0.75	0.17157		0.75	0.148342		0.75	0.192274
	0.76	0.163537		0.76	0.119941		0.76	0.176807		0.76	0.151373		0.76	0.188981
	0.77	0.15311		0.77	0.0881717		0.77	0.161941		0.77	0.17699		0.77	0.196114
	0.78	0.199127		0.78	0.0967355		0.78	0.172876		0.78	0.161856		0.78	0.189157
	0.79	0.134643		0.79	0.136506		0.79	0.167925		0.79	0.173263		0.79	0.167048
	0.8	0.203615		0.8	0.152251		0.8	0.145691		0.8	0.129706		0.8	0.174492
	0.81	0.143538		0.81	0.151824		0.81	0.161347		0.81	0.140557		0.81	0.166447
	0.82	0.130239		0.82	0.0924453		0.82	0.148422		0.82	0.123041		0.82	0.18735
	0.83	0.173592		0.83	0.0886302		0.83	0.144401		0.83	0.163762		0.83	0.180755
	0.84	0.175181		0.84	0.0953184		0.84	0.125884		0.84	0.160244		0.84	0.179136
	0.85	0.177901		0.85	0.132417		0.85	0.161225		0.85	0.163821		0.85	0.192474
	0.86	0.208372		0.86	0.116366		0.86	0.14696		0.86	0.154242		0.86	0.223183
	0.87	0.160448		0.87	0.147723		0.87	0.11519		0.87	0.144873		0.87	0.168801
	0.88	0.178857		0.88	0.100395		0.88	0.169212		0.88	0.18627		0.88	0.174784
	0.89	0.156112		0.89	0.106245		0.89	0.202858		0.89	0.187783		0.89	0.13845
	0.9	0.185146		0.9	0.0873484		0.9	0.176276		0.9	0.207392		0.9	0.201111
	0.91	0.183035		0.91	0.0916552		0.91	0.142315		0.91	0.194383		0.91	0.205086
	0.92	0.218048		0.92	0.106163		0.92	0.128225		0.92	0.211055		0.92	0.165467
	0.93	0.156398		0.93	0.0848691		0.93	0.133164		0.93	0.134999		0.93	0.152358
	0.94	0.188098		0.94	0.133777		0.94	0.095946		0.94	0.163144		0.94	0.187502
	0.95	0.140578		0.95	0.105198		0.95	0.142725		0.95	0.143934		0.95	0.156008
	0.96	0.166163		0.96	0.0766518		0.96	0.138228		0.96	0.152582		0.96	0.176088
	0.97	0.164577		0.97	0.0796803		0.97	0.16147		0.97	0.156101		0.97	0.202127
	0.98	0.159713		0.98	0.114393		0.98	0.12459		0.98	0.160189		0.98	0.187285
	0.99	0.16009		0.99	0.0930642		0.99	0.127083		0.99	0.189863		0.99	0.14254
	1	0.138174		1	0.127212		1	0.118077		1	0.148058		1	0.192387
	1.01	0.182522		1.01	0.132231		1.01	0.152961		1.01	0.147206		1.01	0.182392
	1.02	0.242119		1.02	0.124045		1.02	0.134403		1.02	0.147564		1.02	0.22629
	1.03	0.189664		1.03	0.143874		1.03	0.137303		1.03	0.130428		1.03	0.24511
	1.04	0.192027		1.04	0.0948996		1.04	0.130271		1.04	0.150879		1.04	0.202913
	1.05	0.168306		1.05	0.0986013		1.05	0.128712		1.05	0.121151		1.05	0.218712
	1.06	0.174136		1.06	0.0810933		1.06	0.118125		1.06	0.123799		1.06	0.20019
	1.07	0.219898		1.07	0.17333		1.07	0.149494		1.07	0.148062		1.07	0.244336
	1.08	0.216817		1.08	0.128758		1.08	0.223082		1.08	0.154357		1.08	0.228351
	1.09	0.180107		1.09	0.0874168		1.09	0.184096		1.09	0.16981		1.09	0.219595
	1.1	0.186563		1.1	0.180772		1.1	0.152539		1.1	0.171699		1.1	0.213447
	1.11	0.19664		1.11	0.131961		1.11	0.156771		1.11	0.187882		1.11	0.203096
	1.12	0.16107		1.12	0.094555		1.12	0.166551		1.12	0.148311		1.12	0.197722
	1.13	0.1356		1.13	0.121738		1.13	0.182668		1.13	0.184735		1.13	0.22959
	1.14	0.15944		1.14	0.100636		1.14	0.170913		1.14	0.190818		1.14	0.253537
	1.15	0.200579		1.15	0.13922		1.15	0.119724		1.15	0.119686		1.15	0.208164
	1.16	0.147507		1.16	0.0955084		1.16	0.211598		1.16	0.0806321		1.16	0.186274
	1.17	0.185052		1.17	0.175998		1.17	0.150648		1.17	0.157595		1.17	0.243569
	1.18	0.162075		1.18	0.111953		1.18	0.164251		1.18	0.198298		1.18	0.226946
	1.19	0.174421		1.19	0.152708		1.19	0.15963		1.19	0.139752		1.19	0.249075
	1.2	0.16736		1.2	0.0914274		1.2	0.141523		1.2	0.187309		1.2	0.203494
	1.21	0.159126		1.21	0.15879		1.21	0.119515		1.21	0.158509		1.21	0.259304
	1.22	0.163788		1.22	0.0992334		1.22	0.124863		1.22	0.162017		1.22	0.223275
	1.23	0.222669		1.23	0.146108		1.23	0.158553		1.23	0.121412		1.23	0.229683
	1.24	0.198581		1.24	0.104513		1.24	0.105916		1.24	0.128799		1.24	0.205862
	1.25	0.196118		1.25	0.107414		1.25	0.180014		1.25	0.117932		1.25	0.170144
	1.26	0.173315		1.26	0.190112		1.26	0.100333		1.26	0.126467		1.26	0.237558
	1.27	0.190594		1.27	0.174604		1.27	0.165901		1.27	0.132111		1.27	0.226528
	1.28	0.144506		1.28	0.152833		1.28	0.138812		1.28	0.119295		1.28	0.215481
	1.29	0.176423		1.29	0.237608		1.29	0.0878624		1.29	0.133361		1.29	0.221764
	1.3	0.176791		1.3	0.243479		1.3	0.113412		1.3	0.128756		1.3	0.197634
	1.31	0.148008		1.31	0.151275		1.31	0.12404		1.31	0.144665		1.31	0.230558
	1.32	0.203531		1.32	0.19632		1.32	0.12598		1.32	0.133938		1.32	0.245475
	1.33	0.161288		1.33	0.207823		1.33	0.0992528		1.33	0.126337		1.33	0.233306
	1.34	0.184598		1.34	0.174032		1.34	0.15034		1.34	0.132942		1.34	0.239378
	1.35	0.186554		1.35	0.0701231		1.35	0.123729		1.35	0.184882		1.35	0.224405
	1.36	0.136449		1.36	0.181449		1.36	0.116354		1.36	0.131932		1.36	0.264401
	1.37	0.216582		1.37	0.204355		1.37	0.127226		1.37	0.166687		1.37	0.238017
	1.38	0.175055		1.38	0.191197		1.38	0.090906		1.38	0.129051		1.38	0.281634
	1.39	0.130987		1.39	0.181234		1.39	0.145817		1.39	0.157418		1.39	0.250538
	1.4	0.175922		1.4	0.214543		1.4	0.148282		1.4	0.134494		1.4	0.16698
	1.41	0.144402		1.41	0.206383		1.41	0.146043		1.41	0.13799		1.41	0.230526
	1.42	0.178317		1.42	0.151323		1.42	0.162111		1.42	0.139061		1.42	0.189941
	1.43	0.14739		1.43	0.151912		1.43	0.107101		1.43	0.109061		1.43	0.262889
	1.44	0.166714		1.44	0.158326		1.44	0.160792		1.44	0.134723		1.44	0.218578
	1.45	0.210142		1.45	0.163382		1.45	0.0966634		1.45	0.193217		1.45	0.200503
	1.46	0.129448		1.46	0.134349		1.46	0.11455		1.46	0.200486		1.46	0.220054
	1.47	0.141852		1.47	0.205345		1.47	0.149118		1.47	0.171747		1.47	0.214348
	1.48	0.151655		1.48	0.159266		1.48	0.110747		1.48	0.154896		1.48	0.222896
	1.49	0.188552		1.49	0.169775		1.49	0.118489		1.49	0.110555		1.49	0.208081
	1.5	0.110134		1.5	0.105893		1.5	0.117507		1.5	0.176976		1.5	0.166352
	1.51	0.107441		1.51	0.150016		1.51	0.0655524		1.51	0.106941		1.51	0.191812
	1.52	0.165522		1.52	0.18838		1.52	0.136101		1.52	0.160998		1.52	0.221073
	1.53	0.196093		1.53	0.188718		1.53	0.14306		1.53	0.180564		1.53	0.197873
	1.54	0.13756		1.54	0.182553		1.54	0.128411		1.54	0.112879		1.54	0.144303
	1.55	0.160994		1.55	0.178394		1.55	0.146749		1.55	0.168873		1.55	0.180191
	1.56	0.145001		1.56	0.168615		1.56	0.1337		1.56	0.149633		1.56	0.243171
	1.57	0.149227		1.57	0.22214		1.57	0.146157		1.57	0.118481		1.57	0.196548
	1.58	0.167189		1.58	0.178093		1.58	0.10778		1.58	0.13813		1.58	0.137147
	1.59	0.211815		1.59	0.228289		1.59	0.0897918		1.59	0.157299		1.59	0.171906
	1.6	0.159495		1.6	0.198852		1.6	0.0796353		1.6	0.155763		1.6	0.16442
	1.61	0.146578		1.61	0.186991		1.61	0.0976584		1.61	0.100728		1.61	0.18435
	1.62	0.202512		1.62	0.100764		1.62	0.142422		1.62	0.1663		1.62	0.220761
	1.63	0.221651		1.63	0.173919		1.63	0.130084		1.63	0.158479		1.63	0.215692
	1.64	0.137439		1.64	0.22613		1.64	0.0891057		1.64	0.115798		1.64	0.193432
	1.65	0.155679		1.65	0.110336		1.65	0.0830684		1.65	0.155993		1.65	0.207436
	1.66	0.126488		1.66	0.244115		1.66	0.0892114		1.66	0.169889		1.66	0.206759
	1.67	0.173035		1.67	0.186326		1.67	0.0889926		1.67	0.182918		1.67	0.239225
	1.68	0.179543		1.68	0.167549		1.68	0.171566		1.68	0.178757		1.68	0.225458
	1.69	0.135467		1.69	0.311055		1.69	0.154326		1.69	0.174014		1.69	0.222234
	1.7	0.140036		1.7	0.27806		1.7	0.130127		1.7	0.191325		1.7	0.22186
	1.71	0.200125		1.71	0.220805		1.71	0.145335		1.71	0.140706		1.71	0.221256
	1.72	0.119155		1.72	0.212936		1.72	0.105612		1.72	0.202863		1.72	0.19801
	1.73	0.102884		1.73	0.197968		1.73	0.169568		1.73	0.200212		1.73	0.218816
	1.74	0.175706		1.74	0.226943		1.74	0.152225		1.74	0.214096		1.74	0.277639
	1.75	0.179083		1.75	0.184324		1.75	0.151715		1.75	0.161039		1.75	0.248216
	1.76	0.198559		1.76	0.277262		1.76	0.177271		1.76	0.192744		1.76	0.232963
	1.77	0.193638		1.77	0.254143		1.77	0.133202		1.77	0.152669		1.77	0.21548
	1.78	0.177363		1.78	0.153054		1.78	0.143475		1.78	0.122644		1.78	0.246372
	1.79	0.171611		1.79	0.261876		1.79	0.117281		1.79	0.151409		1.79	0.248718
	1.8	0.12012		1.8	0.225254		1.8	0.137856		1.8	0.127179		1.8	0.219672
	1.81	0.127446		1.81	0.240588		1.81	0.188496		1.81	0.16781		1.81	0.264641
	1.82	0.175435		1.82	0.114758		1.82	0.173547		1.82	0.156708		1.82	0.266527
	1.83	0.205486		1.83	0.129669		1.83	0.0986367		1.83	0.0827622		1.83	0.222193
	1.84	0.232163		1.84	0.276095		1.84	0.149317		1.84	0.121308		1.84	0.22789
	1.85	0.178463		1.85	0.229335		1.85	0.112565		1.85	0.136919		1.85	0.252855
	1.86	0.130286		1.86	0.201531		1.86	0.165392		1.86	0.113237		1.86	0.27124
	1.87	0.172127		1.87	0.188527		1.87	0.147269		1.87	0.198128		1.87	0.217852
	1.88	0.145853		1.88	0.192584		1.88	0.122118		1.88	0.146937		1.88	0.205482
	1.89	0.0829696		1.89	0.158139		1.89	0.151273		1.89	0.148998		1.89	0.221181
	1.9	0.179528		1.9	0.177274		1.9	0.122175		1.9	0.105653		1.9	0.226721
	1.91	0.186291		1.91	0.196482		1.91	0.181317		1.91	0.134225		1.91	0.267577
	1.92	0.155812		1.92	0.153188		1.92	0.191974		1.92	0.165507		1.92	0.243571
	1.93	0.178466		1.93	0.225987		1.93	0.127676		1.93	0.128301		1.93	0.239038
	1.94	0.182055		1.94	0.148241		1.94	0.167739		1.94	0.101593		1.94	0.231933
	1.95	0.149343		1.95	0.0829592		1.95	0.154333		1.95	0.0959192		1.95	0.216068
	1.96	0.191648		1.96	0.182354		1.96	0.157544		1.96	0.0958311		1.96	0.27053
	1.97	0.16055		1.97	0.184973		1.97	0.142772		1.97	0.120708		1.97	0.261654
	1.98	0.181335		1.98	0.175461		1.98	0.204099		1.98	0.13305		1.98	0.255307
	1.99	0.192054		1.99	0.176151		1.99	0.169556		1.99	0.140735		1.99	0.244366
	2	0.183012		2	0.15131		2	0.117804		2	0.124975		2	0.193685
	2.01	0.16455		2.01	0.126928		2.01	0.11854		2.01	0.0770479		2.01	0.222488
	2.02	0.143041		2.02	0.134678		2.02	0.135045		2.02	0.093694		2.02	0.214892
	2.03	0.197063		2.03	0.0843998		2.03	0.149053		2.03	0.125352		2.03	0.268168
	2.04	0.187465		2.04	0.0854018		2.04	0.0914628		2.04	0.113093		2.04	0.284831
	2.05	0.111221		2.05	0.0865799		2.05	0.105683		2.05	0.117069		2.05	0.210103
	2.06	0.178205		2.06	0.0888779		2.06	0.147696		2.06	0.0858516		2.06	0.278257
	2.07	0.16098		2.07	0.149412		2.07	0.160708		2.07	0.108399		2.07	0.241496
	2.08	0.213354		2.08	0.163635		2.08	0.0962611		2.08	0.0952154		2.08	0.236575
	2.09	0.180369		2.09	0.0795866		2.09	0.108688		2.09	0.13926		2.09	0.257772
	2.1	0.210773		2.1	0.171067		2.1	0.140978		2.1	0.106961		2.1	0.18006
	2.11	0.307901		2.11	0.172944		2.11	0.175632		2.11	0.0780708		2.11	0.21163
	2.12	0.194977		2.12	0.168023		2.12	0.148349		2.12	0.0760864		2.12	0.262938
	2.13	0.185555		2.13	0.158132		2.13	0.133405		2.13	0.0922416		2.13	0.264539
	2.14	0.259237		2.14	0.144876		2.14	0.112782		2.14	0.117351		2.14	0.256662
	2.15	0.233006		2.15	0.184315		2.15	0.179737		2.15	0.0867835		2.15	0.27862
	2.16	0.241413		2.16	0.122494		2.16	0.138959		2.16	0.0961204		2.16	0.243487
	2.17	0.16354		2.17	0.181149		2.17	0.158537		2.17	0.107693		2.17	0.266282
	2.18	0.155596		2.18	0.16777		2.18	0.182981		2.18	0.110128		2.18	0.267968
	2.19	0.144772		2.19	0.190159		2.19	0.093009		2.19	0.156983		2.19	0.249265
	2.2	0.15822		2.2	0.127201		2.2	0.118236		2.2	0.138302		2.2	0.238035
	2.21	0.164063		2.21	0.141037		2.21	0.111263		2.21	0.177192		2.21	0.24304
	2.22	0.195236		2.22	0.127986		2.22	0.131243		2.22	0.106941		2.22	0.276319
	2.23	0.222736		2.23	0.110306		2.23	0.100172		2.23	0.110815		2.23	0.223734
	2.24	0.238272		2.24	0.166756		2.24	0.0980743		2.24	0.105799		2.24	0.226598
	2.25	0.21206		2.25	0.110986		2.25	0.109205		2.25	0.129702		2.25	0.205381
	2.26	0.16124		2.26	0.216947		2.26	0.116212		2.26	0.124631		2.26	0.211759
	2.27	0.216793		2.27	0.214641		2.27	0.0927091		2.27	0.0979879		2.27	0.239559
	2.28	0.21607		2.28	0.131317		2.28	0.100542		2.28	0.0747861		2.28	0.259121
	2.29	0.252099		2.29	0.134469		2.29	0.111288		2.29	0.103437		2.29	0.228252
	2.3	0.209016		2.3	0.110516		2.3	0.125885		2.3	0.126873		2.3	0.246967
	2.31	0.165336		2.31	0.18659		2.31	0.102835		2.31	0.135528		2.31	0.25807
	2.32	0.222196		2.32	0.231945		2.32	0.108621		2.32	0.107749		2.32	0.260396
	2.33	0.213105		2.33	0.144513		2.33	0.123256		2.33	0.0853044		2.33	0.230814
	2.34	0.203321		2.34	0.118716		2.34	0.142414		2.34	0.167159		2.34	0.254248
	2.35	0.217137		2.35	0.151028		2.35	0.159108		2.35	0.107068		2.35	0.259778
	2.36	0.199382		2.36	0.310932		2.36	0.121175		2.36	0.106879		2.36	0.235384
	2.37	0.196049		2.37	0.150551		2.37	0.131911		2.37	0.131756		2.37	0.258849
	2.38	0.163765		2.38	0.171021		2.38	0.137354		2.38	0.148148		2.38	0.214289
	2.39	0.183204		2.39	0.116581		2.39	0.113546		2.39	0.139306		2.39	0.260193
	2.4	0.195277		2.4	0.177926		2.4	0.140605		2.4	0.114773		2.4	0.26379
	2.41	0.200829		2.41	0.193623		2.41	0.11106		2.41	0.115267		2.41	0.248416
	2.42	0.181915		2.42	0.25687		2.42	0.158254		2.42	0.132156		2.42	0.261306
	2.43	0.190359		2.43	0.146326		2.43	0.130965		2.43	0.113031		2.43	0.232398
	2.44	0.167532		2.44	0.125434		2.44	0.134595		2.44	0.069452		2.44	0.259144
	2.45	0.167758		2.45	0.313291		2.45	0.134897		2.45	0.106139		2.45	0.231293
	2.46	0.161445		2.46	0.211712		2.46	0.143531		2.46	0.0622237		2.46	0.260488
	2.47	0.214323		2.47	0.171735		2.47	0.125718		2.47	0.126916		2.47	0.263031
	2.48	0.180609		2.48	0.254377		2.48	0.117258		2.48	0.117117		2.48	0.246167
	2.49	0.204443		2.49	0.188695		2.49	0.146831		2.49	0.165397		2.49	0.263484
	2.5	0.194985		2.5	0.155357		2.5	0.123912		2.5	0.149747		2.5	0.219141
	2.51	0.159253		2.51	0.255928		2.51	0.149515		2.51	0.123535		2.51	0.256389
	2.52	0.175161		2.52	0.204144		2.52	0.149075		2.52	0.105143		2.52	0.207084
	2.53	0.235236		2.53	0.257626		2.53	0.127971		2.53	0.187786		2.53	0.231126
	2.54	0.194723		2.54	0.201298		2.54	0.127234		2.54	0.12265		2.54	0.255981
	2.55	0.191028		2.55	0.209461		2.55	0.15142		2.55	0.151019		2.55	0.268284
	2.56	0.207974		2.56	0.23045		2.56	0.162868		2.56	0.133192		2.56	0.241275
	2.57	0.178516		2.57	0.186976		2.57	0.154292		2.57	0.106036		2.57	0.251461
	2.58	0.159094		2.58	0.235404		2.58	0.154468		2.58	0.139824		2.58	0.266994
	2.59	0.231828		2.59	0.21931		2.59	0.13688		2.59	0.155658		2.59	0.281169
	2.6	0.194116		2.6	0.195618		2.6	0.135655		2.6	0.164038		2.6	0.246772
	2.61	0.218363		2.61	0.183767		2.61	0.155294		2.61	0.141102		2.61	0.255133
	2.62	0.193113		2.62	0.211595		2.62	0.107921		2.62	0.167346		2.62	0.258366
	2.63	0.139709		2.63	0.25389		2.63	0.108008		2.63	0.165329		2.63	0.253302
	2.64	0.182766		2.64	0.198078		2.64	0.105367		2.64	0.170449		2.64	0.221145
	2.65	0.227332		2.65	0.228831		2.65	0.124688		2.65	0.131532		2.65	0.203639
	2.66	0.23105		2.66	0.313878		2.66	0.109226		2.66	0.196731		2.66	0.227748
	2.67	0.204836		2.67	0.357328		2.67	0.106628		2.67	0.171497		2.67	0.240534
	2.68	0.170028		2.68	0.337084		2.68	0.0962251		2.68	0.165401		2.68	0.221431
	2.69	0.22921		2.69	0.329427		2.69	0.136053		2.69	0.183167		2.69	0.249577
	2.7	0.234261		2.7	0.303839		2.7	0.150687		2.7	0.16413		2.7	0.246918
	2.71	0.136739		2.71	0.244943		2.71	0.139828		2.71	0.18232		2.71	0.271927
	2.72	0.207955		2.72	0.22666		2.72	0.142097		2.72	0.218939		2.72	0.269189
	2.73	0.22715		2.73	0.300716		2.73	0.0986134		2.73	0.194618		2.73	0.212986
	2.74	0.229151		2.74	0.326704		2.74	0.161072		2.74	0.139847		2.74	0.258133
	2.75	0.22809		2.75	0.254933		2.75	0.142584		2.75	0.164245		2.75	0.273845
	2.76	0.227069		2.76	0.255909		2.76	0.171383		2.76	0.16027		2.76	0.275755
	2.77	0.201351		2.77	0.18585		2.77	0.162481		2.77	0.168096		2.77	0.254626
	2.78	0.229846		2.78	0.218163		2.78	0.107579		2.78	0.161081		2.78	0.261071
	2.79	0.219565		2.79	0.28628		2.79	0.159418		2.79	0.184769		2.79	0.254617
	2.8	0.308896		2.8	0.242422		2.8	0.151348		2.8	0.16273		2.8	0.260337
	2.81	0.228994		2.81	0.171899		2.81	0.138182		2.81	0.16899		2.81	0.241004
	2.82	0.241063		2.82	0.181331		2.82	0.16961		2.82	0.178967		2.82	0.240531
	2.83	0.230857		2.83	0.238591		2.83	0.154765		2.83	0.17507		2.83	0.232233
	2.84	0.228424		2.84	0.183218		2.84	0.106472		2.84	0.193672		2.84	0.252196
	2.85	0.253752		2.85	0.182025		2.85	0.133883		2.85	0.185646		2.85	0.20488
	2.86	0.221801		2.86	0.231715		2.86	0.128509		2.86	0.211979		2.86	0.227799
	2.87	0.176911		2.87	0.234412		2.87	0.146601		2.87	0.194209		2.87	0.243409
	2.88	0.192039		2.88	0.135357		2.88	0.124838		2.88	0.209818		2.88	0.274824
	2.89	0.201689		2.89	0.246183		2.89	0.0913303		2.89	0.18525		2.89	0.246347
	2.9	0.217855		2.9	0.173104		2.9	0.12143		2.9	0.217947		2.9	0.217068
	2.91	0.223942		2.91	0.116806		2.91	0.109397		2.91	0.241014		2.91	0.191731
	2.92	0.139416		2.92	0.161047		2.92	0.109554		2.92	0.234629		2.92	0.217
	2.93	0.242341		2.93	0.20927		2.93	0.0862609		2.93	0.184011		2.93	0.230374
	2.94	0.248701		2.94	0.20176		2.94	0.0886823		2.94	0.199431		2.94	0.229375
	2.95	0.240626		2.95	0.289422		2.95	0.140573		2.95	0.219783		2.95	0.246618
	2.96	0.208942		2.96	0.300606		2.96	0.116414		2.96	0.194592		2.96	0.213401
	2.97	0.240141		2.97	0.304009		2.97	0.135763		2.97	0.223576		2.97	0.237926
	2.98	0.313301		2.98	0.280006		2.98	0.145762		2.98	0.215695		2.98	0.271024
	2.99	0.235016		2.99	0.269342		2.99	0.095		2.99	0.221937		2.99	0.236987
	3	0.209925		3	0.272852		3	0.147532		3	0.194553		3	0.248131
	3.01	0.296682		3.01	0.264297		3.01	0.104528		3.01	0.209688		3.01	0.271008
	3.02	0.233132		3.02	0.274611		3.02	0.139008		3.02	0.193843		3.02	0.267841
	3.03	0.190161		3.03	0.296493		3.03	0.143499		3.03	0.18322		3.03	0.212797
	3.04	0.26556		3.04	0.246974		3.04	0.158238		3.04	0.181841		3.04	0.214647
	3.05	0.249876		3.05	0.237641		3.05	0.168632		3.05	0.192149		3.05	0.266774
	3.06	0.264623		3.06	0.287238		3.06	0.16476		3.06	0.141242		3.06	0.271932
	3.07	0.205404		3.07	0.202655		3.07	0.104226		3.07	0.13657		3.07	0.26111
	3.08	0.247124		3.08	0.291951		3.08	0.117954		3.08	0.202847		3.08	0.20328
	3.09	0.237893		3.09	0.267639		3.09	0.12873		3.09	0.177803		3.09	0.259099
	3.1	0.27182		3.1	0.288525		3.1	0.151389		3.1	0.182924		3.1	0.241727
	3.11	0.266344		3.11	0.201584		3.11	0.228431		3.11	0.203182		3.11	0.220469
	3.12	0.253057		3.12	0.225777		3.12	0.152802		3.12	0.176537		3.12	0.215299
	3.13	0.194448		3.13	0.294334		3.13	0.144705		3.13	0.185813		3.13	0.173836
	3.14	0.226709		3.14	0.313975		3.14	0.119861		3.14	0.218736		3.14	0.203767
	3.15	0.197125		3.15	0.234284		3.15	0.130112		3.15	0.201162		3.15	0.228232
	3.16	0.197311		3.16	0.153056		3.16	0.113383		3.16	0.211181		3.16	0.190901
	3.17	0.199675		3.17	0.152385		3.17	0.123114		3.17	0.212908		3.17	0.234274
	3.18	0.201843		3.18	0.175673		3.18	0.136149		3.18	0.208847		3.18	0.276512
	3.19	0.238919		3.19	0.171934		3.19	0.141024		3.19	0.214024		3.19	0.282418
	3.2	0.188137		3.2	0.26603		3.2	0.108058		3.2	0.236998		3.2	0.193634
	3.21	0.242662		3.21	0.22105		3.21	0.121968		3.21	0.214113		3.21	0.212015
	3.22	0.203578		3.22	0.279192		3.22	0.180876		3.22	0.166417		3.22	0.240898
	3.23	0.196863		3.23	0.167984		3.23	0.143817		3.23	0.223383		3.23	0.2799
	3.24	0.215638		3.24	0.262141		3.24	0.131233		3.24	0.236315		3.24	0.228299
	3.25	0.190327		3.25	0.191555		3.25	0.122945		3.25	0.177542		3.25	0.249558
	3.26	0.16962		3.26	0.182525		3.26	0.127964		3.26	0.214333		3.26	0.251549
	3.27	0.171018		3.27	0.164293		3.27	0.121906		3.27	0.214693		3.27	0.241655
	3.28	0.165234		3.28	0.25199		3.28	0.172468		3.28	0.167714		3.28	0.282709
	3.29	0.152283		3.29	0.235433		3.29	0.132531		3.29	0.165471		3.29	0.237257
	3.3	0.184392		3.3	0.213478		3.3	0.212583		3.3	0.205427		3.3	0.263107
	3.31	0.141561		3.31	0.213375		3.31	0.185889		3.31	0.180665		3.31	0.212738
	3.32	0.213653		3.32	0.223535		3.32	0.237875		3.32	0.192217		3.32	0.246132
	3.33	0.158986		3.33	0.263864		3.33	0.174424		3.33	0.180591		3.33	0.244827
	3.34	0.157752		3.34	0.262495		3.34	0.22997		3.34	0.178458		3.34	0.205919
	3.35	0.18533		3.35	0.221055		3.35	0.230516		3.35	0.152619		3.35	0.218773
	3.36	0.161273		3.36	0.232058		3.36	0.204953		3.36	0.151336		3.36	0.218522
	3.37	0.167437		3.37	0.250558		3.37	0.171889		3.37	0.185992		3.37	0.220396
	3.38	0.145789		3.38	0.340444		3.38	0.189528		3.38	0.201922		3.38	0.268929
	3.39	0.17733		3.39	0.296085		3.39	0.191903		3.39	0.196189		3.39	0.237479
	3.4	0.167218		3.4	0.214998		3.4	0.163614		3.4	0.218004		3.4	0.18114
	3.41	0.172055		3.41	0.204711		3.41	0.176325		3.41	0.246301		3.41	0.265778
	3.42	0.169267		3.42	0.290635		3.42	0.194784		3.42	0.208594		3.42	0.248765
	3.43	0.189098		3.43	0.254353		3.43	0.197946		3.43	0.183055		3.43	0.254635
	3.44	0.181561		3.44	0.192705		3.44	0.147537		3.44	0.20618		3.44	0.283515
	3.45	0.16977		3.45	0.2568		3.45	0.128043		3.45	0.201382		3.45	0.234773
	3.46	0.145158		3.46	0.188755		3.46	0.19231		3.46	0.216712		3.46	0.222997
	3.47	0.156597		3.47	0.238846		3.47	0.177186		3.47	0.192615		3.47	0.193687
	3.48	0.162229		3.48	0.218183		3.48	0.195957		3.48	0.200089		3.48	0.232903
	3.49	0.199938		3.49	0.20536		3.49	0.164584		3.49	0.161522		3.49	0.238108
	3.5	0.210724		3.5	0.219897		3.5	0.170422		3.5	0.216133		3.5	0.264452
	3.51	0.218618		3.51	0.2642		3.51	0.198906		3.51	0.201008		3.51	0.234069
	3.52	0.187258		3.52	0.278517		3.52	0.183015		3.52	0.145685		3.52	0.269765
	3.53	0.196409		3.53	0.198595		3.53	0.183586		3.53	0.162698		3.53	0.285034
	3.54	0.230352		3.54	0.263443		3.54	0.16574		3.54	0.233987		3.54	0.265904
	3.55	0.161113		3.55	0.18572		3.55	0.157849		3.55	0.226856		3.55	0.253196
	3.56	0.182847		3.56	0.23979		3.56	0.171547		3.56	0.196413		3.56	0.235181
	3.57	0.165174		3.57	0.171632		3.57	0.172493		3.57	0.157296		3.57	0.22179
	3.58	0.202583		3.58	0.18719		3.58	0.137639		3.58	0.205542		3.58	0.265947
	3.59	0.194956		3.59	0.218061		3.59	0.171722		3.59	0.210887		3.59	0.232212
	3.6	0.178244		3.6	0.151591		3.6	0.180323		3.6	0.24073		3.6	0.265534
	3.61	0.203582		3.61	0.181338		3.61	0.163922		3.61	0.183122		3.61	0.216337
	3.62	0.197865		3.62	0.209171		3.62	0.141184		3.62	0.148674		3.62	0.231348
	3.63	0.220958		3.63	0.191724		3.63	0.121775		3.63	0.229563		3.63	0.274108
	3.64	0.225211		3.64	0.16161		3.64	0.111842		3.64	0.179102		3.64	0.275093
	3.65	0.182177		3.65	0.148759		3.65	0.130024		3.65	0.195148		3.65	0.264999
	3.66	0.193098		3.66	0.158725		3.66	0.157619		3.66	0.248435		3.66	0.265576
	3.67	0.140672		3.67	0.241908		3.67	0.156108		3.67	0.243453		3.67	0.276444
	3.68	0.174085		3.68	0.221483		3.68	0.117795		3.68	0.210254		3.68	0.230642
	3.69	0.201885		3.69	0.222946		3.69	0.147146		3.69	0.149445		3.69	0.235453
	3.7	0.191608		3.7	0.238466		3.7	0.136888		3.7	0.205007		3.7	0.252913
	3.71	0.173124		3.71	0.296234		3.71	0.0956366		3.71	0.179759		3.71	0.272965
	3.72	0.15105		3.72	0.235042		3.72	0.147035		3.72	0.164422		3.72	0.301534
	3.73	0.179667		3.73	0.192879		3.73	0.137859		3.73	0.197156		3.73	0.297645
	3.74	0.149436		3.74	0.199509		3.74	0.123362		3.74	0.191899		3.74	0.296902
	3.75	0.166291		3.75	0.24595		3.75	0.13985		3.75	0.170299		3.75	0.254736
	3.76	0.197194		3.76	0.212027		3.76	0.12493		3.76	0.136806		3.76	0.259977
	3.77	0.17987		3.77	0.263325		3.77	0.121507		3.77	0.137836		3.77	0.272181
	3.78	0.184368		3.78	0.258171		3.78	0.108906		3.78	0.160863		3.78	0.297781
	3.79	0.176418		3.79	0.268646		3.79	0.172246		3.79	0.157084		3.79	0.271626
	3.8	0.19946		3.8	0.229011		3.8	0.134274		3.8	0.143809		3.8	0.302073
	3.81	0.157045		3.81	0.260616		3.81	0.119197		3.81	0.148732		3.81	0.358714
	3.82	0.171792		3.82	0.234019		3.82	0.149641		3.82	0.162436		3.82	0.263357
	3.83	0.173132		3.83	0.26007		3.83	0.131575		3.83	0.174532		3.83	0.301947
	3.84	0.162118		3.84	0.234726		3.84	0.133328		3.84	0.140369		3.84	0.297773
	3.85	0.188672		3.85	0.214169		3.85	0.159886		3.85	0.17961		3.85	0.310079
	3.86	0.152712		3.86	0.251357		3.86	0.123431		3.86	0.178858		3.86	0.310391
	3.87	0.15357		3.87	0.293192		3.87	0.129387		3.87	0.214996		3.87	0.256663
	3.88	0.137058		3.88	0.255419		3.88	0.117996		3.88	0.187342		3.88	0.296455
	3.89	0.16305		3.89	0.327237		3.89	0.110645		3.89	0.184031		3.89	0.267106
	3.9	0.147046		3.9	0.331315		3.9	0.143776		3.9	0.160325		3.9	0.28211
	3.91	0.14493		3.91	0.358239		3.91	0.141253		3.91	0.224366		3.91	0.270259
	3.92	0.148291		3.92	0.362182		3.92	0.105806		3.92	0.239979		3.92	0.243557
	3.93	0.16821		3.93	0.322495		3.93	0.117989		3.93	0.210494		3.93	0.261074
	3.94	0.135147		3.94	0.339815		3.94	0.112329		3.94	0.213514		3.94	0.233957
	3.95	0.168687		3.95	0.304788		3.95	0.0977692		3.95	0.196689		3.95	0.284387
	3.96	0.164997		3.96	0.34506		3.96	0.125204		3.96	0.184894		3.96	0.282351
	3.97	0.174028		3.97	0.252304		3.97	0.126338		3.97	0.210087		3.97	0.276006
	3.98	0.179777		3.98	0.241396		3.98	0.132422		3.98	0.191872		3.98	0.265665
	3.99	0.166299		3.99	0.306512		3.99	0.146243		3.99	0.219459		3.99	0.307084
	4	0.200892		4	0.28223		4	0.132451		4	0.238866		4	0.292878
	4.01	0.175893		4.01	0.286672		4.01	0.103783		4.01	0.169838		4.01	0.310074
	4.02	0.139533		4.02	0.271427		4.02	0.169788		4.02	0.15883		4.02	0.304569
	4.03	0.192978		4.03	0.263257		4.03	0.100025		4.03	0.21782		4.03	0.297372
	4.04	0.159102		4.04	0.26391		4.04	0.111516		4.04	0.161381		4.04	0.29082
	4.05	0.157426		4.05	0.209305		4.05	0.132676		4.05	0.147728		4.05	0.306366
	4.06	0.125169		4.06	0.305977		4.06	0.120886		4.06	0.176533		4.06	0.238387
	4.07	0.148288		4.07	0.300912		4.07	0.120302		4.07	0.121457		4.07	0.274751
	4.08	0.18697		4.08	0.258801		4.08	0.152757		4.08	0.152782		4.08	0.227808
	4.09	0.207339		4.09	0.262807		4.09	0.1138		4.09	0.182736		4.09	0.247772
	4.1	0.197712		4.1	0.191815		4.1	0.102233		4.1	0.159124		4.1	0.27154
	4.11	0.187249		4.11	0.239597		4.11	0.112397		4.11	0.165273		4.11	0.281492
	4.12	0.170916		4.12	0.30279		4.12	0.141051		4.12	0.183709		4.12	0.271993
	4.13	0.17878		4.13	0.17797		4.13	0.17929		4.13	0.142874		4.13	0.235638
	4.14	0.185305		4.14	0.22149		4.14	0.111722		4.14	0.158184		4.14	0.251222
	4.15	0.179852		4.15	0.285076		4.15	0.139428		4.15	0.141521		4.15	0.238501
	4.16	0.223223		4.16	0.239038		4.16	0.125767		4.16	0.170575		4.16	0.25896
	4.17	0.203147		4.17	0.252455		4.17	0.141656		4.17	0.163428		4.17	0.247177
	4.18	0.22074		4.18	0.315215		4.18	0.19713		4.18	0.187536		4.18	0.316485
	4.19	0.213183		4.19	0.286708		4.19	0.129618		4.19	0.168437		4.19	0.228593
	4.2	0.196451		4.2	0.275942		4.2	0.154949		4.2	0.169138		4.2	0.321993
	4.21	0.185495		4.21	0.232736		4.21	0.117835		4.21	0.164152		4.21	0.282833
	4.22	0.229627		4.22	0.256965		4.22	0.131052		4.22	0.168451		4.22	0.280019
	4.23	0.212094		4.23	0.228621		4.23	0.13787		4.23	0.182275		4.23	0.279764
	4.24	0.204695		4.24	0.257019		4.24	0.145174		4.24	0.194843		4.24	0.274607
	4.25	0.230956		4.25	0.274407		4.25	0.153264		4.25	0.160827		4.25	0.288714
	4.26	0.222308		4.26	0.199132		4.26	0.13266		4.26	0.176901		4.26	0.254567
	4.27	0.195082		4.27	0.249131		4.27	0.135236		4.27	0.141081		4.27	0.24467
	4.28	0.193666		4.28	0.191468		4.28	0.211001		4.28	0.168172		4.28	0.251458
	4.29	0.162987		4.29	0.229915		4.29	0.126667		4.29	0.175878		4.29	0.286686
	4.3	0.16464		4.3	0.31078		4.3	0.158955		4.3	0.155008		4.3	0.275415
	4.31	0.193561		4.31	0.24811		4.31	0.161545		4.31	0.193188		4.31	0.274257
	4.32	0.184829		4.32	0.305611		4.32	0.15242		4.32	0.172971		4.32	0.260086
	4.33	0.211934		4.33	0.211126		4.33	0.141966		4.33	0.202129		4.33	0.248983
	4.34	0.206465		4.34	0.256288		4.34	0.126545		4.34	0.186709		4.34	0.278878
	4.35	0.209915		4.35	0.242565		4.35	0.120933		4.35	0.166105		4.35	0.23498
	4.36	0.217228		4.36	0.144063		4.36	0.122705		4.36	0.185764		4.36	0.262668
	4.37	0.207127		4.37	0.30317		4.37	0.0969916		4.37	0.184586		4.37	0.237784
	4.38	0.199889		4.38	0.208113		4.38	0.124129		4.38	0.180942		4.38	0.303808
	4.39	0.199479		4.39	0.216487		4.39	0.149587		4.39	0.208117		4.39	0.256063
	4.4	0.224662		4.4	0.17063		4.4	0.115683		4.4	0.253984		4.4	0.302645
	4.41	0.176164		4.41	0.146227		4.41	0.101553		4.41	0.221945		4.41	0.361836
	4.42	0.223133		4.42	0.252857		4.42	0.115597		4.42	0.249619		4.42	0.269169
	4.43	0.192025		4.43	0.248417		4.43	0.112179		4.43	0.259295		4.43	0.258734
	4.44	0.237496		4.44	0.259912		4.44	0.137161		4.44	0.233821		4.44	0.258019
	4.45	0.217287		4.45	0.275105		4.45	0.143699		4.45	0.208692		4.45	0.240153
	4.46	0.188596		4.46	0.23016		4.46	0.147571		4.46	0.223516		4.46	0.248058
	4.47	0.221538		4.47	0.252118		4.47	0.0963331		4.47	0.208645		4.47	0.267814
	4.48	0.207412		4.48	0.244949		4.48	0.112968		4.48	0.211563		4.48	0.254534
	4.49	0.128202		4.49	0.265473		4.49	0.127716		4.49	0.233156		4.49	0.293922
	4.5	0.153982		4.5	0.198208		4.5	0.109277		4.5	0.212622		4.5	0.275911
	4.51	0.177699		4.51	0.25437		4.51	0.117016		4.51	0.20395		4.51	0.235459
	4.52	0.189752		4.52	0.192153		4.52	0.165702		4.52	0.199145		4.52	0.25978
	4.53	0.174488		4.53	0.26247		4.53	0.129503		4.53	0.242209		4.53	0.251914
	4.54	0.203076		4.54	0.200257		4.54	0.133642		4.54	0.229311		4.54	0.238659
	4.55	0.196796		4.55	0.250091		4.55	0.127558		4.55	0.235576		4.55	0.232997
	4.56	0.184256		4.56	0.310709		4.56	0.106426		4.56	0.241106		4.56	0.23105
	4.57	0.193441		4.57	0.287191		4.57	0.140974		4.57	0.26359		4.57	0.244872
	4.58	0.187047		4.58	0.297655		4.58	0.117803		4.58	0.230828		4.58	0.227648
	4.59	0.187195		4.59	0.25017		4.59	0.138925		4.59	0.240904		4.59	0.301636
	4.6	0.194766		4.6	0.312527		4.6	0.156347		4.6	0.222579		4.6	0.248368
	4.61	0.115924		4.61	0.236743		4.61	0.154126		4.61	0.26902		4.61	0.268676
	4.62	0.190476		4.62	0.240311		4.62	0.145982		4.62	0.192294		4.62	0.285207
	4.63	0.170644		4.63	0.200616		4.63	0.146251		4.63	0.242747		4.63	0.253526
	4.64	0.158359		4.64	0.221659		4.64	0.120452		4.64	0.281947		4.64	0.290894
	4.65	0.18712		4.65	0.248105		4.65	0.204683		4.65	0.225315		4.65	0.278749
	4.66	0.192384		4.66	0.315511		4.66	0.149176		4.66	0.244685		4.66	0.234154
	4.67	0.202811		4.67	0.268		4.67	0.128559		4.67	0.248747		4.67	0.302584
	4.68	0.0932165		4.68	0.268545		4.68	0.195985		4.68	0.279735		4.68	0.265167
	4.69	0.166159		4.69	0.242604		4.69	0.147183		4.69	0.251852		4.69	0.307377
	4.7	0.187059		4.7	0.257137		4.7	0.190509		4.7	0.283134		4.7	0.258098
	4.71	0.21658		4.71	0.175437		4.71	0.133615		4.71	0.230135		4.71	0.225882
	4.72	0.181966		4.72	0.193286		4.72	0.148802		4.72	0.228591		4.72	0.273155
	4.73	0.157327		4.73	0.176987		4.73	0.134061		4.73	0.248143		4.73	0.257322
	4.74	0.181751		4.74	0.24517		4.74	0.163327		4.74	0.262418		4.74	0.270397
	4.75	0.121606		4.75	0.296504		4.75	0.146845		4.75	0.277148		4.75	0.259492
	4.76	0.171704		4.76	0.30144		4.76	0.191256		4.76	0.254734		4.76	0.275241
	4.77	0.174761		4.77	0.274515		4.77	0.149356		4.77	0.242931		4.77	0.254584
	4.78	0.190435		4.78	0.161095		4.78	0.142847		4.78	0.235339		4.78	0.260633
	4.79	0.199354		4.79	0.248468		4.79	0.180403		4.79	0.24092		4.79	0.280876
	4.8	0.202665		4.8	0.241887		4.8	0.153941		4.8	0.209163		4.8	0.277654
	4.81	0.214894		4.81	0.232324		4.81	0.162597		4.81	0.255143		4.81	0.274309
	4.82	0.209426		4.82	0.249366		4.82	0.170984		4.82	0.237118		4.82	0.269038
	4.83	0.20427		4.83	0.238751		4.83	0.151707		4.83	0.187033		4.83	0.255623
	4.84	0.195207		4.84	0.264903		4.84	0.177398		4.84	0.261784		4.84	0.252601
	4.85	0.198462		4.85	0.27545		4.85	0.193098		4.85	0.220196		4.85	0.279137
	4.86	0.183565		4.86	0.251882		4.86	0.152998		4.86	0.247707		4.86	0.307086
	4.87	0.182516		4.87	0.264823		4.87	0.138883		4.87	0.212679		4.87	0.285983
	4.88	0.179353		4.88	0.281338		4.88	0.143973		4.88	0.192138		4.88	0.277828
	4.89	0.164576		4.89	0.292258		4.89	0.155697		4.89	0.149597		4.89	0.278235
	4.9	0.175458		4.9	0.269868		4.9	0.172338		4.9	0.204982		4.9	0.28444
	4.91	0.215681		4.91	0.293355		4.91	0.150691		4.91	0.185568		4.91	0.222936
	4.92	0.151607		4.92	0.292511		4.92	0.147105		4.92	0.164475		4.92	0.274853
	4.93	0.187966		4.93	0.299301		4.93	0.191182		4.93	0.185838		4.93	0.258799
	4.94	0.1982		4.94	0.276915		4.94	0.184729		4.94	0.193237		4.94	0.290534
	4.95	0.207494		4.95	0.211931		4.95	0.169251		4.95	0.245377		4.95	0.254552
	4.96	0.182436		4.96	0.189906		4.96	0.152739		4.96	0.233767		4.96	0.210708
	4.97	0.208437		4.97	0.173507		4.97	0.149303		4.97	0.194223		4.97	0.246733
	4.98	0.183128		4.98	0.276663		4.98	0.167536		4.98	0.23091		4.98	0.217658
	4.99	0.183969		4.99	0.163974		4.99	0.15753		4.99	0.201123		4.99	0.236784
	5	0.134755		5	0.25396		5	0.120808		5	0.230198		5	0.28208
	5.01	0.190608		5.01	0.252987		5.01	0.129551		5.01	0.231919		5.01	0.317587
	5.02	0.203454		5.02	0.175757		5.02	0.14298		5.02	0.267802		5.02	0.30689
	5.03	0.243029		5.03	0.274679		5.03	0.192029		5.03	0.265343		5.03	0.273199
	5.04	0.168648		5.04	0.216533		5.04	0.178532		5.04	0.255113		5.04	0.27895
	5.05	0.192647		5.05	0.226838		5.05	0.194082		5.05	0.223681		5.05	0.292031
	5.06	0.230817		5.06	0.219086		5.06	0.135481		5.06	0.265882		5.06	0.294901
	5.07	0.195903		5.07	0.270969		5.07	0.183946		5.07	0.264466		5.07	0.255299
	5.08	0.220165		5.08	0.199207		5.08	0.139739		5.08	0.254449		5.08	0.283126
	5.09	0.212165		5.09	0.215372		5.09	0.123663		5.09	0.27		5.09	0.281778
	5.1	0.184093		5.1	0.243524		5.1	0.119431		5.1	0.24427		5.1	0.286506
	5.11	0.215569		5.11	0.259305		5.11	0.16574		5.11	0.256252		5.11	0.235214
	5.12	0.202799		5.12	0.219195		5.12	0.123127		5.12	0.265564		5.12	0.268014
	5.13	0.186185		5.13	0.157844		5.13	0.141539		5.13	0.241247		5.13	0.229083
	5.14	0.185231		5.14	0.304589		5.14	0.095044		5.14	0.24772		5.14	0.248965
	5.15	0.195168		5.15	0.290447		5.15	0.135363		5.15	0.223442		5.15	0.245257
	5.16	0.163414		5.16	0.236577		5.16	0.141499		5.16	0.201878		5.16	0.207192
	5.17	0.226808		5.17	0.233476		5.17	0.135611		5.17	0.228584		5.17	0.239514
	5.18	0.184492		5.18	0.184966		5.18	0.125325		5.18	0.22247		5.18	0.235625
	5.19	0.197532		5.19	0.227611		5.19	0.186003		5.19	0.192987		5.19	0.235149
	5.2	0.166155		5.2	0.234996		5.2	0.174713		5.2	0.214054		5.2	0.256551
	5.21	0.191257		5.21	0.199084		5.21	0.165329		5.21	0.218814		5.21	0.245261
	5.22	0.177917		5.22	0.235852		5.22	0.174046		5.22	0.186479		5.22	0.193817
	5.23	0.195272		5.23	0.298878		5.23	0.171833		5.23	0.229957		5.23	0.229256
	5.24	0.182924		5.24	0.220208		5.24	0.145962		5.24	0.184297		5.24	0.222059
	5.25	0.201538		5.25	0.216198		5.25	0.185521		5.25	0.248705		5.25	0.232208
	5.26	0.153124		5.26	0.18834		5.26	0.141966		5.26	0.175877		5.26	0.237566
	5.27	0.255298		5.27	0.16168		5.27	0.114552		5.27	0.157224		5.27	0.232417
	5.28	0.20241		5.28	0.216978		5.28	0.136966		5.28	0.171916		5.28	0.228616
	5.29	0.211558		5.29	0.201141		5.29	0.131631		5.29	0.19565		5.29	0.23465
	5.3	0.207465		5.3	0.153843		5.3	0.147842		5.3	0.203747		5.3	0.22742
	5.31	0.185053		5.31	0.153772		5.31	0.177162		5.31	0.166555		5.31	0.245488
	5.32	0.163348		5.32	0.167322		5.32	0.134686		5.32	0.145499		5.32	0.223862
	5.33	0.199178		5.33	0.219503		5.33	0.153819		5.33	0.164045		5.33	0.239497
	5.34	0.198189		5.34	0.168552		5.34	0.18304		5.34	0.195914		5.34	0.203679
	5.35	0.197911		5.35	0.289599		5.35	0.162575		5.35	0.187277		5.35	0.171556
	5.36	0.159789		5.36	0.263512		5.36	0.14969		5.36	0.146687		5.36	0.225893
	5.37	0.174483		5.37	0.278794		5.37	0.101995		5.37	0.142682		5.37	0.255123
	5.38	0.13317		5.38	0.239313		5.38	0.149169		5.38	0.211222		5.38	0.226432
	5.39	0.134838		5.39	0.16504		5.39	0.133251		5.39	0.1756		5.39	0.227575
	5.4	0.163355		5.4	0.28111		5.4	0.144724		5.4	0.174852		5.4	0.246226
	5.41	0.143534		5.41	0.251192		5.41	0.167385		5.41	0.193323		5.41	0.228836
	5.42	0.145467		5.42	0.228357		5.42	0.131583		5.42	0.223244		5.42	0.213979
	5.43	0.181422		5.43	0.149071		5.43	0.0929534		5.43	0.148341		5.43	0.203044
	5.44	0.161664		5.44	0.163643		5.44	0.151994		5.44	0.162702		5.44	0.235769
	5.45	0.230816		5.45	0.16416		5.45	0.141923		5.45	0.175135		5.45	0.241011
	5.46	0.252911		5.46	0.156333		5.46	0.167908		5.46	0.16763		5.46	0.25385
	5.47	0.190666		5.47	0.190801		5.47	0.128647		5.47	0.160621		5.47	0.257675
	5.48	0.189025		5.48	0.227816		5.48	0.0840071		5.48	0.187583		5.48	0.238464
	5.49	0.197577		5.49	0.213564		5.49	0.0971588		5.49	0.176715		5.49	0.277826
	5.5	0.211145		5.5	0.300122		5.5	0.133614		5.5	0.199097		5.5	0.261619
	5.51	0.189388		5.51	0.298709		5.51	0.0964887		5.51	0.174142		5.51	0.239034
	5.52	0.192533		5.52	0.270121		5.52	0.083718		5.52	0.172727		5.52	0.239864
	5.53	0.19143		5.53	0.344608		5.53	0.0996856		5.53	0.139141		5.53	0.287708
	5.54	0.178619		5.54	0.227541		5.54	0.132109		5.54	0.162481		5.54	0.291053
	5.55	0.195413		5.55	0.232544		5.55	0.128553		5.55	0.172823		5.55	0.256469
	5.56	0.187156		5.56	0.238658		5.56	0.139867		5.56	0.153178		5.56	0.267161
	5.57	0.224268		5.57	0.264373		5.57	0.142817		5.57	0.208646		5.57	0.284697
	5.58	0.185158		5.58	0.252687		5.58	0.125235		5.58	0.184749		5.58	0.251391
	5.59	0.17097		5.59	0.272346		5.59	0.158489		5.59	0.17591		5.59	0.220786
	5.6	0.177223		5.6	0.267265		5.6	0.126171		5.6	0.170303		5.6	0.241821
	5.61	0.200814		5.61	0.218224		5.61	0.124531		5.61	0.163234		5.61	0.197092
	5.62	0.213705		5.62	0.219545		5.62	0.144396		5.62	0.168518		5.62	0.227897
	5.63	0.21251		5.63	0.174056		5.63	0.0857975		5.63	0.154182		5.63	0.23986
	5.64	0.201863		5.64	0.231554		5.64	0.151971		5.64	0.226005		5.64	0.228193
	5.65	0.199119		5.65	0.252678		5.65	0.17084		5.65	0.201059		5.65	0.182311
	5.66	0.164232		5.66	0.26418		5.66	0.186529		5.66	0.218556		5.66	0.236233
	5.67	0.152352		5.67	0.257258		5.67	0.18429		5.67	0.191686		5.67	0.198395
	5.68	0.213331		5.68	0.259776		5.68	0.178556		5.68	0.188459		5.68	0.226677
	5.69	0.188972		5.69	0.296484		5.69	0.177213		5.69	0.158892		5.69	0.217222
	5.7	0.20242		5.7	0.225811		5.7	0.165194		5.7	0.161192		5.7	0.241926
	5.71	0.215116		5.71	0.303568		5.71	0.130226		5.71	0.203896		5.71	0.235679
	5.72	0.171102		5.72	0.271842		5.72	0.143446		5.72	0.183686		5.72	0.231037
	5.73	0.170738		5.73	0.303252		5.73	0.155309		5.73	0.242009		5.73	0.292202
	5.74	0.150813		5.74	0.303489		5.74	0.14408		5.74	0.230456		5.74	0.231732
	5.75	0.215767		5.75	0.234692		5.75	0.177271		5.75	0.196803		5.75	0.219376
	5.76	0.182348		5.76	0.372311		5.76	0.191301		5.76	0.193131		5.76	0.234065
	5.77	0.18225		5.77	0.262592		5.77	0.196613		5.77	0.193078		5.77	0.227298
	5.78	0.18676		5.78	0.330653		5.78	0.214755		5.78	0.197123		5.78	0.199854
	5.79	0.171237		5.79	0.404046		5.79	0.233364		5.79	0.189273		5.79	0.25085
	5.8	0.217955		5.8	0.385806		5.8	0.180588		5.8	0.21557		5.8	0.237244
	5.81	0.203543		5.81	0.279766		5.81	0.238739		5.81	0.196149		5.81	0.222141
	5.82	0.148272		5.82	0.329246		5.82	0.247537		5.82	0.167174		5.82	0.228332
	5.83	0.210289		5.83	0.311536		5.83	0.177377		5.83	0.22909		5.83	0.250349
	5.84	0.24057		5.84	0.33485		5.84	0.204726		5.84	0.201527		5.84	0.221419
	5.85	0.201994		5.85	0.372087		5.85	0.158028		5.85	0.213244		5.85	0.217699
	5.86	0.183506		5.86	0.359612		5.86	0.182493		5.86	0.191354		5.86	0.232937
	5.87	0.190642		5.87	0.359326		5.87	0.223044		5.87	0.161303		5.87	0.236456
	5.88	0.183484		5.88	0.285617		5.88	0.214602		5.88	0.156155		5.88	0.236901
	5.89	0.181122		5.89	0.327987		5.89	0.203946		5.89	0.193358		5.89	0.202345
	5.9	0.196117		5.9	0.313218		5.9	0.24588		5.9	0.163528		5.9	0.193294
	5.91	0.208695		5.91	0.269297		5.91	0.214346		5.91	0.196981		5.91	0.216824
	5.92	0.19162		5.92	0.225775		5.92	0.211068		5.92	0.216063		5.92	0.238779
	5.93	0.170873		5.93	0.219788		5.93	0.275184		5.93	0.191352		5.93	0.251209
	5.94	0.154506		5.94	0.309028		5.94	0.223078		5.94	0.222375		5.94	0.232141
	5.95	0.214033		5.95	0.211639		5.95	0.181817		5.95	0.207416		5.95	0.241066
	5.96	0.253525		5.96	0.252404		5.96	0.150245		5.96	0.200385		5.96	0.254095
	5.97	0.20798		5.97	0.286061		5.97	0.151415		5.97	0.231571		5.97	0.217953
	5.98	0.174961		5.98	0.278761		5.98	0.171699		5.98	0.222481		5.98	0.205931
	5.99	0.191582		5.99	0.315919		5.99	0.190585		5.99	0.229755		5.99	0.242663
	6	0.22077		6	0.333241		6	0.198495		6	0.185359		6	0.247517
	6.01	0.22075		6.01	0.24131		6.01	0.162301		6.01	0.193347		6.01	0.276597
	6.02	0.246128		6.02	0.30286		6.02	0.188022		6.02	0.175413		6.02	0.233926
	6.03	0.197646		6.03	0.248755		6.03	0.172428		6.03	0.171613		6.03	0.290201
	6.04	0.230488		6.04	0.318076		6.04	0.128472		6.04	0.170989		6.04	0.267455
	6.05	0.17867		6.05	0.282718		6.05	0.127402		6.05	0.217663		6.05	0.235541
	6.06	0.184152		6.06	0.271375		6.06	0.159112		6.06	0.183706		6.06	0.228866
	6.07	0.215092		6.07	0.282672		6.07	0.241271		6.07	0.160823		6.07	0.261147
	6.08	0.158889		6.08	0.282419		6.08	0.168445		6.08	0.213871		6.08	0.264727
	6.09	0.199351		6.09	0.243587		6.09	0.16493		6.09	0.210239		6.09	0.277302
	6.1	0.168408		6.1	0.353535		6.1	0.178926		6.1	0.210649		6.1	0.277833
	6.11	0.188302		6.11	0.330671		6.11	0.169496		6.11	0.209408		6.11	0.250265
	6.12	0.221936		6.12	0.334805		6.12	0.226964		6.12	0.236212		6.12	0.272469
	6.13	0.177564		6.13	0.305313		6.13	0.135548		6.13	0.218935		6.13	0.240093
	6.14	0.149372		6.14	0.241393		6.14	0.130214		6.14	0.214717		6.14	0.242584
	6.15	0.185597		6.15	0.278836		6.15	0.122971		6.15	0.222635		6.15	0.238277
	6.16	0.192854		6.16	0.262052		6.16	0.197627		6.16	0.224224		6.16	0.24095
	6.17	0.182084		6.17	0.312087		6.17	0.179513		6.17	0.212068		6.17	0.247446
	6.18	0.191145		6.18	0.230592		6.18	0.201497		6.18	0.20402		6.18	0.213561
	6.19	0.204948		6.19	0.31175		6.19	0.198113		6.19	0.233461		6.19	0.234394
	6.2	0.147842		6.2	0.310352		6.2	0.163945		6.2	0.164625		6.2	0.273056
	6.21	0.177899		6.21	0.299045		6.21	0.192263		6.21	0.2131		6.21	0.306156
	6.22	0.158016		6.22	0.15283		6.22	0.191389		6.22	0.203003		6.22	0.236368
	6.23	0.186433		6.23	0.190742		6.23	0.218959		6.23	0.217887		6.23	0.283215
	6.24	0.186591		6.24	0.285225		6.24	0.195327		6.24	0.177058		6.24	0.243162
	6.25	0.162996		6.25	0.224489		6.25	0.156838		6.25	0.17073		6.25	0.280264
	6.26	0.222746		6.26	0.230268		6.26	0.171257		6.26	0.16306		6.26	0.269867
	6.27	0.185712		6.27	0.277079		6.27	0.185905		6.27	0.200083		6.27	0.280541
	6.28	0.226216		6.28	0.212968		6.28	0.213956		6.28	0.154804		6.28	0.281275
	6.29	0.152367		6.29	0.174879		6.29	0.222509		6.29	0.198655		6.29	0.233125
	6.3	0.230777		6.3	0.247138		6.3	0.193747		6.3	0.210776		6.3	0.292491
	6.31	0.211481		6.31	0.228729		6.31	0.18106		6.31	0.20858		6.31	0.315542
	6.32	0.267632		6.32	0.210579		6.32	0.214245		6.32	0.183707		6.32	0.296478
	6.33	0.185607		6.33	0.250506		6.33	0.24185		6.33	0.220733		6.33	0.294338
	6.34	0.195782		6.34	0.227703		6.34	0.268668		6.34	0.161213		6.34	0.237199
	6.35	0.155835		6.35	0.235691		6.35	0.212796		6.35	0.209173		6.35	0.203954
	6.36	0.213215		6.36	0.20871		6.36	0.199962		6.36	0.196709		6.36	0.23823
	6.37	0.198296		6.37	0.190797		6.37	0.23014		6.37	0.220329		6.37	0.236385
	6.38	0.175931		6.38	0.228056		6.38	0.178186		6.38	0.188621		6.38	0.232527
	6.39	0.190867		6.39	0.268601		6.39	0.192372		6.39	0.220915		6.39	0.211423
	6.4	0.216409		6.4	0.205073		6.4	0.182376		6.4	0.251756		6.4	0.200527
	6.41	0.225419		6.41	0.166944		6.41	0.177693		6.41	0.23365		6.41	0.199896
	6.42	0.191659		6.42	0.210844		6.42	0.206486		6.42	0.192393		6.42	0.193659
	6.43	0.199476		6.43	0.182305		6.43	0.204932		6.43	0.18355		6.43	0.193331
	6.44	0.224467		6.44	0.245113		6.44	0.191972		6.44	0.215871		6.44	0.229404
	6.45	0.153046		6.45	0.242944		6.45	0.199626		6.45	0.249297		6.45	0.148808
	6.46	0.167361		6.46	0.297351		6.46	0.185038		6.46	0.224233		6.46	0.250714
	6.47	0.172268		6.47	0.229686		6.47	0.166489		6.47	0.234604		6.47	0.221446
	6.48	0.234637		6.48	0.228013		6.48	0.138496		6.48	0.189082		6.48	0.161925
	6.49	0.187948		6.49	0.266087		6.49	0.16189		6.49	0.226854		6.49	0.175233
	6.5	0.193332		6.5	0.236078		6.5	0.171991		6.5	0.21501		6.5	0.166154
	6.51	0.147563		6.51	0.318412		6.51	0.162176		6.51	0.230506		6.51	0.158566
	6.52	0.167682		6.52	0.300687		6.52	0.180112		6.52	0.253609		6.52	0.204153
	6.53	0.209097		6.53	0.315602		6.53	0.144399		6.53	0.217125		6.53	0.189823
	6.54	0.177704		6.54	0.281172		6.54	0.21267		6.54	0.223439		6.54	0.164789
	6.55	0.160021		6.55	0.242029		6.55	0.163421		6.55	0.188393		6.55	0.143737
	6.56	0.197808		6.56	0.285319		6.56	0.17049		6.56	0.185902		6.56	0.166905
	6.57	0.192702		6.57	0.298384		6.57	0.130858		6.57	0.205914		6.57	0.158438
	6.58	0.202779		6.58	0.251557		6.58	0.159155		6.58	0.190873		6.58	0.18197
	6.59	0.150045		6.59	0.285284		6.59	0.126273		6.59	0.185221		6.59	0.165364
	6.6	0.165575		6.6	0.227301		6.6	0.179224		6.6	0.188079		6.6	0.185723
	6.61	0.11884		6.61	0.234776		6.61	0.140715		6.61	0.146263		6.61	0.158543
	6.62	0.137942		6.62	0.280862		6.62	0.0979482		6.62	0.215576		6.62	0.133785
	6.63	0.11234		6.63	0.2201		6.63	0.182676		6.63	0.18063		6.63	0.15196
	6.64	0.125195		6.64	0.249454		6.64	0.104806		6.64	0.218983		6.64	0.124498
	6.65	0.152945		6.65	0.328917		6.65	0.116145		6.65	0.207813		6.65	0.159053
	6.66	0.125285		6.66	0.303427		6.66	0.154845		6.66	0.157096		6.66	0.167488
	6.67	0.155207		6.67	0.259057		6.67	0.180104		6.67	0.166996		6.67	0.179395
	6.68	0.198695		6.68	0.282449		6.68	0.110727		6.68	0.171793		6.68	0.166572
	6.69	0.143567		6.69	0.271579		6.69	0.263016		6.69	0.173299		6.69	0.173991
	6.7	0.193453		6.7	0.24878		6.7	0.159954		6.7	0.166852		6.7	0.172904
	6.71	0.223451		6.71	0.223618		6.71	0.174656		6.71	0.172974		6.71	0.157394
	6.72	0.184903		6.72	0.257934		6.72	0.186282		6.72	0.215889		6.72	0.142544
	6.73	0.143217		6.73	0.23818		6.73	0.222659		6.73	0.137219		6.73	0.133531
	6.74	0.159282		6.74	0.242986		6.74	0.185425		6.74	0.172507		6.74	0.165556
	6.75	0.162257		6.75	0.231501		6.75	0.117169		6.75	0.163222		6.75	0.146181
	6.76	0.137887		6.76	0.245357		6.76	0.182862		6.76	0.211582		6.76	0.141104
	6.77	0.166702		6.77	0.238381		6.77	0.136961		6.77	0.178917		6.77	0.13441
	6.78	0.183825		6.78	0.236924		6.78	0.0766909		6.78	0.175686		6.78	0.130154
	6.79	0.146774		6.79	0.196653		6.79	0.140345		6.79	0.235765		6.79	0.134614
	6.8	0.169572		6.8	0.202209		6.8	0.14801		6.8	0.185852		6.8	0.17489
	6.81	0.166703		6.81	0.203474		6.81	0.161334		6.81	0.240759		6.81	0.131687
	6.82	0.163012		6.82	0.22799		6.82	0.217839		6.82	0.234969		6.82	0.210564
	6.83	0.163763		6.83	0.248421		6.83	0.0994105		6.83	0.227941		6.83	0.211321
	6.84	0.174017		6.84	0.234854		6.84	0.085477		6.84	0.203718		6.84	0.139214
	6.85	0.174214		6.85	0.248054		6.85	0.120991		6.85	0.216963		6.85	0.146678
	6.86	0.169811		6.86	0.211651		6.86	0.140607		6.86	0.175348		6.86	0.13504
	6.87	0.145437		6.87	0.217496		6.87	0.152532		6.87	0.216847		6.87	0.147068
	6.88	0.143632		6.88	0.223648		6.88	0.15474		6.88	0.199655		6.88	0.163922
	6.89	0.182716		6.89	0.210139		6.89	0.115673		6.89	0.1818		6.89	0.153395
	6.9	0.156464		6.9	0.202501		6.9	0.11718		6.9	0.190061		6.9	0.152326
	6.91	0.157653		6.91	0.269439		6.91	0.146408		6.91	0.194634		6.91	0.159173
	6.92	0.163062		6.92	0.24627		6.92	0.126908		6.92	0.186709		6.92	0.145799
	6.93	0.185401		6.93	0.239517		6.93	0.2		6.93	0.214515		6.93	0.162947
	6.94	0.185937		6.94	0.221745		6.94	0.162202		6.94	0.191165		6.94	0.175919
	6.95	0.162189		6.95	0.271769		6.95	0.149764		6.95	0.207268		6.95	0.166045
	6.96	0.176693		6.96	0.200672		6.96	0.132346		6.96	0.18859		6.96	0.175906
	6.97	0.156303		6.97	0.219703		6.97	0.158825		6.97	0.181012		6.97	0.166115
	6.98	0.149989		6.98	0.226271		6.98	0.174698		6.98	0.195299		6.98	0.163815
	6.99	0.129633		6.99	0.165663		6.99	0.188955		6.99	0.217825		6.99	0.156179
	7	0.203193		7	0.173001		7	0.127		7	0.185769		7	0.188858
	7.01	0.124444		7.01	0.199567		7.01	0.180534		7.01	0.195512		7.01	0.154277
	7.02	0.186158		7.02	0.159764		7.02	0.191312		7.02	0.23929		7.02	0.17147
	7.03	0.158538		7.03	0.18897		7.03	0.14419		7.03	0.20815		7.03	0.153949
	7.04	0.16767		7.04	0.125488		7.04	0.243154		7.04	0.197793		7.04	0.153536
	7.05	0.167352		7.05	0.206451		7.05	0.206036		7.05	0.18068		7.05	0.20591
	7.06	0.161679		7.06	0.197537		7.06	0.194569		7.06	0.165557		7.06	0.182368
	7.07	0.166042		7.07	0.201984		7.07	0.300079		7.07	0.177129		7.07	0.162071
	7.08	0.175896		7.08	0.188476		7.08	0.184013		7.08	0.181883		7.08	0.24851
	7.09	0.162088		7.09	0.111724		7.09	0.208333		7.09	0.148157		7.09	0.237839
	7.1	0.179567		7.1	0.175403		7.1	0.198743		7.1	0.14607		7.1	0.171852
	7.11	0.197955		7.11	0.111647		7.11	0.242866		7.11	0.13843		7.11	0.192742
	7.12	0.169971		7.12	0.115262		7.12	0.228415		7.12	0.104149		7.12	0.207919
	7.13	0.183557		7.13	0.189431		7.13	0.202985		7.13	0.154597		7.13	0.200745
	7.14	0.19052		7.14	0.0892278		7.14	0.176212		7.14	0.157559		7.14	0.195619
	7.15	0.198201		7.15	0.17537		7.15	0.255666		7.15	0.147863		7.15	0.221851
	7.16	0.192734		7.16	0.137543		7.16	0.180712		7.16	0.154107		7.16	0.189231
	7.17	0.188887		7.17	0.0881597		7.17	0.158913		7.17	0.126308		7.17	0.15523
	7.18	0.141645		7.18	0.19977		7.18	0.193101		7.18	0.122277		7.18	0.177318
	7.19	0.204492		7.19	0.166364		7.19	0.197459		7.19	0.161669		7.19	0.237357
	7.2	0.129577		7.2	0.172217		7.2	0.244025		7.2	0.140258		7.2	0.159309
	7.21	0.148272		7.21	0.128724		7.21	0.202102		7.21	0.144763		7.21	0.220223
	7.22	0.122265		7.22	0.237923		7.22	0.235313		7.22	0.137324		7.22	0.225761
	7.23	0.113106		7.23	0.173746		7.23	0.131547		7.23	0.125213		7.23	0.230783
	7.24	0.127562		7.24	0.179391		7.24	0.209053		7.24	0.15704		7.24	0.214358
	7.25	0.154717		7.25	0.190677		7.25	0.222251		7.25	0.165205		7.25	0.186733
	7.26	0.147576		7.26	0.299359		7.26	0.184481		7.26	0.215594		7.26	0.208458
	7.27	0.1645		7.27	0.269742		7.27	0.185451		7.27	0.143944		7.27	0.153605
	7.28	0.159917		7.28	0.305731		7.28	0.159058		7.28	0.189841		7.28	0.202748
	7.29	0.140131		7.29	0.27053		7.29	0.1837		7.29	0.177791		7.29	0.19305
	7.3	0.181262		7.3	0.252277		7.3	0.163505		7.3	0.172663		7.3	0.217274
	7.31	0.159925		7.31	0.230822		7.31	0.130019		7.31	0.13276		7.31	0.182028
	7.32	0.152802		7.32	0.219752		7.32	0.216156		7.32	0.108231		7.32	0.159493
	7.33	0.151986		7.33	0.256643		7.33	0.136734		7.33	0.107256		7.33	0.157432
	7.34	0.137339		7.34	0.274617		7.34	0.178398		7.34	0.128226		7.34	0.151188
	7.35	0.120946		7.35	0.239702		7.35	0.230913		7.35	0.0975077		7.35	0.176426
	7.36	0.19861		7.36	0.341826		7.36	0.188091		7.36	0.149348		7.36	0.176922
	7.37	0.166181		7.37	0.274628		7.37	0.15712		7.37	0.0846014		7.37	0.190058
	7.38	0.185027		7.38	0.281842		7.38	0.174764		7.38	0.124653		7.38	0.206649
	7.39	0.12505		7.39	0.291359		7.39	0.130499		7.39	0.12285		7.39	0.221949
	7.4	0.170906		7.4	0.311924		7.4	0.164432		7.4	0.153174		7.4	0.201586
	7.41	0.143932		7.41	0.262399		7.41	0.140006		7.41	0.105757		7.41	0.198002
	7.42	0.145671		7.42	0.248243		7.42	0.142482		7.42	0.0777191		7.42	0.187596
	7.43	0.144272		7.43	0.220796		7.43	0.118547		7.43	0.115836		7.43	0.159133
	7.44	0.179805		7.44	0.259296		7.44	0.100393		7.44	0.150104		7.44	0.171602
	7.45	0.157733		7.45	0.302759		7.45	0.137196		7.45	0.155735		7.45	0.163691
	7.46	0.161686		7.46	0.317354		7.46	0.126142		7.46	0.123893		7.46	0.177229
	7.47	0.137179		7.47	0.293146		7.47	0.148473		7.47	0.118329		7.47	0.180769
	7.48	0.145123		7.48	0.284012		7.48	0.118534		7.48	0.137797		7.48	0.154009
	7.49	0.158966		7.49	0.244136		7.49	0.1425		7.49	0.0830149		7.49	0.173645
	7.5	0.160539		7.5	0.308535		7.5	0.140743		7.5	0.126152		7.5	0.18989
	7.51	0.177328		7.51	0.25279		7.51	0.200653		7.51	0.135806		7.51	0.158833
	7.52	0.170737		7.52	0.228995		7.52	0.119924		7.52	0.146434		7.52	0.168191
	7.53	0.173834		7.53	0.171403		7.53	0.12786		7.53	0.148517		7.53	0.157986
	7.54	0.150777		7.54	0.224147		7.54	0.169531		7.54	0.161753		7.54	0.208894
	7.55	0.172538		7.55	0.197392		7.55	0.179419		7.55	0.133174		7.55	0.185615
	7.56	0.182291		7.56	0.26977		7.56	0.137136		7.56	0.137734		7.56	0.168733
	7.57	0.166355		7.57	0.182675		7.57	0.137537		7.57	0.14894		7.57	0.167924
	7.58	0.163902		7.58	0.135456		7.58	0.197553		7.58	0.166192		7.58	0.17673
	7.59	0.1379		7.59	0.152434		7.59	0.145269		7.59	0.160917		7.59	0.205827
	7.6	0.161034		7.6	0.172176		7.6	0.158928		7.6	0.136686		7.6	0.167394
	7.61	0.150324		7.61	0.246897		7.61	0.158427		7.61	0.101579		7.61	0.168347
	7.62	0.157348		7.62	0.2569		7.62	0.161238		7.62	0.113975		7.62	0.179833
	7.63	0.168111		7.63	0.154793		7.63	0.169933		7.63	0.0786639		7.63	0.176432
	7.64	0.152148		7.64	0.195001		7.64	0.184417		7.64	0.0898595		7.64	0.188697
	7.65	0.181873		7.65	0.231116		7.65	0.175282		7.65	0.0843678		7.65	0.156354
	7.66	0.124054		7.66	0.197024		7.66	0.162195		7.66	0.109687		7.66	0.167128
	7.67	0.193303		7.67	0.274015		7.67	0.220527		7.67	0.0807922		7.67	0.179065
	7.68	0.187299		7.68	0.209387		7.68	0.175211		7.68	0.102767		7.68	0.180697
	7.69	0.183682		7.69	0.218003		7.69	0.247704		7.69	0.0949298		7.69	0.170046
	7.7	0.195906		7.7	0.225311		7.7	0.179221		7.7	0.0836773		7.7	0.173594
	7.71	0.204997		7.71	0.230077		7.71	0.158721		7.71	0.0943553		7.71	0.161938
	7.72	0.178162		7.72	0.169786		7.72	0.235665		7.72	0.0937926		7.72	0.15455
	7.73	0.195025		7.73	0.209209		7.73	0.18754		7.73	0.0758592		7.73	0.184745
	7.74	0.147827		7.74	0.166835		7.74	0.203135		7.74	0.0818471		7.74	0.156027
	7.75	0.199469		7.75	0.209267		7.75	0.206981		7.75	0.109379		7.75	0.169088
	7.76	0.171717		7.76	0.213397		7.76	0.208143		7.76	0.0739515		7.76	0.158361
	7.77	0.19744		7.77	0.232828		7.77	0.206112		7.77	0.0715269		7.77	0.149947
	7.78	0.175276		7.78	0.259832		7.78	0.132836		7.78	0.0571975		7.78	0.130197
	7.79	0.15107		7.79	0.285918		7.79	0.169401		7.79	0.071465		7.79	0.143817
	7.8	0.171579		7.8	0.210756		7.8	0.122597		7.8	0.0718316		7.8	0.115178
	7.81	0.172948		7.81	0.256713		7.81	0.167261		7.81	0.054555		7.81	0.135861
	7.82	0.195774		7.82	0.227645		7.82	0.184692		7.82	0.0853604		7.82	0.152891
	7.83	0.147443		7.83	0.262435		7.83	0.128344		7.83	0.0584968		7.83	0.177593
	7.84	0.171236		7.84	0.249034		7.84	0.164707		7.84	0.093351		7.84	0.129552
	7.85	0.169182		7.85	0.246902		7.85	0.105436		7.85	0.0882913		7.85	0.159292
	7.86	0.170384		7.86	0.250694		7.86	0.130685		7.86	0.061169		7.86	0.151396
	7.87	0.172429		7.87	0.258433		7.87	0.130055		7.87	0.0474257		7.87	0.191987
	7.88	0.188723		7.88	0.23505		7.88	0.154568		7.88	0.100768		7.88	0.195998
	7.89	0.189601		7.89	0.227862		7.89	0.121138		7.89	0.0546177		7.89	0.150508
	7.9	0.185134		7.9	0.203797		7.9	0.180216		7.9	0.053157		7.9	0.190293
	7.91	0.159709		7.91	0.250562		7.91	0.137903		7.91	0.0799444		7.91	0.160663
	7.92	0.183475		7.92	0.173616		7.92	0.142639		7.92	0.0969011		7.92	0.182347
	7.93	0.195002		7.93	0.20815		7.93	0.150247		7.93	0.0426621		7.93	0.159376
	7.94	0.238468		7.94	0.138581		7.94	0.16433		7.94	0.0813774		7.94	0.143758
	7.95	0.174621		7.95	0.217611		7.95	0.144409		7.95	0.0773724		7.95	0.164213
	7.96	0.192556		7.96	0.154699		7.96	0.17468		7.96	0.0868923		7.96	0.150137
	7.97	0.231235		7.97	0.203557		7.97	0.143812		7.97	0.0563948		7.97	0.135694
	7.98	0.192304		7.98	0.183919		7.98	0.126881		7.98	0.0642335		7.98	0.16922
	7.99	0.22319		7.99	0.126939		7.99	0.128168		7.99	0.0422354		7.99	0.157219
	8	0.193305		8	0.198573		8	0.107954		8	0.0734267		8	0.168275
	8.01	0.15493		8.01	0.174494		8.01	0.178311		8.01	0.0955886		8.01	0.133276
	8.02	0.207532		8.02	0.199905		8.02	0.13681		8.02	0.0824898		8.02	0.184598
	8.03	0.175661		8.03	0.272834		8.03	0.119197		8.03	0.0556018		8.03	0.152512
	8.04	0.166393		8.04	0.209231		8.04	0.134893		8.04	0.0959303		8.04	0.159169
	8.05	0.182385		8.05	0.223541		8.05	0.145608		8.05	0.0738609		8.05	0.142116
	8.06	0.191174		8.06	0.183507		8.06	0.101911		8.06	0.0769165		8.06	0.160335
	8.07	0.218387		8.07	0.249538		8.07	0.126417		8.07	0.101337		8.07	0.189375
	8.08	0.210607		8.08	0.2855		8.08	0.118156		8.08	0.110849		8.08	0.191505
	8.09	0.199073		8.09	0.229126		8.09	0.123492		8.09	0.0770707		8.09	0.194531
	8.1	0.195928		8.1	0.189176		8.1	0.107476		8.1	0.0415388		8.1	0.18902
	8.11	0.178001		8.11	0.157891		8.11	0.111116		8.11	0.0393614		8.11	0.168081
	8.12	0.20717		8.12	0.192099		8.12	0.145743		8.12	0.0535271		8.12	0.157258
	8.13	0.203005		8.13	0.153195		8.13	0.188049		8.13	0.066526		8.13	0.127837
	8.14	0.223228		8.14	0.158413		8.14	0.13575		8.14	0.0596366		8.14	0.140644
	8.15	0.214876		8.15	0.161489		8.15	0.124068		8.15	0.0746058		8.15	0.142877
	8.16	0.241361		8.16	0.183082		8.16	0.183545		8.16	0.0435088		8.16	0.140106
	8.17	0.191642		8.17	0.164649		8.17	0.151316		8.17	0.0835486		8.17	0.153112
	8.18	0.190872		8.18	0.194465		8.18	0.149564		8.18	0.0641925		8.18	0.161033
	8.19	0.144229		8.19	0.144609		8.19	0.117672		8.19	0.0866815		8.19	0.197035
	8.2	0.175426		8.2	0.244085		8.2	0.169807		8.2	0.0653747		8.2	0.166895
	8.21	0.202		8.21	0.231085		8.21	0.108333		8.21	0.105697		8.21	0.166491
	8.22	0.170166		8.22	0.212502		8.22	0.162284		8.22	0.0751198		8.22	0.148691
	8.23	0.185241		8.23	0.224048		8.23	0.0880122		8.23	0.0705803		8.23	0.152979
	8.24	0.198688		8.24	0.207056		8.24	0.0959002		8.24	0.0908155		8.24	0.186054
	8.25	0.21701		8.25	0.276132		8.25	0.118211		8.25	0.0761273		8.25	0.173052
	8.26	0.223975		8.26	0.311714		8.26	0.107045		8.26	0.0765831		8.26	0.154797
	8.27	0.198561		8.27	0.258887		8.27	0.129814		8.27	0.0648331		8.27	0.147763
	8.28	0.19679		8.28	0.224386		8.28	0.11993		8.28	0.0750791		8.28	0.165706
	8.29	0.17699		8.29	0.177662		8.29	0.152996		8.29	0.0687821		8.29	0.142061
	8.3	0.171673		8.3	0.213636		8.3	0.122622		8.3	0.0799579		8.3	0.160761
	8.31	0.180922		8.31	0.20484		8.31	0.091041		8.31	0.0941892		8.31	0.161451
	8.32	0.205604		8.32	0.228483		8.32	0.118695		8.32	0.0977605		8.32	0.167392
	8.33	0.176747		8.33	0.175255		8.33	0.0987423		8.33	0.0784603		8.33	0.172269
	8.34	0.215063		8.34	0.290932		8.34	0.117921		8.34	0.0683481		8.34	0.175619
	8.35	0.22445		8.35	0.235885		8.35	0.102952		8.35	0.116546		8.35	0.193862
	8.36	0.220159		8.36	0.232538		8.36	0.0896943		8.36	0.0750082		8.36	0.199881
	8.37	0.208026		8.37	0.181332		8.37	0.13592		8.37	0.0867001		8.37	0.179428
	8.38	0.17169		8.38	0.182174		8.38	0.146017		8.38	0.0804814		8.38	0.190332
	8.39	0.207296		8.39	0.214581		8.39	0.125967		8.39	0.101154		8.39	0.208724
	8.4	0.238793		8.4	0.261091		8.4	0.164811		8.4	0.102793		8.4	0.215124
	8.41	0.220064		8.41	0.287624		8.41	0.177153		8.41	0.0669528		8.41	0.173012
	8.42	0.231727		8.42	0.299057		8.42	0.148988		8.42	0.0569966		8.42	0.170479
	8.43	0.198915		8.43	0.289109		8.43	0.147053		8.43	0.0554447		8.43	0.163239
	8.44	0.217407		8.44	0.258831		8.44	0.156204		8.44	0.0820193		8.44	0.178747
	8.45	0.20287		8.45	0.285808		8.45	0.119179		8.45	0.0672621		8.45	0.195654
	8.46	0.180296		8.46	0.248498		8.46	0.147413		8.46	0.0696885		8.46	0.208102
	8.47	0.213701		8.47	0.348144		8.47	0.150743		8.47	0.0762703		8.47	0.21506
	8.48	0.217303		8.48	0.209213		8.48	0.152015		8.48	0.0882552		8.48	0.206378
	8.49	0.188342		8.49	0.220707		8.49	0.167822		8.49	0.0638757		8.49	0.182144
	8.5	0.195675		8.5	0.163811		8.5	0.141529		8.5	0.0699841		8.5	0.155226
	8.51	0.208717		8.51	0.1539		8.51	0.0793554		8.51	0.0857668		8.51	0.147356
	8.52	0.17542		8.52	0.190238		8.52	0.142784		8.52	0.0510446		8.52	0.170051
	8.53	0.209003		8.53	0.183482		8.53	0.132863		8.53	0.092076		8.53	0.164004
	8.54	0.239087		8.54	0.150633		8.54	0.141973		8.54	0.0965282		8.54	0.178221
	8.55	0.205486		8.55	0.151947		8.55	0.130981		8.55	0.0703874		8.55	0.187218
	8.56	0.23814		8.56	0.143614		8.56	0.138225		8.56	0.101996		8.56	0.203364
	8.57	0.175075		8.57	0.216247		8.57	0.135876		8.57	0.118061		8.57	0.171819
	8.58	0.186598		8.58	0.312908		8.58	0.11288		8.58	0.102635		8.58	0.211332
	8.59	0.195611		8.59	0.335129		8.59	0.113981		8.59	0.0735835		8.59	0.187255
	8.6	0.203379		8.6	0.237755		8.6	0.14995		8.6	0.0587863		8.6	0.178136
	8.61	0.188354		8.61	0.257054		8.61	0.194866		8.61	0.0785344		8.61	0.177321
	8.62	0.202126		8.62	0.307275		8.62	0.143082		8.62	0.100593		8.62	0.147028
	8.63	0.160829		8.63	0.319574		8.63	0.140497		8.63	0.103618		8.63	0.198448
	8.64	0.185924		8.64	0.216554		8.64	0.132437		8.64	0.0870232		8.64	0.169526
	8.65	0.171575		8.65	0.330609		8.65	0.161125		8.65	0.0938449		8.65	0.200147
	8.66	0.21119		8.66	0.16072		8.66	0.113798		8.66	0.11665		8.66	0.164041
	8.67	0.160096		8.67	0.337668		8.67	0.13206		8.67	0.094436		8.67	0.148451
	8.68	0.184221		8.68	0.268837		8.68	0.124518		8.68	0.101151		8.68	0.175201
	8.69	0.20789		8.69	0.303705		8.69	0.115894		8.69	0.105287		8.69	0.176353
	8.7	0.233445		8.7	0.244273		8.7	0.127502		8.7	0.0883805		8.7	0.152844
	8.71	0.205222		8.71	0.322384		8.71	0.115222		8.71	0.121216		8.71	0.1896
	8.72	0.187184		8.72	0.309771		8.72	0.110226		8.72	0.100935		8.72	0.170515
	8.73	0.222577		8.73	0.279995		8.73	0.168907		8.73	0.101241		8.73	0.172523
	8.74	0.224602		8.74	0.246191		8.74	0.11625		8.74	0.13149		8.74	0.178954
	8.75	0.204449		8.75	0.31889		8.75	0.153254		8.75	0.164334		8.75	0.190455
	8.76	0.256096		8.76	0.202834		8.76	0.11331		8.76	0.156484		8.76	0.183215
	8.77	0.235801		8.77	0.27532		8.77	0.163675		8.77	0.133201		8.77	0.230693
	8.78	0.252895		8.78	0.260247		8.78	0.100125		8.78	0.12126		8.78	0.2987
	8.79	0.210013		8.79	0.309024		8.79	0.100706		8.79	0.114493		8.79	0.280191
	8.8	0.19686		8.8	0.28763		8.8	0.143375		8.8	0.117351		8.8	0.214667
	8.81	0.199693		8.81	0.213719		8.81	0.118974		8.81	0.108674		8.81	0.254819
	8.82	0.17201		8.82	0.203046		8.82	0.154612		8.82	0.104173		8.82	0.187757
	8.83	0.234022		8.83	0.221391		8.83	0.140439		8.83	0.115639		8.83	0.193106
	8.84	0.180731		8.84	0.257383		8.84	0.181996		8.84	0.113031		8.84	0.184146
	8.85	0.214249		8.85	0.21153		8.85	0.203924		8.85	0.12733		8.85	0.167549
	8.86	0.157549		8.86	0.249601		8.86	0.120445		8.86	0.12628		8.86	0.148296
	8.87	0.178481		8.87	0.278266		8.87	0.174932		8.87	0.120577		8.87	0.274948
	8.88	0.139205		8.88	0.333763		8.88	0.144915		8.88	0.141623		8.88	0.21071
	8.89	0.217215		8.89	0.27086		8.89	0.13246		8.89	0.102263		8.89	0.195042
	8.9	0.193027		8.9	0.275296		8.9	0.138048		8.9	0.10588		8.9	0.187633
	8.91	0.187388		8.91	0.256742		8.91	0.161802		8.91	0.0954487		8.91	0.189445
	8.92	0.178258		8.92	0.183707		8.92	0.159026		8.92	0.144082		8.92	0.170149
	8.93	0.187122		8.93	0.312063		8.93	0.10373		8.93	0.0833327		8.93	0.178472
	8.94	0.175875		8.94	0.250681		8.94	0.167187		8.94	0.1012		8.94	0.204907
	8.95	0.180251		8.95	0.28857		8.95	0.200129		8.95	0.0961466		8.95	0.227179
	8.96	0.181153		8.96	0.315876		8.96	0.1689		8.96	0.133924		8.96	0.128321
	8.97	0.200988		8.97	0.271374		8.97	0.180957		8.97	0.124635		8.97	0.153594
	8.98	0.211896		8.98	0.299418		8.98	0.160772		8.98	0.110321		8.98	0.215752
	8.99	0.164128		8.99	0.259206		8.99	0.175878		8.99	0.133671		8.99	0.191679
	9	0.183246		9	0.25744		9	0.161021		9	0.112889		9	0.197816
	9.01	0.16638		9.01	0.311767		9.01	0.159326		9.01	0.129535		9.01	0.147196
	9.02	0.198471		9.02	0.352855		9.02	0.233988		9.02	0.147996		9.02	0.23927
	9.03	0.181869		9.03	0.307644		9.03	0.17623		9.03	0.115775		9.03	0.152878
	9.04	0.21226		9.04	0.3132		9.04	0.220888		9.04	0.097956		9.04	0.155649
	9.05	0.196938		9.05	0.277796		9.05	0.167632		9.05	0.104989		9.05	0.171048
	9.06	0.221686		9.06	0.28452		9.06	0.215489		9.06	0.106332		9.06	0.21467
	9.07	0.227181		9.07	0.309341		9.07	0.198962		9.07	0.132855		9.07	0.185392
	9.08	0.195139		9.08	0.321974		9.08	0.146703		9.08	0.0994289		9.08	0.203804
	9.09	0.225516		9.09	0.313159		9.09	0.172132		9.09	0.0990938		9.09	0.178402
	9.1	0.234905		9.1	0.321307		9.1	0.204474		9.1	0.0973947		9.1	0.273991
	9.11	0.213568		9.11	0.328685		9.11	0.161472		9.11	0.0971415		9.11	0.195741
	9.12	0.171844		9.12	0.28865		9.12	0.177556		9.12	0.0856724		9.12	0.198794
	9.13	0.227212		9.13	0.341072		9.13	0.112151		9.13	0.0769428		9.13	0.16149
	9.14	0.201697		9.14	0.356459		9.14	0.20058		9.14	0.0651207		9.14	0.218093
	9.15	0.19941		9.15	0.33757		9.15	0.170558		9.15	0.110255		9.15	0.197011
	9.16	0.225342		9.16	0.330519		9.16	0.163526		9.16	0.138034		9.16	0.161448
	9.17	0.213994		9.17	0.300155		9.17	0.172516		9.17	0.12757		9.17	0.219576
	9.18	0.234274		9.18	0.319821		9.18	0.165136		9.18	0.085681		9.18	0.217178
	9.19	0.245136		9.19	0.367643		9.19	0.19027		9.19	0.113559		9.19	0.174745
	9.2	0.250244		9.2	0.376004		9.2	0.197045		9.2	0.144082		9.2	0.133395
	9.21	0.258737		9.21	0.30002		9.21	0.158728		9.21	0.139034		9.21	0.166738
	9.22	0.217075		9.22	0.383653		9.22	0.202352		9.22	0.157896		9.22	0.220017
	9.23	0.207099		9.23	0.381752		9.23	0.173304		9.23	0.111739		9.23	0.21274
	9.24	0.221473		9.24	0.3512		9.24	0.171102		9.24	0.104059		9.24	0.183044
	9.25	0.216207		9.25	0.380026		9.25	0.189545		9.25	0.148931		9.25	0.220392
	9.26	0.212229		9.26	0.328072		9.26	0.213852		9.26	0.116875		9.26	0.22283
	9.27	0.214852		9.27	0.376584		9.27	0.109351		9.27	0.0680277		9.27	0.193826
	9.28	0.201339		9.28	0.286709		9.28	0.180371		9.28	0.112154		9.28	0.184382
	9.29	0.247601		9.29	0.344116		9.29	0.181961		9.29	0.131904		9.29	0.195022
	9.3	0.215338		9.3	0.415657		9.3	0.164758		9.3	0.127536		9.3	0.17722
	9.31	0.232468		9.31	0.372198		9.31	0.155738		9.31	0.092686		9.31	0.152783
	9.32	0.224274		9.32	0.328354		9.32	0.152419		9.32	0.10273		9.32	0.126331
	9.33	0.225541		9.33	0.368397		9.33	0.190701		9.33	0.097204		9.33	0.145326
	9.34	0.189043		9.34	0.331743		9.34	0.208055		9.34	0.0823736		9.34	0.209268
	9.35	0.254794		9.35	0.322307		9.35	0.161353		9.35	0.130521		9.35	0.173412
	9.36	0.23234		9.36	0.377319		9.36	0.172118		9.36	0.100555		9.36	0.172731
	9.37	0.23569		9.37	0.313679		9.37	0.183659		9.37	0.0799353		9.37	0.179272
	9.38	0.219396		9.38	0.363074		9.38	0.199939		9.38	0.0791373		9.38	0.140037
	9.39	0.205951		9.39	0.311458		9.39	0.180971		9.39	0.116637		9.39	0.195616
	9.4	0.207366		9.4	0.322042		9.4	0.1617		9.4	0.11089		9.4	0.191563
	9.41	0.193557		9.41	0.408859		9.41	0.12321		9.41	0.128547		9.41	0.195379
	9.42	0.181951		9.42	0.296266		9.42	0.226315		9.42	0.119197		9.42	0.2248
	9.43	0.217424		9.43	0.369067		9.43	0.153614		9.43	0.141214		9.43	0.210203
	9.44	0.223296		9.44	0.352349		9.44	0.194728		9.44	0.0821591		9.44	0.198785
	9.45	0.21166		9.45	0.34534		9.45	0.20362		9.45	0.111383		9.45	0.192916
	9.46	0.21352		9.46	0.280233		9.46	0.189973		9.46	0.112412		9.46	0.198305
	9.47	0.212896		9.47	0.359253		9.47	0.142102		9.47	0.146732		9.47	0.227791
	9.48	0.202018		9.48	0.305732		9.48	0.154937		9.48	0.0880396		9.48	0.181037
	9.49	0.196391		9.49	0.307627		9.49	0.177011		9.49	0.138093		9.49	0.233429
	9.5	0.200561		9.5	0.369488		9.5	0.152601		9.5	0.137269		9.5	0.248883
	9.51	0.209225		9.51	0.35658		9.51	0.148932		9.51	0.125905		9.51	0.223705
	9.52	0.19503		9.52	0.376146		9.52	0.174537		9.52	0.0987003		9.52	0.202353
	9.53	0.215274		9.53	0.322527		9.53	0.166843		9.53	0.140807		9.53	0.187098
	9.54	0.209981		9.54	0.2974		9.54	0.164177		9.54	0.140422		9.54	0.239579
	9.55	0.239555		9.55	0.283804		9.55	0.157507		9.55	0.114707		9.55	0.229961
	9.56	0.206408		9.56	0.302111		9.56	0.185214		9.56	0.102081		9.56	0.183208
	9.57	0.18163		9.57	0.327678		9.57	0.162025		9.57	0.138279		9.57	0.250763
	9.58	0.2191		9.58	0.371158		9.58	0.139975		9.58	0.139183		9.58	0.231088
	9.59	0.210907		9.59	0.3648		9.59	0.133707		9.59	0.112089		9.59	0.210779
	9.6	0.197479		9.6	0.401194		9.6	0.172543		9.6	0.121182		9.6	0.187181
	9.61	0.282263		9.61	0.323693		9.61	0.195818		9.61	0.135163		9.61	0.206778
	9.62	0.171369		9.62	0.329637		9.62	0.189712		9.62	0.114628		9.62	0.183933
	9.63	0.252359		9.63	0.303282		9.63	0.233653		9.63	0.127091		9.63	0.212699
	9.64	0.246174		9.64	0.340597		9.64	0.17374		9.64	0.121729		9.64	0.236348
	9.65	0.189268		9.65	0.261966		9.65	0.182563		9.65	0.11158		9.65	0.170381
	9.66	0.199076		9.66	0.261495		9.66	0.20319		9.66	0.124032		9.66	0.234771
	9.67	0.195294		9.67	0.235259		9.67	0.192723		9.67	0.0982283		9.67	0.160238
	9.68	0.21905		9.68	0.285528		9.68	0.18504		9.68	0.0885073		9.68	0.212379
	9.69	0.199467		9.69	0.354043		9.69	0.180856		9.69	0.0882072		9.69	0.216899
	9.7	0.172393		9.7	0.238242		9.7	0.211405		9.7	0.112439		9.7	0.183998
	9.71	0.195356		9.71	0.310105		9.71	0.201416		9.71	0.139936		9.71	0.2144
	9.72	0.193488		9.72	0.279564		9.72	0.205429		9.72	0.122811		9.72	0.248262
	9.73	0.168302		9.73	0.276836		9.73	0.19573		9.73	0.137593		9.73	0.21349
	9.74	0.215156		9.74	0.296913		9.74	0.199864		9.74	0.142299		9.74	0.182829
	9.75	0.185813		9.75	0.337686		9.75	0.228418		9.75	0.146959		9.75	0.236021
	9.76	0.151017		9.76	0.397841		9.76	0.203213		9.76	0.114787		9.76	0.195056
	9.77	0.202751		9.77	0.320971		9.77	0.245334		9.77	0.106276		9.77	0.21602
	9.78	0.228737		9.78	0.381067		9.78	0.226016		9.78	0.147651		9.78	0.214322
	9.79	0.233344		9.79	0.374556		9.79	0.257638		9.79	0.0903453		9.79	0.247229
	9.8	0.215922		9.8	0.352571		9.8	0.242659		9.8	0.123565		9.8	0.242501
	9.81	0.234645		9.81	0.314932		9.81	0.21537		9.81	0.118432		9.81	0.194543
	9.82	0.212319		9.82	0.384757		9.82	0.221618		9.82	0.131683		9.82	0.258755
	9.83	0.18687		9.83	0.313634		9.83	0.227429		9.83	0.102153		9.83	0.213048
	9.84	0.220731		9.84	0.362061		9.84	0.193595		9.84	0.0964133		9.84	0.22218
	9.85	0.19138		9.85	0.377826		9.85	0.222654		9.85	0.115022		9.85	0.208129
	9.86	0.17338		9.86	0.33665		9.86	0.183173		9.86	0.091558		9.86	0.201842
	9.87	0.160999		9.87	0.343807		9.87	0.199469		9.87	0.103394		9.87	0.191019
	9.88	0.187368		9.88	0.35514		9.88	0.2455		9.88	0.079459		9.88	0.225231
	9.89	0.176039		9.89	0.341042		9.89	0.268043		9.89	0.122001		9.89	0.265007
	9.9	0.186336		9.9	0.412718		9.9	0.23126		9.9	0.116649		9.9	0.208101
	9.91	0.196458		9.91	0.398818		9.91	0.268509		9.91	0.1275		9.91	0.207127
	9.92	0.223986		9.92	0.379984		9.92	0.247523		9.92	0.130539		9.92	0.245045
	9.93	0.207616		9.93	0.388127		9.93	0.249866		9.93	0.100905		9.93	0.25782
	9.94	0.263951		9.94	0.368655		9.94	0.260405		9.94	0.107938		9.94	0.201908
	9.95	0.241041		9.95	0.390528		9.95	0.211505		9.95	0.109316		9.95	0.220464
	9.96	0.17856		9.96	0.361221		9.96	0.256701		9.96	0.0972954		9.96	0.216958
	9.97	0.198579		9.97	0.430851		9.97	0.257746		9.97	0.117484		9.97	0.171158
	9.98	0.170369		9.98	0.359718		9.98	0.261557		9.98	0.151502		9.98	0.198647
	9.99	0.162379		9.99	0.454085		9.99	0.256103		9.99	0.155617		9.99	0.223137
	10	0.190516		10	0.429011		10	0.245945		10	0.0971606		10	0.215154

## Sheet: 03 SD
	03 Vitamin D RMSD
	146: PCDF-1378			161: PCDF-3467			187: PCDF-23467			cholesterol			lumisterol
	0	0.0757696		0	0.0406634		0	0.0665572		0	0.0699223		0	0.0612212
	0.01	0.273678		0.01	0.141505		0.01	0.127492		0.01	0.11558		0.01	0.104212
	0.02	0.246532		0.02	0.1957		0.02	0.147679		0.02	0.131964		0.02	0.136965
	0.03	0.247364		0.03	0.147085		0.03	0.193034		0.03	0.144295		0.03	0.0884696
	0.04	0.23323		0.04	0.158767		0.04	0.17163		0.04	0.141919		0.04	0.121792
	0.05	0.256193		0.05	0.210844		0.05	0.19671		0.05	0.101115		0.05	0.111021
	0.06	0.212981		0.06	0.154005		0.06	0.182217		0.06	0.162212		0.06	0.113708
	0.07	0.262474		0.07	0.186781		0.07	0.182814		0.07	0.144236		0.07	0.113345
	0.08	0.296944		0.08	0.196758		0.08	0.187655		0.08	0.16276		0.08	0.0921079
	0.09	0.259063		0.09	0.19988		0.09	0.18344		0.09	0.170645		0.09	0.114747
	0.1	0.232852		0.1	0.148588		0.1	0.189681		0.1	0.160515		0.1	0.141667
	0.11	0.280799		0.11	0.198381		0.11	0.202138		0.11	0.234392		0.11	0.136585
	0.12	0.275178		0.12	0.224985		0.12	0.163014		0.12	0.164204		0.12	0.155383
	0.13	0.273126		0.13	0.235366		0.13	0.267794		0.13	0.194162		0.13	0.137816
	0.14	0.303877		0.14	0.241189		0.14	0.250601		0.14	0.157113		0.14	0.113284
	0.15	0.281759		0.15	0.214496		0.15	0.181897		0.15	0.182369		0.15	0.12731
	0.16	0.305451		0.16	0.259862		0.16	0.170074		0.16	0.178147		0.16	0.146562
	0.17	0.252188		0.17	0.255119		0.17	0.175913		0.17	0.11359		0.17	0.132238
	0.18	0.284767		0.18	0.237094		0.18	0.202209		0.18	0.105652		0.18	0.149242
	0.19	0.283564		0.19	0.211204		0.19	0.167908		0.19	0.116293		0.19	0.106195
	0.2	0.226263		0.2	0.247891		0.2	0.18369		0.2	0.108743		0.2	0.119582
	0.21	0.279352		0.21	0.243585		0.21	0.193851		0.21	0.0871473		0.21	0.115771
	0.22	0.247036		0.22	0.236918		0.22	0.175314		0.22	0.184577		0.22	0.167647
	0.23	0.247715		0.23	0.24191		0.23	0.176477		0.23	0.142553		0.23	0.155767
	0.24	0.235313		0.24	0.164851		0.24	0.214587		0.24	0.149739		0.24	0.174721
	0.25	0.25669		0.25	0.18663		0.25	0.195731		0.25	0.119056		0.25	0.168523
	0.26	0.23829		0.26	0.233774		0.26	0.212291		0.26	0.137571		0.26	0.181401
	0.27	0.227763		0.27	0.195322		0.27	0.222193		0.27	0.116872		0.27	0.191913
	0.28	0.208635		0.28	0.205503		0.28	0.14195		0.28	0.163186		0.28	0.187588
	0.29	0.3154		0.29	0.187067		0.29	0.159377		0.29	0.154531		0.29	0.163752
	0.3	0.243045		0.3	0.165625		0.3	0.160746		0.3	0.155285		0.3	0.148778
	0.31	0.255293		0.31	0.183032		0.31	0.158838		0.31	0.135694		0.31	0.186075
	0.32	0.260604		0.32	0.171954		0.32	0.181588		0.32	0.161802		0.32	0.165941
	0.33	0.304885		0.33	0.231384		0.33	0.183838		0.33	0.144287		0.33	0.17941
	0.34	0.27632		0.34	0.182187		0.34	0.17786		0.34	0.139054		0.34	0.163199
	0.35	0.287825		0.35	0.227345		0.35	0.165835		0.35	0.152886		0.35	0.179022
	0.36	0.279474		0.36	0.219379		0.36	0.164382		0.36	0.134734		0.36	0.163437
	0.37	0.273312		0.37	0.207939		0.37	0.128763		0.37	0.135913		0.37	0.163864
	0.38	0.302482		0.38	0.227238		0.38	0.1833		0.38	0.148367		0.38	0.186369
	0.39	0.31536		0.39	0.21787		0.39	0.229015		0.39	0.128969		0.39	0.191593
	0.4	0.287297		0.4	0.220236		0.4	0.137634		0.4	0.13336		0.4	0.191172
	0.41	0.282841		0.41	0.227851		0.41	0.113255		0.41	0.121509		0.41	0.224337
	0.42	0.298536		0.42	0.161832		0.42	0.179278		0.42	0.124723		0.42	0.193925
	0.43	0.221127		0.43	0.195247		0.43	0.232083		0.43	0.128866		0.43	0.179664
	0.44	0.28775		0.44	0.22053		0.44	0.188171		0.44	0.154099		0.44	0.168249
	0.45	0.264677		0.45	0.192083		0.45	0.192656		0.45	0.133462		0.45	0.183363
	0.46	0.308346		0.46	0.191677		0.46	0.257159		0.46	0.149696		0.46	0.18257
	0.47	0.294521		0.47	0.200074		0.47	0.237297		0.47	0.128617		0.47	0.202209
	0.48	0.231826		0.48	0.217648		0.48	0.235054		0.48	0.125365		0.48	0.196076
	0.49	0.206251		0.49	0.199567		0.49	0.215285		0.49	0.166736		0.49	0.195867
	0.5	0.282972		0.5	0.251898		0.5	0.251841		0.5	0.183061		0.5	0.192813
	0.51	0.254231		0.51	0.158955		0.51	0.221035		0.51	0.142626		0.51	0.189048
	0.52	0.226476		0.52	0.224249		0.52	0.233524		0.52	0.165103		0.52	0.167288
	0.53	0.191247		0.53	0.268245		0.53	0.233		0.53	0.13604		0.53	0.181416
	0.54	0.320997		0.54	0.202626		0.54	0.208201		0.54	0.152057		0.54	0.163521
	0.55	0.251426		0.55	0.203439		0.55	0.242943		0.55	0.188687		0.55	0.186129
	0.56	0.322965		0.56	0.185366		0.56	0.213167		0.56	0.143683		0.56	0.163027
	0.57	0.291972		0.57	0.206033		0.57	0.236102		0.57	0.15186		0.57	0.203442
	0.58	0.303103		0.58	0.180214		0.58	0.250582		0.58	0.154525		0.58	0.218246
	0.59	0.36215		0.59	0.303797		0.59	0.253827		0.59	0.15342		0.59	0.193124
	0.6	0.285052		0.6	0.207026		0.6	0.172489		0.6	0.14801		0.6	0.1708
	0.61	0.320865		0.61	0.170099		0.61	0.181927		0.61	0.144869		0.61	0.181746
	0.62	0.271731		0.62	0.22416		0.62	0.203719		0.62	0.143432		0.62	0.191379
	0.63	0.254114		0.63	0.170167		0.63	0.241358		0.63	0.159776		0.63	0.186567
	0.64	0.192259		0.64	0.154789		0.64	0.207587		0.64	0.148114		0.64	0.17753
	0.65	0.3158		0.65	0.155705		0.65	0.251006		0.65	0.128775		0.65	0.175591
	0.66	0.264841		0.66	0.19652		0.66	0.237844		0.66	0.159483		0.66	0.189874
	0.67	0.239391		0.67	0.161101		0.67	0.214038		0.67	0.11895		0.67	0.195995
	0.68	0.232334		0.68	0.165562		0.68	0.216162		0.68	0.144262		0.68	0.189493
	0.69	0.268352		0.69	0.205349		0.69	0.171772		0.69	0.12996		0.69	0.167821
	0.7	0.217349		0.7	0.169453		0.7	0.18606		0.7	0.133919		0.7	0.175082
	0.71	0.254334		0.71	0.177726		0.71	0.228782		0.71	0.150212		0.71	0.158716
	0.72	0.282438		0.72	0.200095		0.72	0.225498		0.72	0.149193		0.72	0.142316
	0.73	0.280342		0.73	0.16248		0.73	0.226758		0.73	0.170597		0.73	0.136645
	0.74	0.284533		0.74	0.184918		0.74	0.2068		0.74	0.182065		0.74	0.160468
	0.75	0.190799		0.75	0.140473		0.75	0.233356		0.75	0.169754		0.75	0.167312
	0.76	0.239836		0.76	0.147163		0.76	0.214169		0.76	0.134025		0.76	0.15498
	0.77	0.261211		0.77	0.208286		0.77	0.267637		0.77	0.15066		0.77	0.18743
	0.78	0.286531		0.78	0.191797		0.78	0.193133		0.78	0.137234		0.78	0.194168
	0.79	0.245322		0.79	0.205811		0.79	0.150697		0.79	0.133214		0.79	0.178372
	0.8	0.254559		0.8	0.216407		0.8	0.217959		0.8	0.147164		0.8	0.189627
	0.81	0.240481		0.81	0.144945		0.81	0.17193		0.81	0.116107		0.81	0.176535
	0.82	0.286182		0.82	0.225704		0.82	0.195783		0.82	0.151313		0.82	0.169392
	0.83	0.237666		0.83	0.217942		0.83	0.16778		0.83	0.132881		0.83	0.17552
	0.84	0.489049		0.84	0.260442		0.84	0.15343		0.84	0.133211		0.84	0.172155
	0.85	0.603041		0.85	0.233244		0.85	0.243389		0.85	0.185368		0.85	0.187324
	0.86	0.556443		0.86	0.181699		0.86	0.246031		0.86	0.147045		0.86	0.178401
	0.87	0.599576		0.87	0.217733		0.87	0.250395		0.87	0.150341		0.87	0.169133
	0.88	0.539802		0.88	0.187896		0.88	0.254965		0.88	0.157982		0.88	0.180083
	0.89	0.631826		0.89	0.155816		0.89	0.226205		0.89	0.213107		0.89	0.174509
	0.9	0.559412		0.9	0.208097		0.9	0.271612		0.9	0.179638		0.9	0.156023
	0.91	0.676888		0.91	0.298388		0.91	0.227198		0.91	0.121711		0.91	0.185902
	0.92	0.559972		0.92	0.223812		0.92	0.264105		0.92	0.157733		0.92	0.147475
	0.93	0.544939		0.93	0.289326		0.93	0.214425		0.93	0.163163		0.93	0.172473
	0.94	0.454939		0.94	0.256251		0.94	0.207331		0.94	0.155631		0.94	0.165553
	0.95	0.514977		0.95	0.203985		0.95	0.189756		0.95	0.12146		0.95	0.17936
	0.96	0.498968		0.96	0.252972		0.96	0.239354		0.96	0.136144		0.96	0.185491
	0.97	0.484883		0.97	0.233501		0.97	0.234159		0.97	0.116374		0.97	0.193101
	0.98	0.480364		0.98	0.229035		0.98	0.244582		0.98	0.152096		0.98	0.150675
	0.99	0.513702		0.99	0.245688		0.99	0.252604		0.99	0.134325		0.99	0.167908
	1	0.493226		1	0.25986		1	0.192735		1	0.142392		1	0.109956
	1.01	0.474561		1.01	0.247306		1.01	0.231988		1.01	0.173176		1.01	0.145346
	1.02	0.472823		1.02	0.227864		1.02	0.264476		1.02	0.12347		1.02	0.161907
	1.03	0.498088		1.03	0.271168		1.03	0.234314		1.03	0.128506		1.03	0.169435
	1.04	0.526856		1.04	0.262881		1.04	0.234455		1.04	0.156811		1.04	0.158263
	1.05	0.584421		1.05	0.258214		1.05	0.240349		1.05	0.159419		1.05	0.180232
	1.06	0.473422		1.06	0.24385		1.06	0.217567		1.06	0.175911		1.06	0.168545
	1.07	0.534876		1.07	0.183063		1.07	0.245098		1.07	0.128332		1.07	0.15065
	1.08	0.525351		1.08	0.246627		1.08	0.201618		1.08	0.156835		1.08	0.175905
	1.09	0.451037		1.09	0.174733		1.09	0.229862		1.09	0.123207		1.09	0.138588
	1.1	0.510516		1.1	0.256056		1.1	0.216085		1.1	0.123601		1.1	0.16182
	1.11	0.454008		1.11	0.264604		1.11	0.268251		1.11	0.108818		1.11	0.134525
	1.12	0.493301		1.12	0.256381		1.12	0.207171		1.12	0.117168		1.12	0.133797
	1.13	0.402064		1.13	0.258263		1.13	0.229453		1.13	0.102458		1.13	0.161388
	1.14	0.419423		1.14	0.296322		1.14	0.241013		1.14	0.120823		1.14	0.165052
	1.15	0.476276		1.15	0.251834		1.15	0.244839		1.15	0.108369		1.15	0.195864
	1.16	0.442089		1.16	0.223136		1.16	0.230465		1.16	0.149353		1.16	0.149065
	1.17	0.463747		1.17	0.158482		1.17	0.215795		1.17	0.139778		1.17	0.165846
	1.18	0.433974		1.18	0.15351		1.18	0.216111		1.18	0.140631		1.18	0.151578
	1.19	0.381588		1.19	0.171754		1.19	0.255616		1.19	0.169317		1.19	0.160373
	1.2	0.486363		1.2	0.165653		1.2	0.260802		1.2	0.160748		1.2	0.172769
	1.21	0.522097		1.21	0.15945		1.21	0.240933		1.21	0.138796		1.21	0.128986
	1.22	0.439744		1.22	0.189047		1.22	0.238104		1.22	0.148507		1.22	0.189438
	1.23	0.516101		1.23	0.195564		1.23	0.242696		1.23	0.153944		1.23	0.157367
	1.24	0.558447		1.24	0.184075		1.24	0.272173		1.24	0.144729		1.24	0.174006
	1.25	0.415811		1.25	0.224087		1.25	0.199711		1.25	0.1809		1.25	0.162071
	1.26	0.485493		1.26	0.157426		1.26	0.218533		1.26	0.158437		1.26	0.121668
	1.27	0.488215		1.27	0.206993		1.27	0.204398		1.27	0.196014		1.27	0.140072
	1.28	0.427535		1.28	0.158626		1.28	0.175687		1.28	0.18355		1.28	0.152876
	1.29	0.441874		1.29	0.200506		1.29	0.206398		1.29	0.175913		1.29	0.172568
	1.3	0.466523		1.3	0.26441		1.3	0.156551		1.3	0.196888		1.3	0.138911
	1.31	0.477973		1.31	0.213141		1.31	0.2581		1.31	0.197472		1.31	0.160303
	1.32	0.515198		1.32	0.179531		1.32	0.218119		1.32	0.159876		1.32	0.182799
	1.33	0.488394		1.33	0.195438		1.33	0.204865		1.33	0.189418		1.33	0.166899
	1.34	0.551394		1.34	0.213359		1.34	0.212215		1.34	0.163397		1.34	0.126929
	1.35	0.539482		1.35	0.211238		1.35	0.206119		1.35	0.100432		1.35	0.120831
	1.36	0.560992		1.36	0.255599		1.36	0.174192		1.36	0.154015		1.36	0.132406
	1.37	0.519018		1.37	0.211869		1.37	0.229115		1.37	0.177197		1.37	0.163541
	1.38	0.560885		1.38	0.161447		1.38	0.234962		1.38	0.195185		1.38	0.149055
	1.39	0.434275		1.39	0.160826		1.39	0.182814		1.39	0.153453		1.39	0.156747
	1.4	0.418915		1.4	0.16123		1.4	0.197663		1.4	0.207126		1.4	0.155884
	1.41	0.43352		1.41	0.191445		1.41	0.220068		1.41	0.143824		1.41	0.140191
	1.42	0.498212		1.42	0.18639		1.42	0.226324		1.42	0.125617		1.42	0.129195
	1.43	0.430453		1.43	0.195424		1.43	0.201886		1.43	0.197487		1.43	0.153197
	1.44	0.640098		1.44	0.244833		1.44	0.18671		1.44	0.200353		1.44	0.140486
	1.45	0.50432		1.45	0.190515		1.45	0.235395		1.45	0.190227		1.45	0.156029
	1.46	0.48151		1.46	0.180636		1.46	0.170169		1.46	0.174095		1.46	0.14727
	1.47	0.485466		1.47	0.219316		1.47	0.246776		1.47	0.172917		1.47	0.155462
	1.48	0.459527		1.48	0.222208		1.48	0.179179		1.48	0.196952		1.48	0.173842
	1.49	0.435735		1.49	0.258009		1.49	0.118142		1.49	0.183192		1.49	0.140417
	1.5	0.42546		1.5	0.246934		1.5	0.18934		1.5	0.193264		1.5	0.136954
	1.51	0.514258		1.51	0.208763		1.51	0.185892		1.51	0.18732		1.51	0.194708
	1.52	0.466314		1.52	0.237792		1.52	0.181873		1.52	0.19927		1.52	0.156423
	1.53	0.465805		1.53	0.184541		1.53	0.165702		1.53	0.191935		1.53	0.178663
	1.54	0.545161		1.54	0.228861		1.54	0.229079		1.54	0.187506		1.54	0.182244
	1.55	0.484967		1.55	0.218815		1.55	0.218768		1.55	0.160352		1.55	0.154878
	1.56	0.48894		1.56	0.21874		1.56	0.190251		1.56	0.218959		1.56	0.127068
	1.57	0.461402		1.57	0.240913		1.57	0.242772		1.57	0.200697		1.57	0.165056
	1.58	0.380596		1.58	0.150152		1.58	0.266274		1.58	0.204198		1.58	0.14585
	1.59	0.493469		1.59	0.215023		1.59	0.252207		1.59	0.14536		1.59	0.168431
	1.6	0.370676		1.6	0.204953		1.6	0.240936		1.6	0.16885		1.6	0.178848
	1.61	0.312924		1.61	0.219696		1.61	0.20433		1.61	0.129337		1.61	0.183213
	1.62	0.2838		1.62	0.174169		1.62	0.224472		1.62	0.227681		1.62	0.144168
	1.63	0.244447		1.63	0.227638		1.63	0.194762		1.63	0.145011		1.63	0.166673
	1.64	0.207018		1.64	0.212138		1.64	0.159545		1.64	0.166278		1.64	0.168823
	1.65	0.271754		1.65	0.256543		1.65	0.17418		1.65	0.205911		1.65	0.164781
	1.66	0.240511		1.66	0.254051		1.66	0.211013		1.66	0.203625		1.66	0.190754
	1.67	0.251321		1.67	0.170746		1.67	0.238153		1.67	0.232704		1.67	0.181491
	1.68	0.29014		1.68	0.207758		1.68	0.212596		1.68	0.199626		1.68	0.168409
	1.69	0.295075		1.69	0.206669		1.69	0.204185		1.69	0.216757		1.69	0.151659
	1.7	0.269055		1.7	0.155361		1.7	0.198387		1.7	0.199379		1.7	0.154254
	1.71	0.227149		1.71	0.266306		1.71	0.247933		1.71	0.203326		1.71	0.146874
	1.72	0.22897		1.72	0.265599		1.72	0.232231		1.72	0.216858		1.72	0.154576
	1.73	0.223894		1.73	0.275136		1.73	0.147675		1.73	0.186792		1.73	0.209034
	1.74	0.298903		1.74	0.252734		1.74	0.217845		1.74	0.203926		1.74	0.21342
	1.75	0.461665		1.75	0.189526		1.75	0.187996		1.75	0.194565		1.75	0.18439
	1.76	0.469135		1.76	0.21499		1.76	0.231858		1.76	0.209473		1.76	0.193289
	1.77	0.346072		1.77	0.19026		1.77	0.191935		1.77	0.215023		1.77	0.197927
	1.78	0.499441		1.78	0.253214		1.78	0.241546		1.78	0.199473		1.78	0.191334
	1.79	0.518657		1.79	0.252687		1.79	0.187684		1.79	0.221147		1.79	0.139056
	1.8	0.48439		1.8	0.223835		1.8	0.206935		1.8	0.223061		1.8	0.178907
	1.81	0.51734		1.81	0.235501		1.81	0.224753		1.81	0.242866		1.81	0.176648
	1.82	0.482278		1.82	0.198741		1.82	0.221553		1.82	0.190003		1.82	0.157636
	1.83	0.517803		1.83	0.198979		1.83	0.264511		1.83	0.196359		1.83	0.141105
	1.84	0.496399		1.84	0.286603		1.84	0.180889		1.84	0.192834		1.84	0.178276
	1.85	0.39382		1.85	0.231207		1.85	0.19667		1.85	0.220697		1.85	0.188192
	1.86	0.534027		1.86	0.197268		1.86	0.166659		1.86	0.215208		1.86	0.155709
	1.87	0.529544		1.87	0.257303		1.87	0.177017		1.87	0.1993		1.87	0.133932
	1.88	0.541497		1.88	0.226835		1.88	0.16746		1.88	0.20317		1.88	0.170195
	1.89	0.47625		1.89	0.193001		1.89	0.170186		1.89	0.200894		1.89	0.181882
	1.9	0.50322		1.9	0.178521		1.9	0.218165		1.9	0.215604		1.9	0.163941
	1.91	0.542689		1.91	0.210167		1.91	0.200748		1.91	0.239092		1.91	0.184163
	1.92	0.539702		1.92	0.199513		1.92	0.166773		1.92	0.201297		1.92	0.162143
	1.93	0.503174		1.93	0.195091		1.93	0.141606		1.93	0.203857		1.93	0.16324
	1.94	0.536152		1.94	0.214962		1.94	0.16031		1.94	0.211624		1.94	0.171696
	1.95	0.524564		1.95	0.225443		1.95	0.134479		1.95	0.195757		1.95	0.192797
	1.96	0.480789		1.96	0.210211		1.96	0.122254		1.96	0.197075		1.96	0.19186
	1.97	0.504968		1.97	0.197652		1.97	0.197263		1.97	0.190917		1.97	0.191672
	1.98	0.43637		1.98	0.257028		1.98	0.196883		1.98	0.187075		1.98	0.18407
	1.99	0.421505		1.99	0.210117		1.99	0.160202		1.99	0.192129		1.99	0.182594
	2	0.473125		2	0.21916		2	0.183211		2	0.164701		2	0.213225
	2.01	0.474588		2.01	0.25865		2.01	0.16924		2.01	0.157164		2.01	0.160445
	2.02	0.533253		2.02	0.229237		2.02	0.212656		2.02	0.209284		2.02	0.176174
	2.03	0.499771		2.03	0.206332		2.03	0.190757		2.03	0.170474		2.03	0.168912
	2.04	0.501935		2.04	0.253118		2.04	0.199027		2.04	0.172584		2.04	0.180244
	2.05	0.523949		2.05	0.196239		2.05	0.201543		2.05	0.167665		2.05	0.224935
	2.06	0.500532		2.06	0.223047		2.06	0.209432		2.06	0.192717		2.06	0.1846
	2.07	0.501418		2.07	0.262078		2.07	0.16912		2.07	0.194078		2.07	0.169581
	2.08	0.518675		2.08	0.184445		2.08	0.179045		2.08	0.208581		2.08	0.188883
	2.09	0.501986		2.09	0.208088		2.09	0.163214		2.09	0.205133		2.09	0.158479
	2.1	0.497581		2.1	0.270715		2.1	0.179301		2.1	0.197871		2.1	0.162575
	2.11	0.492603		2.11	0.203028		2.11	0.200133		2.11	0.178075		2.11	0.166099
	2.12	0.506487		2.12	0.1848		2.12	0.171168		2.12	0.190911		2.12	0.160052
	2.13	0.482364		2.13	0.245078		2.13	0.157736		2.13	0.129916		2.13	0.186301
	2.14	0.424186		2.14	0.216946		2.14	0.221445		2.14	0.167625		2.14	0.173077
	2.15	0.488328		2.15	0.274377		2.15	0.148768		2.15	0.169018		2.15	0.160403
	2.16	0.496664		2.16	0.216812		2.16	0.140078		2.16	0.20165		2.16	0.188222
	2.17	0.507429		2.17	0.284273		2.17	0.176465		2.17	0.200285		2.17	0.208262
	2.18	0.454162		2.18	0.23519		2.18	0.145425		2.18	0.156774		2.18	0.174033
	2.19	0.50222		2.19	0.240361		2.19	0.15287		2.19	0.217119		2.19	0.195119
	2.2	0.510792		2.2	0.269302		2.2	0.163228		2.2	0.221186		2.2	0.240964
	2.21	0.550414		2.21	0.293654		2.21	0.185854		2.21	0.209037		2.21	0.194823
	2.22	0.539413		2.22	0.293757		2.22	0.165476		2.22	0.24214		2.22	0.177489
	2.23	0.562451		2.23	0.285065		2.23	0.15785		2.23	0.182924		2.23	0.186789
	2.24	0.491931		2.24	0.212374		2.24	0.208314		2.24	0.201814		2.24	0.154743
	2.25	0.509942		2.25	0.201309		2.25	0.176721		2.25	0.181097		2.25	0.169316
	2.26	0.525978		2.26	0.162413		2.26	0.224979		2.26	0.152352		2.26	0.163739
	2.27	0.524425		2.27	0.224688		2.27	0.163512		2.27	0.228968		2.27	0.160309
	2.28	0.497599		2.28	0.241298		2.28	0.19897		2.28	0.188539		2.28	0.194891
	2.29	0.512713		2.29	0.211201		2.29	0.175928		2.29	0.191771		2.29	0.181391
	2.3	0.485767		2.3	0.208925		2.3	0.20063		2.3	0.232695		2.3	0.17848
	2.31	0.501611		2.31	0.190538		2.31	0.1953		2.31	0.199602		2.31	0.17835
	2.32	0.546161		2.32	0.193766		2.32	0.224545		2.32	0.23986		2.32	0.210103
	2.33	0.469521		2.33	0.198917		2.33	0.18568		2.33	0.199906		2.33	0.222719
	2.34	0.536425		2.34	0.211095		2.34	0.181274		2.34	0.215815		2.34	0.192251
	2.35	0.484672		2.35	0.213538		2.35	0.220131		2.35	0.182304		2.35	0.178778
	2.36	0.479937		2.36	0.152218		2.36	0.181301		2.36	0.214365		2.36	0.163748
	2.37	0.499448		2.37	0.192006		2.37	0.231358		2.37	0.155932		2.37	0.191192
	2.38	0.488689		2.38	0.251639		2.38	0.183809		2.38	0.173384		2.38	0.166266
	2.39	0.520044		2.39	0.17977		2.39	0.181837		2.39	0.186962		2.39	0.184675
	2.4	0.493386		2.4	0.202668		2.4	0.173574		2.4	0.181467		2.4	0.17573
	2.41	0.492426		2.41	0.194647		2.41	0.200492		2.41	0.163152		2.41	0.191868
	2.42	0.502343		2.42	0.217647		2.42	0.191502		2.42	0.180299		2.42	0.183796
	2.43	0.540728		2.43	0.199015		2.43	0.17311		2.43	0.18743		2.43	0.185989
	2.44	0.509473		2.44	0.213042		2.44	0.183488		2.44	0.158434		2.44	0.177888
	2.45	0.529705		2.45	0.187633		2.45	0.177433		2.45	0.129476		2.45	0.17692
	2.46	0.522545		2.46	0.177329		2.46	0.21494		2.46	0.176592		2.46	0.172184
	2.47	0.501022		2.47	0.179313		2.47	0.133228		2.47	0.186077		2.47	0.165861
	2.48	0.486798		2.48	0.192804		2.48	0.18268		2.48	0.161598		2.48	0.17493
	2.49	0.485704		2.49	0.198044		2.49	0.254895		2.49	0.180874		2.49	0.153076
	2.5	0.49008		2.5	0.099952		2.5	0.17954		2.5	0.142324		2.5	0.186176
	2.51	0.508289		2.51	0.138387		2.51	0.164923		2.51	0.158217		2.51	0.186588
	2.52	0.435343		2.52	0.209924		2.52	0.193227		2.52	0.17109		2.52	0.146631
	2.53	0.474839		2.53	0.148773		2.53	0.197657		2.53	0.145115		2.53	0.153866
	2.54	0.489542		2.54	0.12275		2.54	0.161708		2.54	0.171857		2.54	0.149479
	2.55	0.475674		2.55	0.105894		2.55	0.154035		2.55	0.183827		2.55	0.154519
	2.56	0.465714		2.56	0.150008		2.56	0.161608		2.56	0.138182		2.56	0.170392
	2.57	0.279443		2.57	0.135655		2.57	0.201404		2.57	0.195804		2.57	0.170728
	2.58	0.261194		2.58	0.196864		2.58	0.143255		2.58	0.168057		2.58	0.155081
	2.59	0.2373		2.59	0.1985		2.59	0.204285		2.59	0.189817		2.59	0.149301
	2.6	0.26282		2.6	0.174066		2.6	0.184518		2.6	0.21067		2.6	0.158362
	2.61	0.21997		2.61	0.206293		2.61	0.18894		2.61	0.194134		2.61	0.171772
	2.62	0.281921		2.62	0.188289		2.62	0.178517		2.62	0.197789		2.62	0.156553
	2.63	0.237868		2.63	0.191013		2.63	0.171742		2.63	0.170255		2.63	0.155363
	2.64	0.254445		2.64	0.213508		2.64	0.178977		2.64	0.178946		2.64	0.194651
	2.65	0.267043		2.65	0.250579		2.65	0.285792		2.65	0.168694		2.65	0.13169
	2.66	0.269574		2.66	0.169736		2.66	0.196746		2.66	0.154707		2.66	0.186478
	2.67	0.261928		2.67	0.204326		2.67	0.223522		2.67	0.140262		2.67	0.165708
	2.68	0.244011		2.68	0.227618		2.68	0.172151		2.68	0.187588		2.68	0.201254
	2.69	0.244017		2.69	0.144995		2.69	0.155643		2.69	0.145867		2.69	0.18719
	2.7	0.280639		2.7	0.158848		2.7	0.16323		2.7	0.162345		2.7	0.1454
	2.71	0.255215		2.71	0.24707		2.71	0.186283		2.71	0.160698		2.71	0.159691
	2.72	0.221438		2.72	0.28402		2.72	0.173836		2.72	0.164267		2.72	0.135596
	2.73	0.218515		2.73	0.180451		2.73	0.168597		2.73	0.1812		2.73	0.188018
	2.74	0.237162		2.74	0.214397		2.74	0.146132		2.74	0.163195		2.74	0.17011
	2.75	0.212945		2.75	0.197722		2.75	0.155574		2.75	0.167354		2.75	0.155055
	2.76	0.220381		2.76	0.253515		2.76	0.170615		2.76	0.200839		2.76	0.157996
	2.77	0.251931		2.77	0.183626		2.77	0.191108		2.77	0.176286		2.77	0.165482
	2.78	0.180032		2.78	0.19261		2.78	0.143121		2.78	0.150928		2.78	0.159503
	2.79	0.189149		2.79	0.27102		2.79	0.167129		2.79	0.156487		2.79	0.189626
	2.8	0.180543		2.8	0.20955		2.8	0.194067		2.8	0.141205		2.8	0.176989
	2.81	0.220251		2.81	0.14829		2.81	0.160335		2.81	0.156189		2.81	0.156478
	2.82	0.207144		2.82	0.16396		2.82	0.183322		2.82	0.144845		2.82	0.180789
	2.83	0.21329		2.83	0.184179		2.83	0.165421		2.83	0.167363		2.83	0.141466
	2.84	0.206499		2.84	0.160522		2.84	0.181524		2.84	0.171541		2.84	0.137464
	2.85	0.256729		2.85	0.158964		2.85	0.172766		2.85	0.176477		2.85	0.172161
	2.86	0.220277		2.86	0.128746		2.86	0.150703		2.86	0.152829		2.86	0.160961
	2.87	0.198858		2.87	0.181993		2.87	0.133169		2.87	0.166757		2.87	0.167427
	2.88	0.268219		2.88	0.160416		2.88	0.159666		2.88	0.158297		2.88	0.171661
	2.89	0.298751		2.89	0.198267		2.89	0.16344		2.89	0.182707		2.89	0.170622
	2.9	0.247037		2.9	0.167893		2.9	0.150169		2.9	0.128802		2.9	0.16976
	2.91	0.218116		2.91	0.201879		2.91	0.139618		2.91	0.178898		2.91	0.198372
	2.92	0.228702		2.92	0.184373		2.92	0.135214		2.92	0.173796		2.92	0.163002
	2.93	0.233847		2.93	0.190171		2.93	0.135965		2.93	0.16277		2.93	0.172249
	2.94	0.264152		2.94	0.269742		2.94	0.204955		2.94	0.152286		2.94	0.173235
	2.95	0.182285		2.95	0.211952		2.95	0.201338		2.95	0.159129		2.95	0.168069
	2.96	0.225892		2.96	0.202171		2.96	0.167929		2.96	0.140004		2.96	0.164186
	2.97	0.182492		2.97	0.222087		2.97	0.158429		2.97	0.186291		2.97	0.169935
	2.98	0.221016		2.98	0.186761		2.98	0.237829		2.98	0.190769		2.98	0.184488
	2.99	0.186507		2.99	0.252719		2.99	0.150811		2.99	0.181898		2.99	0.190048
	3	0.206433		3	0.169191		3	0.208658		3	0.15555		3	0.174623
	3.01	0.209219		3.01	0.232839		3.01	0.195075		3.01	0.165442		3.01	0.157189
	3.02	0.210228		3.02	0.206802		3.02	0.146914		3.02	0.158822		3.02	0.184224
	3.03	0.279732		3.03	0.219396		3.03	0.127728		3.03	0.151991		3.03	0.190725
	3.04	0.236166		3.04	0.255103		3.04	0.153821		3.04	0.16512		3.04	0.191607
	3.05	0.257756		3.05	0.192271		3.05	0.17561		3.05	0.128878		3.05	0.172427
	3.06	0.239049		3.06	0.191217		3.06	0.161847		3.06	0.127536		3.06	0.177352
	3.07	0.227998		3.07	0.156492		3.07	0.209549		3.07	0.158181		3.07	0.178843
	3.08	0.255734		3.08	0.184405		3.08	0.192067		3.08	0.164868		3.08	0.169686
	3.09	0.237091		3.09	0.205146		3.09	0.189478		3.09	0.106455		3.09	0.175833
	3.1	0.239379		3.1	0.208902		3.1	0.208031		3.1	0.132603		3.1	0.151207
	3.11	0.222393		3.11	0.219379		3.11	0.192523		3.11	0.162091		3.11	0.135478
	3.12	0.228059		3.12	0.162523		3.12	0.141551		3.12	0.127928		3.12	0.162738
	3.13	0.236084		3.13	0.214575		3.13	0.223849		3.13	0.120843		3.13	0.166547
	3.14	0.250424		3.14	0.170155		3.14	0.167824		3.14	0.173708		3.14	0.162449
	3.15	0.243401		3.15	0.180085		3.15	0.184207		3.15	0.151531		3.15	0.170229
	3.16	0.209836		3.16	0.18781		3.16	0.198566		3.16	0.153737		3.16	0.178894
	3.17	0.36101		3.17	0.205182		3.17	0.177295		3.17	0.180673		3.17	0.151871
	3.18	0.23727		3.18	0.225951		3.18	0.163076		3.18	0.181151		3.18	0.150634
	3.19	0.239581		3.19	0.170528		3.19	0.170148		3.19	0.177688		3.19	0.179272
	3.2	0.248842		3.2	0.184189		3.2	0.125531		3.2	0.132933		3.2	0.187667
	3.21	0.26401		3.21	0.188971		3.21	0.20174		3.21	0.152367		3.21	0.170257
	3.22	0.245904		3.22	0.138228		3.22	0.224518		3.22	0.163831		3.22	0.192611
	3.23	0.235851		3.23	0.129385		3.23	0.161697		3.23	0.188786		3.23	0.172615
	3.24	0.203656		3.24	0.131783		3.24	0.219619		3.24	0.181115		3.24	0.16889
	3.25	0.236988		3.25	0.148564		3.25	0.196953		3.25	0.130772		3.25	0.173472
	3.26	0.264922		3.26	0.126676		3.26	0.16727		3.26	0.152359		3.26	0.141964
	3.27	0.254696		3.27	0.184047		3.27	0.16516		3.27	0.161499		3.27	0.166341
	3.28	0.219538		3.28	0.200348		3.28	0.145412		3.28	0.144472		3.28	0.174457
	3.29	0.265981		3.29	0.210025		3.29	0.20233		3.29	0.174066		3.29	0.145941
	3.3	0.270772		3.3	0.192015		3.3	0.12616		3.3	0.133112		3.3	0.16189
	3.31	0.229927		3.31	0.204011		3.31	0.159761		3.31	0.143903		3.31	0.152788
	3.32	0.256934		3.32	0.141039		3.32	0.170432		3.32	0.13299		3.32	0.179046
	3.33	0.210979		3.33	0.174816		3.33	0.1487		3.33	0.175733		3.33	0.172579
	3.34	0.252601		3.34	0.235679		3.34	0.186689		3.34	0.18756		3.34	0.149212
	3.35	0.234341		3.35	0.199986		3.35	0.181206		3.35	0.145093		3.35	0.183987
	3.36	0.261995		3.36	0.163653		3.36	0.146066		3.36	0.170442		3.36	0.172506
	3.37	0.284517		3.37	0.223362		3.37	0.157633		3.37	0.189654		3.37	0.168103
	3.38	0.30254		3.38	0.25521		3.38	0.149685		3.38	0.1258		3.38	0.144849
	3.39	0.262521		3.39	0.216865		3.39	0.106131		3.39	0.165718		3.39	0.162755
	3.4	0.24915		3.4	0.201642		3.4	0.138719		3.4	0.192733		3.4	0.154818
	3.41	0.220915		3.41	0.180461		3.41	0.101806		3.41	0.163684		3.41	0.152555
	3.42	0.239401		3.42	0.206057		3.42	0.125192		3.42	0.165375		3.42	0.15063
	3.43	0.259465		3.43	0.208439		3.43	0.0852292		3.43	0.158104		3.43	0.164103
	3.44	0.250377		3.44	0.292399		3.44	0.158294		3.44	0.128044		3.44	0.194365
	3.45	0.259528		3.45	0.177117		3.45	0.128904		3.45	0.164891		3.45	0.173893
	3.46	0.241737		3.46	0.171688		3.46	0.13614		3.46	0.165246		3.46	0.141143
	3.47	0.254183		3.47	0.169741		3.47	0.147573		3.47	0.171605		3.47	0.16009
	3.48	0.232664		3.48	0.175332		3.48	0.126818		3.48	0.154466		3.48	0.147775
	3.49	0.218164		3.49	0.245822		3.49	0.132041		3.49	0.164743		3.49	0.199103
	3.5	0.208631		3.5	0.206909		3.5	0.138166		3.5	0.12281		3.5	0.164676
	3.51	0.233331		3.51	0.173988		3.51	0.167413		3.51	0.156175		3.51	0.146233
	3.52	0.242838		3.52	0.180276		3.52	0.154847		3.52	0.161247		3.52	0.166132
	3.53	0.281425		3.53	0.225402		3.53	0.135901		3.53	0.143258		3.53	0.187942
	3.54	0.242952		3.54	0.181049		3.54	0.1365		3.54	0.152197		3.54	0.198512
	3.55	0.305682		3.55	0.197465		3.55	0.125056		3.55	0.156485		3.55	0.171285
	3.56	0.237376		3.56	0.183633		3.56	0.163418		3.56	0.163482		3.56	0.154282
	3.57	0.227744		3.57	0.216492		3.57	0.152244		3.57	0.158494		3.57	0.179392
	3.58	0.242645		3.58	0.147051		3.58	0.159777		3.58	0.183189		3.58	0.160441
	3.59	0.275428		3.59	0.207894		3.59	0.176684		3.59	0.174523		3.59	0.181048
	3.6	0.304576		3.6	0.172801		3.6	0.16276		3.6	0.196807		3.6	0.177894
	3.61	0.243858		3.61	0.201044		3.61	0.214639		3.61	0.179888		3.61	0.185564
	3.62	0.238551		3.62	0.230065		3.62	0.209613		3.62	0.165425		3.62	0.169116
	3.63	0.316966		3.63	0.195552		3.63	0.178556		3.63	0.148017		3.63	0.180112
	3.64	0.249856		3.64	0.136224		3.64	0.178488		3.64	0.14708		3.64	0.162428
	3.65	0.276714		3.65	0.157029		3.65	0.178133		3.65	0.194352		3.65	0.176645
	3.66	0.252357		3.66	0.156371		3.66	0.159509		3.66	0.177885		3.66	0.163134
	3.67	0.278685		3.67	0.185774		3.67	0.190857		3.67	0.164643		3.67	0.156214
	3.68	0.239422		3.68	0.143546		3.68	0.176601		3.68	0.147429		3.68	0.162352
	3.69	0.268474		3.69	0.167493		3.69	0.181777		3.69	0.136066		3.69	0.146351
	3.7	0.257986		3.7	0.177156		3.7	0.189252		3.7	0.156523		3.7	0.15316
	3.71	0.286234		3.71	0.159509		3.71	0.164544		3.71	0.159234		3.71	0.162213
	3.72	0.290394		3.72	0.177894		3.72	0.175393		3.72	0.16088		3.72	0.167371
	3.73	0.286452		3.73	0.146245		3.73	0.160009		3.73	0.172816		3.73	0.167849
	3.74	0.249026		3.74	0.172859		3.74	0.193754		3.74	0.16854		3.74	0.141058
	3.75	0.327933		3.75	0.136811		3.75	0.139093		3.75	0.135774		3.75	0.155325
	3.76	0.308019		3.76	0.160367		3.76	0.213568		3.76	0.151569		3.76	0.163153
	3.77	0.269331		3.77	0.161097		3.77	0.179735		3.77	0.172596		3.77	0.167997
	3.78	0.258568		3.78	0.178833		3.78	0.19199		3.78	0.110929		3.78	0.14084
	3.79	0.253877		3.79	0.136914		3.79	0.181696		3.79	0.152445		3.79	0.15548
	3.8	0.243111		3.8	0.145067		3.8	0.147677		3.8	0.139848		3.8	0.150506
	3.81	0.245449		3.81	0.141546		3.81	0.167618		3.81	0.157911		3.81	0.16793
	3.82	0.251631		3.82	0.155081		3.82	0.178825		3.82	0.161316		3.82	0.155361
	3.83	0.2788		3.83	0.144119		3.83	0.182573		3.83	0.150953		3.83	0.145404
	3.84	0.269929		3.84	0.161808		3.84	0.176537		3.84	0.203375		3.84	0.155904
	3.85	0.277264		3.85	0.190151		3.85	0.167421		3.85	0.145439		3.85	0.114586
	3.86	0.264856		3.86	0.178491		3.86	0.196111		3.86	0.162525		3.86	0.152695
	3.87	0.262712		3.87	0.173487		3.87	0.178548		3.87	0.169076		3.87	0.152219
	3.88	0.286685		3.88	0.17934		3.88	0.214767		3.88	0.146885		3.88	0.147448
	3.89	0.276551		3.89	0.188125		3.89	0.203093		3.89	0.198138		3.89	0.182984
	3.9	0.221512		3.9	0.202671		3.9	0.165748		3.9	0.170354		3.9	0.180538
	3.91	0.243666		3.91	0.204614		3.91	0.221043		3.91	0.152		3.91	0.144557
	3.92	0.271934		3.92	0.20719		3.92	0.214704		3.92	0.182757		3.92	0.143072
	3.93	0.310519		3.93	0.194887		3.93	0.175888		3.93	0.164173		3.93	0.180558
	3.94	0.24798		3.94	0.234842		3.94	0.189009		3.94	0.171108		3.94	0.102998
	3.95	0.273285		3.95	0.253808		3.95	0.187509		3.95	0.173558		3.95	0.174263
	3.96	0.242978		3.96	0.203028		3.96	0.175561		3.96	0.121908		3.96	0.119927
	3.97	0.274872		3.97	0.219179		3.97	0.165406		3.97	0.159462		3.97	0.13866
	3.98	0.258817		3.98	0.190857		3.98	0.226058		3.98	0.180697		3.98	0.115304
	3.99	0.270706		3.99	0.196765		3.99	0.166931		3.99	0.181527		3.99	0.125801
	4	0.228632		4	0.214048		4	0.250583		4	0.185001		4	0.159449
	4.01	0.25926		4.01	0.148566		4.01	0.147098		4.01	0.224504		4.01	0.12869
	4.02	0.264197		4.02	0.174641		4.02	0.237626		4.02	0.183216		4.02	0.142937
	4.03	0.296183		4.03	0.234501		4.03	0.181038		4.03	0.152704		4.03	0.129315
	4.04	0.233871		4.04	0.197063		4.04	0.201102		4.04	0.140018		4.04	0.111306
	4.05	0.233212		4.05	0.152005		4.05	0.15741		4.05	0.14675		4.05	0.124384
	4.06	0.261047		4.06	0.149736		4.06	0.162024		4.06	0.159129		4.06	0.13452
	4.07	0.292237		4.07	0.168836		4.07	0.18226		4.07	0.140879		4.07	0.128212
	4.08	0.285219		4.08	0.159433		4.08	0.19053		4.08	0.120193		4.08	0.112326
	4.09	0.245562		4.09	0.114931		4.09	0.167512		4.09	0.141214		4.09	0.138736
	4.1	0.276556		4.1	0.138704		4.1	0.156823		4.1	0.184561		4.1	0.128263
	4.11	0.232877		4.11	0.142541		4.11	0.19437		4.11	0.140849		4.11	0.142069
	4.12	0.254119		4.12	0.167995		4.12	0.19727		4.12	0.165461		4.12	0.128726
	4.13	0.287551		4.13	0.137921		4.13	0.177412		4.13	0.141052		4.13	0.165284
	4.14	0.248433		4.14	0.225108		4.14	0.217109		4.14	0.177294		4.14	0.123058
	4.15	0.20826		4.15	0.186025		4.15	0.190996		4.15	0.146315		4.15	0.135526
	4.16	0.233751		4.16	0.193677		4.16	0.252218		4.16	0.17799		4.16	0.152764
	4.17	0.235804		4.17	0.128355		4.17	0.190276		4.17	0.174357		4.17	0.152802
	4.18	0.198911		4.18	0.208926		4.18	0.270869		4.18	0.148711		4.18	0.136789
	4.19	0.26641		4.19	0.179289		4.19	0.226145		4.19	0.177703		4.19	0.143533
	4.2	0.298372		4.2	0.153594		4.2	0.250751		4.2	0.161938		4.2	0.128797
	4.21	0.253329		4.21	0.185637		4.21	0.220317		4.21	0.245742		4.21	0.132898
	4.22	0.236196		4.22	0.150876		4.22	0.161086		4.22	0.152314		4.22	0.144515
	4.23	0.244922		4.23	0.14326		4.23	0.211902		4.23	0.143717		4.23	0.162918
	4.24	0.246864		4.24	0.165892		4.24	0.224371		4.24	0.177391		4.24	0.125432
	4.25	0.264848		4.25	0.131351		4.25	0.163952		4.25	0.180084		4.25	0.174762
	4.26	0.240409		4.26	0.162713		4.26	0.15258		4.26	0.136994		4.26	0.155232
	4.27	0.285617		4.27	0.114966		4.27	0.165535		4.27	0.121508		4.27	0.136271
	4.28	0.277736		4.28	0.14873		4.28	0.204549		4.28	0.174865		4.28	0.118932
	4.29	0.25237		4.29	0.123414		4.29	0.200267		4.29	0.189951		4.29	0.166677
	4.3	0.286933		4.3	0.200616		4.3	0.174859		4.3	0.162497		4.3	0.16901
	4.31	0.261484		4.31	0.157446		4.31	0.161455		4.31	0.146571		4.31	0.147041
	4.32	0.270597		4.32	0.118531		4.32	0.179229		4.32	0.190879		4.32	0.169682
	4.33	0.258356		4.33	0.0757424		4.33	0.167768		4.33	0.142431		4.33	0.14433
	4.34	0.303252		4.34	0.178932		4.34	0.219973		4.34	0.164407		4.34	0.172308
	4.35	0.258875		4.35	0.172686		4.35	0.15959		4.35	0.164344		4.35	0.189696
	4.36	0.257083		4.36	0.131669		4.36	0.201192		4.36	0.16743		4.36	0.191252
	4.37	0.264894		4.37	0.0846616		4.37	0.141927		4.37	0.176363		4.37	0.154598
	4.38	0.261816		4.38	0.0871584		4.38	0.117079		4.38	0.176623		4.38	0.174352
	4.39	0.251383		4.39	0.117181		4.39	0.119938		4.39	0.2021		4.39	0.146303
	4.4	0.261694		4.4	0.0914987		4.4	0.13217		4.4	0.172986		4.4	0.146316
	4.41	0.285769		4.41	0.11951		4.41	0.139477		4.41	0.212578		4.41	0.132702
	4.42	0.272068		4.42	0.127652		4.42	0.130351		4.42	0.165314		4.42	0.178973
	4.43	0.265305		4.43	0.103034		4.43	0.139559		4.43	0.170148		4.43	0.167029
	4.44	0.251254		4.44	0.128384		4.44	0.190725		4.44	0.173216		4.44	0.15712
	4.45	0.267688		4.45	0.114508		4.45	0.179481		4.45	0.188667		4.45	0.156613
	4.46	0.212411		4.46	0.0940975		4.46	0.131976		4.46	0.161038		4.46	0.199367
	4.47	0.263358		4.47	0.0861768		4.47	0.158869		4.47	0.166904		4.47	0.171845
	4.48	0.250437		4.48	0.138174		4.48	0.163785		4.48	0.182845		4.48	0.172978
	4.49	0.256258		4.49	0.159484		4.49	0.169381		4.49	0.196178		4.49	0.118213
	4.5	0.277586		4.5	0.132008		4.5	0.148041		4.5	0.197242		4.5	0.149807
	4.51	0.240515		4.51	0.126865		4.51	0.14873		4.51	0.179993		4.51	0.17112
	4.52	0.242886		4.52	0.134565		4.52	0.138021		4.52	0.158499		4.52	0.164657
	4.53	0.257893		4.53	0.103966		4.53	0.223878		4.53	0.152358		4.53	0.165478
	4.54	0.293845		4.54	0.124629		4.54	0.254962		4.54	0.165814		4.54	0.162112
	4.55	0.276634		4.55	0.100878		4.55	0.156585		4.55	0.164864		4.55	0.173341
	4.56	0.269698		4.56	0.116523		4.56	0.0977314		4.56	0.188416		4.56	0.165388
	4.57	0.317743		4.57	0.0698787		4.57	0.147255		4.57	0.200695		4.57	0.19619
	4.58	0.284183		4.58	0.0707028		4.58	0.127907		4.58	0.1703		4.58	0.147282
	4.59	0.329105		4.59	0.126959		4.59	0.127101		4.59	0.176078		4.59	0.167371
	4.6	0.243009		4.6	0.143837		4.6	0.151053		4.6	0.151048		4.6	0.152246
	4.61	0.240065		4.61	0.0745018		4.61	0.136622		4.61	0.145195		4.61	0.17758
	4.62	0.312962		4.62	0.115047		4.62	0.162059		4.62	0.12293		4.62	0.189029
	4.63	0.265207		4.63	0.149824		4.63	0.134079		4.63	0.140701		4.63	0.136236
	4.64	0.238726		4.64	0.103591		4.64	0.133851		4.64	0.144155		4.64	0.1452
	4.65	0.255578		4.65	0.0562748		4.65	0.116634		4.65	0.136135		4.65	0.161766
	4.66	0.286391		4.66	0.09901		4.66	0.157055		4.66	0.147417		4.66	0.152155
	4.67	0.243508		4.67	0.177806		4.67	0.151729		4.67	0.171627		4.67	0.147205
	4.68	0.303392		4.68	0.122251		4.68	0.105564		4.68	0.206643		4.68	0.170072
	4.69	0.328734		4.69	0.0969341		4.69	0.127196		4.69	0.150779		4.69	0.153103
	4.7	0.318642		4.7	0.103076		4.7	0.128985		4.7	0.180924		4.7	0.165889
	4.71	0.360622		4.71	0.10682		4.71	0.130831		4.71	0.186553		4.71	0.15841
	4.72	0.310254		4.72	0.133793		4.72	0.118657		4.72	0.143024		4.72	0.159477
	4.73	0.301941		4.73	0.0783302		4.73	0.0952055		4.73	0.167505		4.73	0.153202
	4.74	0.317445		4.74	0.149408		4.74	0.130332		4.74	0.162152		4.74	0.180109
	4.75	0.306796		4.75	0.223697		4.75	0.117942		4.75	0.141289		4.75	0.191586
	4.76	0.265112		4.76	0.132151		4.76	0.16261		4.76	0.178666		4.76	0.196742
	4.77	0.265743		4.77	0.133696		4.77	0.0990224		4.77	0.185244		4.77	0.151964
	4.78	0.252053		4.78	0.1362		4.78	0.130672		4.78	0.166555		4.78	0.148867
	4.79	0.341176		4.79	0.0556184		4.79	0.126589		4.79	0.135259		4.79	0.171502
	4.8	0.30238		4.8	0.107275		4.8	0.124667		4.8	0.166741		4.8	0.16145
	4.81	0.280644		4.81	0.127702		4.81	0.124398		4.81	0.166773		4.81	0.130451
	4.82	0.253144		4.82	0.0820445		4.82	0.148246		4.82	0.17061		4.82	0.167632
	4.83	0.246849		4.83	0.131552		4.83	0.153324		4.83	0.150933		4.83	0.177692
	4.84	0.23083		4.84	0.0845075		4.84	0.152635		4.84	0.137234		4.84	0.151748
	4.85	0.23284		4.85	0.154847		4.85	0.14865		4.85	0.138103		4.85	0.19857
	4.86	0.302029		4.86	0.0727735		4.86	0.145607		4.86	0.173595		4.86	0.146466
	4.87	0.313078		4.87	0.113459		4.87	0.158632		4.87	0.177297		4.87	0.17676
	4.88	0.239291		4.88	0.173359		4.88	0.12238		4.88	0.149792		4.88	0.142591
	4.89	0.235152		4.89	0.0675161		4.89	0.133248		4.89	0.125004		4.89	0.144911
	4.9	0.293927		4.9	0.10029		4.9	0.152052		4.9	0.129218		4.9	0.144512
	4.91	0.286053		4.91	0.178937		4.91	0.132475		4.91	0.148699		4.91	0.171263
	4.92	0.302735		4.92	0.127296		4.92	0.131446		4.92	0.172654		4.92	0.181294
	4.93	0.306181		4.93	0.116763		4.93	0.149025		4.93	0.148832		4.93	0.13142
	4.94	0.261651		4.94	0.204479		4.94	0.131517		4.94	0.163009		4.94	0.176207
	4.95	0.213633		4.95	0.12306		4.95	0.102857		4.95	0.162323		4.95	0.141717
	4.96	0.308572		4.96	0.141807		4.96	0.1726		4.96	0.14918		4.96	0.195006
	4.97	0.253469		4.97	0.15807		4.97	0.134225		4.97	0.175706		4.97	0.189054
	4.98	0.302454		4.98	0.114435		4.98	0.153707		4.98	0.148382		4.98	0.139685
	4.99	0.27527		4.99	0.0925291		4.99	0.202376		4.99	0.134322		4.99	0.160502
	5	0.250353		5	0.09578		5	0.158819		5	0.200057		5	0.166095
	5.01	0.272157		5.01	0.15047		5.01	0.135248		5.01	0.178834		5.01	0.15713
	5.02	0.260568		5.02	0.110906		5.02	0.153275		5.02	0.132104		5.02	0.202191
	5.03	0.246335		5.03	0.0739872		5.03	0.114799		5.03	0.200902		5.03	0.188787
	5.04	0.245636		5.04	0.166075		5.04	0.140081		5.04	0.145495		5.04	0.147289
	5.05	0.263667		5.05	0.143729		5.05	0.136605		5.05	0.124958		5.05	0.152938
	5.06	0.185202		5.06	0.155251		5.06	0.150259		5.06	0.156339		5.06	0.142516
	5.07	0.255479		5.07	0.149185		5.07	0.147984		5.07	0.158492		5.07	0.0991696
	5.08	0.248657		5.08	0.106971		5.08	0.146956		5.08	0.167818		5.08	0.159842
	5.09	0.283634		5.09	0.0705114		5.09	0.140132		5.09	0.156266		5.09	0.151602
	5.1	0.264095		5.1	0.122131		5.1	0.147952		5.1	0.139749		5.1	0.156712
	5.11	0.268414		5.11	0.127712		5.11	0.163754		5.11	0.17252		5.11	0.135259
	5.12	0.272001		5.12	0.166421		5.12	0.126514		5.12	0.146309		5.12	0.134543
	5.13	0.306785		5.13	0.0820641		5.13	0.122314		5.13	0.159991		5.13	0.159392
	5.14	0.294649		5.14	0.103007		5.14	0.122522		5.14	0.141535		5.14	0.141981
	5.15	0.242291		5.15	0.0751649		5.15	0.145875		5.15	0.148557		5.15	0.148058
	5.16	0.369015		5.16	0.0954863		5.16	0.168512		5.16	0.175611		5.16	0.177233
	5.17	0.250366		5.17	0.104175		5.17	0.153269		5.17	0.157241		5.17	0.154223
	5.18	0.252226		5.18	0.127131		5.18	0.140041		5.18	0.186272		5.18	0.14882
	5.19	0.288361		5.19	0.119742		5.19	0.12879		5.19	0.170666		5.19	0.179339
	5.2	0.246009		5.2	0.14049		5.2	0.123707		5.2	0.168112		5.2	0.175033
	5.21	0.252933		5.21	0.138333		5.21	0.123952		5.21	0.160667		5.21	0.160951
	5.22	0.256666		5.22	0.0925283		5.22	0.180483		5.22	0.171131		5.22	0.175036
	5.23	0.31404		5.23	0.134957		5.23	0.164762		5.23	0.163162		5.23	0.157583
	5.24	0.270933		5.24	0.145274		5.24	0.138754		5.24	0.186231		5.24	0.149223
	5.25	0.25629		5.25	0.116681		5.25	0.179221		5.25	0.124049		5.25	0.139037
	5.26	0.258138		5.26	0.167418		5.26	0.14848		5.26	0.208245		5.26	0.17146
	5.27	0.287974		5.27	0.0726972		5.27	0.120616		5.27	0.169733		5.27	0.160656
	5.28	0.24986		5.28	0.14442		5.28	0.13588		5.28	0.216579		5.28	0.175416
	5.29	0.305746		5.29	0.0891977		5.29	0.175194		5.29	0.172835		5.29	0.147626
	5.3	0.257225		5.3	0.178915		5.3	0.160338		5.3	0.178323		5.3	0.149491
	5.31	0.262971		5.31	0.114069		5.31	0.151418		5.31	0.161526		5.31	0.184295
	5.32	0.266264		5.32	0.169796		5.32	0.16861		5.32	0.175713		5.32	0.167116
	5.33	0.307233		5.33	0.117951		5.33	0.12088		5.33	0.191615		5.33	0.174689
	5.34	0.272527		5.34	0.0916462		5.34	0.149463		5.34	0.183425		5.34	0.157059
	5.35	0.282487		5.35	0.153432		5.35	0.141696		5.35	0.204087		5.35	0.122647
	5.36	0.330314		5.36	0.230348		5.36	0.197964		5.36	0.147244		5.36	0.184227
	5.37	0.312468		5.37	0.121288		5.37	0.198358		5.37	0.196901		5.37	0.164102
	5.38	0.305541		5.38	0.183499		5.38	0.148716		5.38	0.183669		5.38	0.155439
	5.39	0.309846		5.39	0.107504		5.39	0.171868		5.39	0.191618		5.39	0.167772
	5.4	0.26771		5.4	0.148456		5.4	0.178199		5.4	0.20799		5.4	0.174482
	5.41	0.284969		5.41	0.167859		5.41	0.162168		5.41	0.14976		5.41	0.136089
	5.42	0.277294		5.42	0.19811		5.42	0.14653		5.42	0.221664		5.42	0.135013
	5.43	0.313788		5.43	0.106753		5.43	0.147246		5.43	0.153219		5.43	0.149337
	5.44	0.298316		5.44	0.156888		5.44	0.136721		5.44	0.181317		5.44	0.165424
	5.45	0.247694		5.45	0.119832		5.45	0.264894		5.45	0.162778		5.45	0.159641
	5.46	0.243112		5.46	0.118861		5.46	0.184552		5.46	0.193599		5.46	0.13201
	5.47	0.259086		5.47	0.133674		5.47	0.128473		5.47	0.204682		5.47	0.164203
	5.48	0.315647		5.48	0.117057		5.48	0.200132		5.48	0.211264		5.48	0.159271
	5.49	0.247374		5.49	0.0897701		5.49	0.186318		5.49	0.152995		5.49	0.182975
	5.5	0.2761		5.5	0.119838		5.5	0.212731		5.5	0.185405		5.5	0.177985
	5.51	0.269728		5.51	0.0880795		5.51	0.182409		5.51	0.213576		5.51	0.195128
	5.52	0.330262		5.52	0.0790499		5.52	0.176717		5.52	0.142467		5.52	0.204341
	5.53	0.320063		5.53	0.129987		5.53	0.177817		5.53	0.192488		5.53	0.170693
	5.54	0.277472		5.54	0.106702		5.54	0.208802		5.54	0.188545		5.54	0.173315
	5.55	0.283306		5.55	0.132384		5.55	0.220028		5.55	0.202688		5.55	0.155045
	5.56	0.284224		5.56	0.229142		5.56	0.200125		5.56	0.193664		5.56	0.149183
	5.57	0.269493		5.57	0.165722		5.57	0.214378		5.57	0.196334		5.57	0.163421
	5.58	0.262187		5.58	0.121649		5.58	0.215054		5.58	0.201178		5.58	0.176392
	5.59	0.27981		5.59	0.185006		5.59	0.231396		5.59	0.186589		5.59	0.180334
	5.6	0.259046		5.6	0.0860835		5.6	0.196045		5.6	0.16786		5.6	0.178799
	5.61	0.39104		5.61	0.164954		5.61	0.236333		5.61	0.161908		5.61	0.158333
	5.62	0.292255		5.62	0.173496		5.62	0.215863		5.62	0.166249		5.62	0.153868
	5.63	0.293683		5.63	0.205425		5.63	0.180468		5.63	0.205178		5.63	0.146169
	5.64	0.252923		5.64	0.129164		5.64	0.249801		5.64	0.177479		5.64	0.126261
	5.65	0.286512		5.65	0.0704273		5.65	0.205267		5.65	0.149092		5.65	0.158228
	5.66	0.26642		5.66	0.143544		5.66	0.231224		5.66	0.156971		5.66	0.1748
	5.67	0.305521		5.67	0.18516		5.67	0.186495		5.67	0.158018		5.67	0.169284
	5.68	0.293846		5.68	0.160793		5.68	0.203464		5.68	0.187789		5.68	0.176593
	5.69	0.31684		5.69	0.197324		5.69	0.196031		5.69	0.179216		5.69	0.179567
	5.7	0.24095		5.7	0.239075		5.7	0.213672		5.7	0.223516		5.7	0.176759
	5.71	0.270751		5.71	0.208404		5.71	0.177794		5.71	0.180352		5.71	0.154116
	5.72	0.23425		5.72	0.146376		5.72	0.209107		5.72	0.222524		5.72	0.143324
	5.73	0.245384		5.73	0.137968		5.73	0.189846		5.73	0.179835		5.73	0.152408
	5.74	0.229155		5.74	0.225871		5.74	0.19884		5.74	0.155973		5.74	0.17621
	5.75	0.23666		5.75	0.174234		5.75	0.215715		5.75	0.241103		5.75	0.168566
	5.76	0.267292		5.76	0.162103		5.76	0.198422		5.76	0.181691		5.76	0.146732
	5.77	0.315522		5.77	0.133298		5.77	0.171308		5.77	0.216885		5.77	0.158184
	5.78	0.278281		5.78	0.186203		5.78	0.168156		5.78	0.239602		5.78	0.18499
	5.79	0.304116		5.79	0.164401		5.79	0.220902		5.79	0.21071		5.79	0.139112
	5.8	0.282311		5.8	0.151342		5.8	0.141019		5.8	0.162356		5.8	0.144935
	5.81	0.284861		5.81	0.157354		5.81	0.23153		5.81	0.185151		5.81	0.150779
	5.82	0.280553		5.82	0.184117		5.82	0.219329		5.82	0.166996		5.82	0.165288
	5.83	0.30588		5.83	0.157122		5.83	0.187313		5.83	0.21863		5.83	0.165955
	5.84	0.334962		5.84	0.203453		5.84	0.211618		5.84	0.192032		5.84	0.129456
	5.85	0.259466		5.85	0.171755		5.85	0.218181		5.85	0.189134		5.85	0.145675
	5.86	0.288091		5.86	0.164354		5.86	0.166788		5.86	0.128169		5.86	0.138645
	5.87	0.263877		5.87	0.158274		5.87	0.220513		5.87	0.158326		5.87	0.153159
	5.88	0.302628		5.88	0.169331		5.88	0.196502		5.88	0.162983		5.88	0.151867
	5.89	0.32865		5.89	0.21115		5.89	0.230205		5.89	0.123587		5.89	0.162282
	5.9	0.278475		5.9	0.174753		5.9	0.176488		5.9	0.182623		5.9	0.152687
	5.91	0.31853		5.91	0.203851		5.91	0.180468		5.91	0.163565		5.91	0.126279
	5.92	0.288974		5.92	0.254278		5.92	0.203873		5.92	0.218604		5.92	0.204451
	5.93	0.279702		5.93	0.170006		5.93	0.185077		5.93	0.200956		5.93	0.180854
	5.94	0.282717		5.94	0.13437		5.94	0.211232		5.94	0.159947		5.94	0.186155
	5.95	0.277206		5.95	0.161036		5.95	0.167375		5.95	0.140395		5.95	0.166898
	5.96	0.239507		5.96	0.235647		5.96	0.191747		5.96	0.168538		5.96	0.17435
	5.97	0.291333		5.97	0.303522		5.97	0.188035		5.97	0.141343		5.97	0.187066
	5.98	0.252145		5.98	0.104522		5.98	0.224919		5.98	0.228906		5.98	0.160166
	5.99	0.267363		5.99	0.106223		5.99	0.209993		5.99	0.169855		5.99	0.184416
	6	0.294532		6	0.101266		6	0.195114		6	0.171643		6	0.221192
	6.01	0.27004		6.01	0.111639		6.01	0.223019		6.01	0.17538		6.01	0.21629
	6.02	0.245036		6.02	0.128005		6.02	0.207813		6.02	0.177034		6.02	0.205162
	6.03	0.282901		6.03	0.134208		6.03	0.238812		6.03	0.170221		6.03	0.160549
	6.04	0.281833		6.04	0.147662		6.04	0.206168		6.04	0.177535		6.04	0.1769
	6.05	0.26918		6.05	0.158667		6.05	0.189546		6.05	0.205976		6.05	0.169083
	6.06	0.202417		6.06	0.236158		6.06	0.191386		6.06	0.168837		6.06	0.176579
	6.07	0.274312		6.07	0.147891		6.07	0.246763		6.07	0.164558		6.07	0.174196
	6.08	0.23519		6.08	0.141222		6.08	0.175712		6.08	0.157089		6.08	0.133621
	6.09	0.335577		6.09	0.119525		6.09	0.187696		6.09	0.198903		6.09	0.157312
	6.1	0.260504		6.1	0.240902		6.1	0.197721		6.1	0.212309		6.1	0.148191
	6.11	0.318045		6.11	0.158073		6.11	0.192184		6.11	0.209368		6.11	0.146341
	6.12	0.282141		6.12	0.179531		6.12	0.189999		6.12	0.206515		6.12	0.137441
	6.13	0.310732		6.13	0.150391		6.13	0.163737		6.13	0.159881		6.13	0.153967
	6.14	0.290732		6.14	0.193086		6.14	0.204179		6.14	0.17912		6.14	0.158621
	6.15	0.266259		6.15	0.215026		6.15	0.199027		6.15	0.194555		6.15	0.145225
	6.16	0.323165		6.16	0.13735		6.16	0.192751		6.16	0.167465		6.16	0.163958
	6.17	0.234979		6.17	0.108945		6.17	0.197754		6.17	0.217224		6.17	0.152219
	6.18	0.251531		6.18	0.131579		6.18	0.205302		6.18	0.212047		6.18	0.123729
	6.19	0.29773		6.19	0.106078		6.19	0.264622		6.19	0.16166		6.19	0.16526
	6.2	0.305391		6.2	0.156157		6.2	0.174923		6.2	0.187848		6.2	0.150479
	6.21	0.264404		6.21	0.168843		6.21	0.170316		6.21	0.168758		6.21	0.172634
	6.22	0.276953		6.22	0.107578		6.22	0.199544		6.22	0.205886		6.22	0.191877
	6.23	0.273171		6.23	0.146121		6.23	0.212667		6.23	0.178057		6.23	0.165199
	6.24	0.254686		6.24	0.148594		6.24	0.184605		6.24	0.178026		6.24	0.16031
	6.25	0.24758		6.25	0.149429		6.25	0.175127		6.25	0.186576		6.25	0.165592
	6.26	0.326871		6.26	0.0966375		6.26	0.204111		6.26	0.199089		6.26	0.153316
	6.27	0.263745		6.27	0.152902		6.27	0.211528		6.27	0.156493		6.27	0.127179
	6.28	0.324729		6.28	0.168765		6.28	0.195142		6.28	0.184729		6.28	0.131364
	6.29	0.28652		6.29	0.0966538		6.29	0.183		6.29	0.228028		6.29	0.150006
	6.3	0.277959		6.3	0.113818		6.3	0.228089		6.3	0.237467		6.3	0.151068
	6.31	0.304558		6.31	0.136147		6.31	0.209023		6.31	0.178362		6.31	0.144352
	6.32	0.336095		6.32	0.119537		6.32	0.222875		6.32	0.19601		6.32	0.164557
	6.33	0.279655		6.33	0.139126		6.33	0.203356		6.33	0.158317		6.33	0.160158
	6.34	0.253003		6.34	0.164802		6.34	0.187606		6.34	0.224262		6.34	0.131907
	6.35	0.263698		6.35	0.146056		6.35	0.230432		6.35	0.231289		6.35	0.164326
	6.36	0.24886		6.36	0.111567		6.36	0.185673		6.36	0.227596		6.36	0.15475
	6.37	0.282616		6.37	0.117643		6.37	0.178376		6.37	0.195129		6.37	0.180656
	6.38	0.276549		6.38	0.136748		6.38	0.205161		6.38	0.213384		6.38	0.153777
	6.39	0.333346		6.39	0.0928061		6.39	0.197053		6.39	0.208068		6.39	0.179116
	6.4	0.304236		6.4	0.13228		6.4	0.164614		6.4	0.194991		6.4	0.167619
	6.41	0.248153		6.41	0.14199		6.41	0.187303		6.41	0.184194		6.41	0.16726
	6.42	0.236388		6.42	0.130977		6.42	0.212928		6.42	0.225897		6.42	0.151466
	6.43	0.282255		6.43	0.113511		6.43	0.172993		6.43	0.216622		6.43	0.156734
	6.44	0.271165		6.44	0.129549		6.44	0.13373		6.44	0.234409		6.44	0.176319
	6.45	0.300698		6.45	0.101369		6.45	0.166087		6.45	0.144827		6.45	0.153168
	6.46	0.289621		6.46	0.129508		6.46	0.224789		6.46	0.194745		6.46	0.161865
	6.47	0.26985		6.47	0.111402		6.47	0.198751		6.47	0.170495		6.47	0.171867
	6.48	0.283019		6.48	0.147375		6.48	0.219163		6.48	0.202907		6.48	0.120507
	6.49	0.297974		6.49	0.141497		6.49	0.18703		6.49	0.198512		6.49	0.173724
	6.5	0.311874		6.5	0.107059		6.5	0.201247		6.5	0.152118		6.5	0.175245
	6.51	0.299499		6.51	0.102993		6.51	0.188101		6.51	0.161974		6.51	0.140077
	6.52	0.314465		6.52	0.162596		6.52	0.182846		6.52	0.213299		6.52	0.121751
	6.53	0.276347		6.53	0.157598		6.53	0.212996		6.53	0.234934		6.53	0.0986783
	6.54	0.308607		6.54	0.205091		6.54	0.19952		6.54	0.235658		6.54	0.110761
	6.55	0.283387		6.55	0.134967		6.55	0.182559		6.55	0.161143		6.55	0.128465
	6.56	0.321651		6.56	0.155075		6.56	0.185796		6.56	0.146064		6.56	0.131825
	6.57	0.319949		6.57	0.129219		6.57	0.199164		6.57	0.160391		6.57	0.103528
	6.58	0.338402		6.58	0.0809357		6.58	0.205924		6.58	0.204868		6.58	0.14183
	6.59	0.324422		6.59	0.0765879		6.59	0.168902		6.59	0.108149		6.59	0.131087
	6.6	0.312848		6.6	0.123452		6.6	0.198155		6.6	0.0880779		6.6	0.128048
	6.61	0.299329		6.61	0.18858		6.61	0.180851		6.61	0.118657		6.61	0.120412
	6.62	0.296793		6.62	0.149071		6.62	0.17499		6.62	0.12354		6.62	0.149798
	6.63	0.309819		6.63	0.148381		6.63	0.20127		6.63	0.153812		6.63	0.12038
	6.64	0.354081		6.64	0.173552		6.64	0.194826		6.64	0.12844		6.64	0.153206
	6.65	0.286669		6.65	0.117107		6.65	0.170368		6.65	0.166526		6.65	0.162359
	6.66	0.24631		6.66	0.159408		6.66	0.149155		6.66	0.176203		6.66	0.149579
	6.67	0.333375		6.67	0.11631		6.67	0.159023		6.67	0.155926		6.67	0.154563
	6.68	0.345417		6.68	0.12365		6.68	0.165303		6.68	0.183745		6.68	0.18371
	6.69	0.337563		6.69	0.0953428		6.69	0.168878		6.69	0.0928815		6.69	0.165465
	6.7	0.270451		6.7	0.106842		6.7	0.141057		6.7	0.0857425		6.7	0.16567
	6.71	0.267171		6.71	0.0905574		6.71	0.165288		6.71	0.119154		6.71	0.142784
	6.72	0.350245		6.72	0.119863		6.72	0.15668		6.72	0.0995175		6.72	0.15722
	6.73	0.334462		6.73	0.101815		6.73	0.223584		6.73	0.150849		6.73	0.163437
	6.74	0.297671		6.74	0.0963521		6.74	0.197835		6.74	0.123045		6.74	0.182019
	6.75	0.335162		6.75	0.10228		6.75	0.181369		6.75	0.112934		6.75	0.16887
	6.76	0.324164		6.76	0.129567		6.76	0.156694		6.76	0.180323		6.76	0.141479
	6.77	0.283272		6.77	0.0985758		6.77	0.194249		6.77	0.174759		6.77	0.153083
	6.78	0.322508		6.78	0.146167		6.78	0.173185		6.78	0.192561		6.78	0.168368
	6.79	0.298731		6.79	0.183327		6.79	0.17351		6.79	0.212954		6.79	0.130195
	6.8	0.314908		6.8	0.165184		6.8	0.156783		6.8	0.219864		6.8	0.144418
	6.81	0.260574		6.81	0.199507		6.81	0.170596		6.81	0.234439		6.81	0.147862
	6.82	0.360542		6.82	0.127483		6.82	0.197813		6.82	0.212401		6.82	0.128766
	6.83	0.296858		6.83	0.136714		6.83	0.212468		6.83	0.197335		6.83	0.115554
	6.84	0.303675		6.84	0.147644		6.84	0.169696		6.84	0.201894		6.84	0.122309
	6.85	0.349873		6.85	0.0908403		6.85	0.150983		6.85	0.224081		6.85	0.119342
	6.86	0.280357		6.86	0.140288		6.86	0.205503		6.86	0.229527		6.86	0.130926
	6.87	0.347341		6.87	0.085766		6.87	0.168086		6.87	0.275567		6.87	0.134474
	6.88	0.337307		6.88	0.123228		6.88	0.217448		6.88	0.232911		6.88	0.151502
	6.89	0.34262		6.89	0.187466		6.89	0.197552		6.89	0.235049		6.89	0.109377
	6.9	0.37337		6.9	0.0957369		6.9	0.233957		6.9	0.262004		6.9	0.175249
	6.91	0.358395		6.91	0.105042		6.91	0.218897		6.91	0.238416		6.91	0.16611
	6.92	0.290643		6.92	0.236536		6.92	0.262313		6.92	0.23361		6.92	0.179234
	6.93	0.261161		6.93	0.128874		6.93	0.219248		6.93	0.214904		6.93	0.171613
	6.94	0.273968		6.94	0.0943229		6.94	0.178487		6.94	0.238124		6.94	0.156935
	6.95	0.26689		6.95	0.128743		6.95	0.262459		6.95	0.205943		6.95	0.186715
	6.96	0.281484		6.96	0.142074		6.96	0.239179		6.96	0.2085		6.96	0.1704
	6.97	0.33977		6.97	0.0895553		6.97	0.185594		6.97	0.200281		6.97	0.171744
	6.98	0.318934		6.98	0.074359		6.98	0.183002		6.98	0.193114		6.98	0.212194
	6.99	0.33438		6.99	0.122892		6.99	0.181478		6.99	0.191339		6.99	0.190173
	7	0.352126		7	0.075091		7	0.205454		7	0.194564		7	0.161899
	7.01	0.310338		7.01	0.100211		7.01	0.171149		7.01	0.204765		7.01	0.20144
	7.02	0.3282		7.02	0.10473		7.02	0.170975		7.02	0.192908		7.02	0.17402
	7.03	0.318406		7.03	0.161932		7.03	0.170658		7.03	0.182288		7.03	0.16163
	7.04	0.298455		7.04	0.118009		7.04	0.201994		7.04	0.22278		7.04	0.192855
	7.05	0.313456		7.05	0.0710786		7.05	0.184455		7.05	0.180897		7.05	0.135749
	7.06	0.305883		7.06	0.0552657		7.06	0.212041		7.06	0.22834		7.06	0.131053
	7.07	0.342736		7.07	0.106261		7.07	0.187923		7.07	0.156497		7.07	0.142174
	7.08	0.33615		7.08	0.0907395		7.08	0.181429		7.08	0.199144		7.08	0.134265
	7.09	0.325768		7.09	0.243353		7.09	0.169736		7.09	0.146247		7.09	0.121395
	7.1	0.285987		7.1	0.133643		7.1	0.165636		7.1	0.201568		7.1	0.135009
	7.11	0.325545		7.11	0.107196		7.11	0.18325		7.11	0.160772		7.11	0.130462
	7.12	0.346686		7.12	0.0947468		7.12	0.171773		7.12	0.208461		7.12	0.137027
	7.13	0.358594		7.13	0.105025		7.13	0.214514		7.13	0.165896		7.13	0.147065
	7.14	0.330728		7.14	0.0742483		7.14	0.154907		7.14	0.18132		7.14	0.115165
	7.15	0.290545		7.15	0.126008		7.15	0.232374		7.15	0.195664		7.15	0.134428
	7.16	0.280332		7.16	0.141694		7.16	0.204264		7.16	0.202023		7.16	0.145698
	7.17	0.344316		7.17	0.122514		7.17	0.166023		7.17	0.199458		7.17	0.160333
	7.18	0.344774		7.18	0.0821594		7.18	0.154868		7.18	0.198686		7.18	0.126545
	7.19	0.293301		7.19	0.0949355		7.19	0.190468		7.19	0.226078		7.19	0.181714
	7.2	0.342272		7.2	0.108227		7.2	0.197966		7.2	0.220836		7.2	0.148173
	7.21	0.330869		7.21	0.149987		7.21	0.226674		7.21	0.185678		7.21	0.145815
	7.22	0.305971		7.22	0.139369		7.22	0.151621		7.22	0.219426		7.22	0.123412
	7.23	0.296216		7.23	0.154613		7.23	0.132473		7.23	0.227322		7.23	0.161443
	7.24	0.334107		7.24	0.112523		7.24	0.140389		7.24	0.193096		7.24	0.149641
	7.25	0.317987		7.25	0.11041		7.25	0.174455		7.25	0.228398		7.25	0.158539
	7.26	0.302157		7.26	0.120915		7.26	0.183426		7.26	0.182931		7.26	0.149761
	7.27	0.2932		7.27	0.0820769		7.27	0.208209		7.27	0.209262		7.27	0.154418
	7.28	0.355555		7.28	0.0708475		7.28	0.138613		7.28	0.164475		7.28	0.123663
	7.29	0.318936		7.29	0.124688		7.29	0.213229		7.29	0.215767		7.29	0.175764
	7.3	0.319266		7.3	0.154243		7.3	0.177802		7.3	0.203317		7.3	0.157359
	7.31	0.270781		7.31	0.0723406		7.31	0.172945		7.31	0.188362		7.31	0.160647
	7.32	0.309993		7.32	0.109501		7.32	0.182498		7.32	0.179004		7.32	0.165169
	7.33	0.291941		7.33	0.165346		7.33	0.168081		7.33	0.252426		7.33	0.141745
	7.34	0.369251		7.34	0.0914277		7.34	0.227314		7.34	0.221375		7.34	0.145498
	7.35	0.359777		7.35	0.130332		7.35	0.159468		7.35	0.210716		7.35	0.156111
	7.36	0.361538		7.36	0.129513		7.36	0.181216		7.36	0.167382		7.36	0.154072
	7.37	0.301597		7.37	0.0809285		7.37	0.226987		7.37	0.192976		7.37	0.167312
	7.38	0.328813		7.38	0.122313		7.38	0.138921		7.38	0.195906		7.38	0.162561
	7.39	0.374865		7.39	0.123937		7.39	0.172058		7.39	0.18706		7.39	0.136838
	7.4	0.382633		7.4	0.108875		7.4	0.173862		7.4	0.174417		7.4	0.148239
	7.41	0.36833		7.41	0.0894103		7.41	0.179474		7.41	0.173128		7.41	0.141499
	7.42	0.282741		7.42	0.12637		7.42	0.194856		7.42	0.185646		7.42	0.169033
	7.43	0.292977		7.43	0.130595		7.43	0.189204		7.43	0.159973		7.43	0.136614
	7.44	0.346489		7.44	0.13133		7.44	0.18344		7.44	0.188192		7.44	0.122906
	7.45	0.325853		7.45	0.170925		7.45	0.179602		7.45	0.1849		7.45	0.136001
	7.46	0.360076		7.46	0.101744		7.46	0.198654		7.46	0.170463		7.46	0.135405
	7.47	0.312888		7.47	0.152795		7.47	0.201742		7.47	0.187048		7.47	0.158225
	7.48	0.241599		7.48	0.165351		7.48	0.213481		7.48	0.169908		7.48	0.151313
	7.49	0.239917		7.49	0.101598		7.49	0.208458		7.49	0.149487		7.49	0.165702
	7.5	0.270931		7.5	0.105494		7.5	0.198526		7.5	0.275398		7.5	0.151364
	7.51	0.314192		7.51	0.0972237		7.51	0.173516		7.51	0.237154		7.51	0.123347
	7.52	0.320081		7.52	0.0976794		7.52	0.161561		7.52	0.207654		7.52	0.137978
	7.53	0.282133		7.53	0.132913		7.53	0.179901		7.53	0.178913		7.53	0.170616
	7.54	0.324155		7.54	0.087535		7.54	0.153213		7.54	0.241323		7.54	0.138881
	7.55	0.342603		7.55	0.123247		7.55	0.169186		7.55	0.183084		7.55	0.154036
	7.56	0.293038		7.56	0.156394		7.56	0.170068		7.56	0.1926		7.56	0.14287
	7.57	0.289931		7.57	0.123214		7.57	0.166549		7.57	0.222745		7.57	0.167716
	7.58	0.350803		7.58	0.161838		7.58	0.188505		7.58	0.187376		7.58	0.122054
	7.59	0.290469		7.59	0.118629		7.59	0.140991		7.59	0.159592		7.59	0.184624
	7.6	0.286263		7.6	0.110328		7.6	0.18334		7.6	0.17823		7.6	0.171137
	7.61	0.396867		7.61	0.0836506		7.61	0.134527		7.61	0.174804		7.61	0.167278
	7.62	0.417682		7.62	0.124029		7.62	0.154149		7.62	0.215885		7.62	0.148708
	7.63	0.306817		7.63	0.0731146		7.63	0.114206		7.63	0.240608		7.63	0.125558
	7.64	0.274792		7.64	0.0911294		7.64	0.142971		7.64	0.234094		7.64	0.142461
	7.65	0.320706		7.65	0.104905		7.65	0.207828		7.65	0.1745		7.65	0.128749
	7.66	0.369091		7.66	0.0982274		7.66	0.121964		7.66	0.174338		7.66	0.162765
	7.67	0.353666		7.67	0.114693		7.67	0.199052		7.67	0.216328		7.67	0.121865
	7.68	0.343572		7.68	0.148703		7.68	0.162333		7.68	0.208725		7.68	0.149638
	7.69	0.308579		7.69	0.108287		7.69	0.169721		7.69	0.209505		7.69	0.146742
	7.7	0.324577		7.7	0.153658		7.7	0.136122		7.7	0.217195		7.7	0.166047
	7.71	0.362972		7.71	0.141105		7.71	0.143879		7.71	0.222855		7.71	0.175766
	7.72	0.381023		7.72	0.144079		7.72	0.185023		7.72	0.197524		7.72	0.17977
	7.73	0.281274		7.73	0.123056		7.73	0.165259		7.73	0.221777		7.73	0.172783
	7.74	0.330846		7.74	0.111665		7.74	0.135809		7.74	0.200675		7.74	0.167277
	7.75	0.294559		7.75	0.13582		7.75	0.191991		7.75	0.200736		7.75	0.158998
	7.76	0.298177		7.76	0.143866		7.76	0.155958		7.76	0.211107		7.76	0.156667
	7.77	0.338433		7.77	0.135735		7.77	0.220161		7.77	0.240042		7.77	0.151743
	7.78	0.328628		7.78	0.176265		7.78	0.192503		7.78	0.233584		7.78	0.1342
	7.79	0.331491		7.79	0.130549		7.79	0.21017		7.79	0.144165		7.79	0.16879
	7.8	0.286678		7.8	0.122011		7.8	0.215418		7.8	0.146079		7.8	0.158089
	7.81	0.252812		7.81	0.136334		7.81	0.200375		7.81	0.201518		7.81	0.162174
	7.82	0.310719		7.82	0.0888955		7.82	0.194781		7.82	0.183348		7.82	0.17668
	7.83	0.317392		7.83	0.160092		7.83	0.227488		7.83	0.163405		7.83	0.154204
	7.84	0.31033		7.84	0.0766736		7.84	0.14887		7.84	0.147617		7.84	0.147461
	7.85	0.337187		7.85	0.106548		7.85	0.206333		7.85	0.130828		7.85	0.180246
	7.86	0.239742		7.86	0.0761656		7.86	0.220549		7.86	0.108205		7.86	0.153279
	7.87	0.325069		7.87	0.2115		7.87	0.223069		7.87	0.125382		7.87	0.187615
	7.88	0.324213		7.88	0.110486		7.88	0.17049		7.88	0.126937		7.88	0.158568
	7.89	0.32406		7.89	0.15068		7.89	0.165334		7.89	0.123728		7.89	0.167101
	7.9	0.357733		7.9	0.0704553		7.9	0.197742		7.9	0.111028		7.9	0.122039
	7.91	0.308626		7.91	0.160044		7.91	0.235588		7.91	0.136707		7.91	0.167163
	7.92	0.358548		7.92	0.13716		7.92	0.177603		7.92	0.105437		7.92	0.164082
	7.93	0.289196		7.93	0.114959		7.93	0.115015		7.93	0.138981		7.93	0.163611
	7.94	0.327926		7.94	0.105567		7.94	0.18135		7.94	0.121259		7.94	0.176652
	7.95	0.331836		7.95	0.137929		7.95	0.191003		7.95	0.10483		7.95	0.135632
	7.96	0.349493		7.96	0.186679		7.96	0.204207		7.96	0.112769		7.96	0.15849
	7.97	0.337476		7.97	0.181259		7.97	0.186599		7.97	0.129694		7.97	0.168753
	7.98	0.308168		7.98	0.176834		7.98	0.167451		7.98	0.112719		7.98	0.141032
	7.99	0.397946		7.99	0.157214		7.99	0.228313		7.99	0.153453		7.99	0.136182
	8	0.281137		8	0.0794841		8	0.183568		8	0.145064		8	0.168115
	8.01	0.279755		8.01	0.1535		8.01	0.13045		8.01	0.174707		8.01	0.156917
	8.02	0.267311		8.02	0.0953232		8.02	0.154102		8.02	0.161756		8.02	0.171995
	8.03	0.316642		8.03	0.130121		8.03	0.185522		8.03	0.154065		8.03	0.183314
	8.04	0.300437		8.04	0.127611		8.04	0.270327		8.04	0.174442		8.04	0.168584
	8.05	0.304626		8.05	0.0718723		8.05	0.182219		8.05	0.157867		8.05	0.202165
	8.06	0.336543		8.06	0.153181		8.06	0.182926		8.06	0.137832		8.06	0.189026
	8.07	0.367088		8.07	0.129637		8.07	0.187753		8.07	0.170461		8.07	0.179809
	8.08	0.314551		8.08	0.112986		8.08	0.274109		8.08	0.146877		8.08	0.158305
	8.09	0.276139		8.09	0.146465		8.09	0.191478		8.09	0.127994		8.09	0.169162
	8.1	0.373463		8.1	0.139893		8.1	0.197253		8.1	0.140598		8.1	0.164741
	8.11	0.307835		8.11	0.107993		8.11	0.204444		8.11	0.116473		8.11	0.122704
	8.12	0.295644		8.12	0.105163		8.12	0.185991		8.12	0.164116		8.12	0.162835
	8.13	0.337938		8.13	0.0987857		8.13	0.200845		8.13	0.136983		8.13	0.145782
	8.14	0.284199		8.14	0.13994		8.14	0.170919		8.14	0.149125		8.14	0.165924
	8.15	0.316882		8.15	0.123434		8.15	0.214339		8.15	0.145627		8.15	0.146138
	8.16	0.34257		8.16	0.10367		8.16	0.158581		8.16	0.168112		8.16	0.155656
	8.17	0.335142		8.17	0.0882299		8.17	0.14412		8.17	0.161875		8.17	0.168934
	8.18	0.351465		8.18	0.124719		8.18	0.235658		8.18	0.21991		8.18	0.153321
	8.19	0.405744		8.19	0.154901		8.19	0.223054		8.19	0.191561		8.19	0.146958
	8.2	0.300057		8.2	0.115395		8.2	0.180145		8.2	0.186256		8.2	0.150766
	8.21	0.330315		8.21	0.113296		8.21	0.205865		8.21	0.17019		8.21	0.140536
	8.22	0.308621		8.22	0.079908		8.22	0.192161		8.22	0.13725		8.22	0.14826
	8.23	0.34177		8.23	0.123908		8.23	0.189629		8.23	0.142887		8.23	0.153365
	8.24	0.339889		8.24	0.0885159		8.24	0.184211		8.24	0.162598		8.24	0.165359
	8.25	0.346886		8.25	0.0895085		8.25	0.167063		8.25	0.178934		8.25	0.143559
	8.26	0.33378		8.26	0.107848		8.26	0.155471		8.26	0.199151		8.26	0.149561
	8.27	0.354644		8.27	0.12796		8.27	0.184479		8.27	0.165519		8.27	0.158659
	8.28	0.255894		8.28	0.17729		8.28	0.170786		8.28	0.156211		8.28	0.156942
	8.29	0.231916		8.29	0.101923		8.29	0.199689		8.29	0.162038		8.29	0.166459
	8.3	0.38158		8.3	0.135731		8.3	0.180969		8.3	0.190329		8.3	0.177125
	8.31	0.355033		8.31	0.118555		8.31	0.142971		8.31	0.193099		8.31	0.147635
	8.32	0.31089		8.32	0.0829872		8.32	0.151237		8.32	0.194196		8.32	0.17581
	8.33	0.359467		8.33	0.15075		8.33	0.135894		8.33	0.160534		8.33	0.130535
	8.34	0.307017		8.34	0.0904603		8.34	0.17683		8.34	0.17101		8.34	0.158422
	8.35	0.347185		8.35	0.136873		8.35	0.165397		8.35	0.178213		8.35	0.147467
	8.36	0.321218		8.36	0.121255		8.36	0.243231		8.36	0.211449		8.36	0.166952
	8.37	0.314235		8.37	0.144416		8.37	0.155914		8.37	0.195658		8.37	0.153086
	8.38	0.331914		8.38	0.184652		8.38	0.162414		8.38	0.185804		8.38	0.157758
	8.39	0.349639		8.39	0.204989		8.39	0.152142		8.39	0.179041		8.39	0.157885
	8.4	0.288819		8.4	0.144771		8.4	0.173431		8.4	0.178607		8.4	0.191257
	8.41	0.210148		8.41	0.0953693		8.41	0.189284		8.41	0.166676		8.41	0.177495
	8.42	0.351743		8.42	0.131926		8.42	0.229097		8.42	0.139025		8.42	0.186991
	8.43	0.383971		8.43	0.102792		8.43	0.164942		8.43	0.17506		8.43	0.198209
	8.44	0.361821		8.44	0.124634		8.44	0.20465		8.44	0.172922		8.44	0.154595
	8.45	0.313384		8.45	0.115959		8.45	0.18346		8.45	0.154351		8.45	0.181002
	8.46	0.294654		8.46	0.100137		8.46	0.173846		8.46	0.169536		8.46	0.175297
	8.47	0.325147		8.47	0.12768		8.47	0.256269		8.47	0.162614		8.47	0.161268
	8.48	0.317035		8.48	0.115036		8.48	0.152437		8.48	0.180067		8.48	0.160641
	8.49	0.324066		8.49	0.0888998		8.49	0.178746		8.49	0.207396		8.49	0.139794
	8.5	0.342185		8.5	0.105155		8.5	0.132709		8.5	0.205606		8.5	0.154583
	8.51	0.291591		8.51	0.0966482		8.51	0.161189		8.51	0.170623		8.51	0.140503
	8.52	0.305637		8.52	0.0930591		8.52	0.168551		8.52	0.195176		8.52	0.137803
	8.53	0.329309		8.53	0.12246		8.53	0.187865		8.53	0.216651		8.53	0.167508
	8.54	0.361065		8.54	0.0768526		8.54	0.163599		8.54	0.194177		8.54	0.13471
	8.55	0.311721		8.55	0.121614		8.55	0.141918		8.55	0.174688		8.55	0.145007
	8.56	0.30812		8.56	0.098187		8.56	0.141772		8.56	0.158		8.56	0.144522
	8.57	0.328161		8.57	0.0473012		8.57	0.155156		8.57	0.127289		8.57	0.131471
	8.58	0.303489		8.58	0.126022		8.58	0.220825		8.58	0.191124		8.58	0.174577
	8.59	0.368692		8.59	0.132374		8.59	0.227506		8.59	0.162244		8.59	0.164407
	8.6	0.337145		8.6	0.177772		8.6	0.139489		8.6	0.0967035		8.6	0.147128
	8.61	0.328632		8.61	0.059441		8.61	0.164436		8.61	0.108503		8.61	0.150582
	8.62	0.291983		8.62	0.20032		8.62	0.153055		8.62	0.103734		8.62	0.131201
	8.63	0.320898		8.63	0.183041		8.63	0.124914		8.63	0.146836		8.63	0.159996
	8.64	0.310232		8.64	0.0889587		8.64	0.120638		8.64	0.165347		8.64	0.174824
	8.65	0.320676		8.65	0.079574		8.65	0.189814		8.65	0.123753		8.65	0.187221
	8.66	0.333678		8.66	0.0846374		8.66	0.155135		8.66	0.150819		8.66	0.158198
	8.67	0.371867		8.67	0.119003		8.67	0.111065		8.67	0.1222		8.67	0.155941
	8.68	0.32085		8.68	0.0902152		8.68	0.14671		8.68	0.122316		8.68	0.174028
	8.69	0.333786		8.69	0.145829		8.69	0.157191		8.69	0.154519		8.69	0.180876
	8.7	0.388425		8.7	0.21554		8.7	0.174942		8.7	0.162616		8.7	0.151463
	8.71	0.394449		8.71	0.11862		8.71	0.198088		8.71	0.182177		8.71	0.169598
	8.72	0.333589		8.72	0.157575		8.72	0.179047		8.72	0.128899		8.72	0.146615
	8.73	0.330071		8.73	0.116085		8.73	0.151689		8.73	0.199612		8.73	0.180898
	8.74	0.31699		8.74	0.110161		8.74	0.145836		8.74	0.2049		8.74	0.171267
	8.75	0.327313		8.75	0.135176		8.75	0.171718		8.75	0.181617		8.75	0.170927
	8.76	0.343355		8.76	0.14982		8.76	0.134873		8.76	0.172947		8.76	0.159895
	8.77	0.362194		8.77	0.110313		8.77	0.128347		8.77	0.189744		8.77	0.153243
	8.78	0.340434		8.78	0.0880225		8.78	0.175244		8.78	0.197621		8.78	0.181384
	8.79	0.326981		8.79	0.11493		8.79	0.145686		8.79	0.199067		8.79	0.144983
	8.8	0.298976		8.8	0.113203		8.8	0.107905		8.8	0.19113		8.8	0.157582
	8.81	0.36289		8.81	0.0927645		8.81	0.135467		8.81	0.187696		8.81	0.130992
	8.82	0.282056		8.82	0.10556		8.82	0.133229		8.82	0.181339		8.82	0.151504
	8.83	0.343717		8.83	0.127315		8.83	0.122453		8.83	0.142311		8.83	0.193304
	8.84	0.3531		8.84	0.123577		8.84	0.140492		8.84	0.196324		8.84	0.203211
	8.85	0.339589		8.85	0.116437		8.85	0.116352		8.85	0.159775		8.85	0.168769
	8.86	0.340597		8.86	0.15962		8.86	0.125849		8.86	0.154523		8.86	0.179364
	8.87	0.355106		8.87	0.148181		8.87	0.133021		8.87	0.184915		8.87	0.166277
	8.88	0.290361		8.88	0.160996		8.88	0.137497		8.88	0.141545		8.88	0.187983
	8.89	0.297968		8.89	0.124298		8.89	0.105513		8.89	0.203957		8.89	0.163333
	8.9	0.307228		8.9	0.102924		8.9	0.12606		8.9	0.202226		8.9	0.140925
	8.91	0.329992		8.91	0.134232		8.91	0.127896		8.91	0.146646		8.91	0.154372
	8.92	0.339215		8.92	0.129228		8.92	0.0996311		8.92	0.195471		8.92	0.148994
	8.93	0.311396		8.93	0.112483		8.93	0.148555		8.93	0.225531		8.93	0.165168
	8.94	0.334764		8.94	0.141423		8.94	0.126986		8.94	0.200518		8.94	0.166617
	8.95	0.336352		8.95	0.183538		8.95	0.106985		8.95	0.196799		8.95	0.154008
	8.96	0.402792		8.96	0.155535		8.96	0.139117		8.96	0.191898		8.96	0.179853
	8.97	0.421579		8.97	0.127363		8.97	0.140725		8.97	0.193814		8.97	0.180225
	8.98	0.354664		8.98	0.115318		8.98	0.119427		8.98	0.201547		8.98	0.188475
	8.99	0.369499		8.99	0.118139		8.99	0.127636		8.99	0.201809		8.99	0.17091
	9	0.327799		9	0.20015		9	0.141755		9	0.22517		9	0.167488
	9.01	0.321236		9.01	0.133098		9.01	0.15529		9.01	0.180828		9.01	0.153579
	9.02	0.321537		9.02	0.102774		9.02	0.142079		9.02	0.181811		9.02	0.132812
	9.03	0.334469		9.03	0.105343		9.03	0.146591		9.03	0.207835		9.03	0.152824
	9.04	0.294575		9.04	0.122292		9.04	0.12263		9.04	0.182122		9.04	0.156599
	9.05	0.251269		9.05	0.124123		9.05	0.124339		9.05	0.207242		9.05	0.146868
	9.06	0.262614		9.06	0.122049		9.06	0.110331		9.06	0.214553		9.06	0.128941
	9.07	0.251219		9.07	0.140295		9.07	0.181936		9.07	0.225868		9.07	0.138688
	9.08	0.293714		9.08	0.0839815		9.08	0.178795		9.08	0.188234		9.08	0.135271
	9.09	0.325997		9.09	0.0940674		9.09	0.153594		9.09	0.232279		9.09	0.143656
	9.1	0.295253		9.1	0.150814		9.1	0.159851		9.1	0.153204		9.1	0.164836
	9.11	0.318615		9.11	0.134463		9.11	0.157447		9.11	0.148238		9.11	0.169761
	9.12	0.277902		9.12	0.111576		9.12	0.167821		9.12	0.175609		9.12	0.157131
	9.13	0.325265		9.13	0.132765		9.13	0.197991		9.13	0.161386		9.13	0.178645
	9.14	0.31707		9.14	0.137657		9.14	0.163531		9.14	0.249984		9.14	0.1613
	9.15	0.299181		9.15	0.103944		9.15	0.170368		9.15	0.192231		9.15	0.177817
	9.16	0.330818		9.16	0.145398		9.16	0.222348		9.16	0.164612		9.16	0.155471
	9.17	0.30385		9.17	0.113405		9.17	0.202589		9.17	0.176437		9.17	0.160648
	9.18	0.368556		9.18	0.10761		9.18	0.247687		9.18	0.179311		9.18	0.157469
	9.19	0.291451		9.19	0.0849011		9.19	0.159275		9.19	0.146184		9.19	0.176591
	9.2	0.270969		9.2	0.145325		9.2	0.198518		9.2	0.127956		9.2	0.154146
	9.21	0.331196		9.21	0.132059		9.21	0.175557		9.21	0.121709		9.21	0.162006
	9.22	0.306287		9.22	0.148573		9.22	0.159133		9.22	0.103076		9.22	0.176475
	9.23	0.263611		9.23	0.165267		9.23	0.184353		9.23	0.210938		9.23	0.173663
	9.24	0.297339		9.24	0.131169		9.24	0.195886		9.24	0.141169		9.24	0.157609
	9.25	0.292092		9.25	0.147313		9.25	0.210613		9.25	0.109141		9.25	0.184053
	9.26	0.321489		9.26	0.156886		9.26	0.210916		9.26	0.121981		9.26	0.176455
	9.27	0.315147		9.27	0.109171		9.27	0.200758		9.27	0.114846		9.27	0.175306
	9.28	0.310002		9.28	0.0919844		9.28	0.222924		9.28	0.101069		9.28	0.168289
	9.29	0.314907		9.29	0.157414		9.29	0.195208		9.29	0.0939838		9.29	0.154861
	9.3	0.297205		9.3	0.161758		9.3	0.205226		9.3	0.134761		9.3	0.141737
	9.31	0.297321		9.31	0.0935124		9.31	0.220695		9.31	0.127348		9.31	0.147842
	9.32	0.279028		9.32	0.11275		9.32	0.166773		9.32	0.109787		9.32	0.142234
	9.33	0.277432		9.33	0.149226		9.33	0.16257		9.33	0.127978		9.33	0.166593
	9.34	0.326439		9.34	0.0938053		9.34	0.169403		9.34	0.175821		9.34	0.170399
	9.35	0.301556		9.35	0.12101		9.35	0.192242		9.35	0.156691		9.35	0.177434
	9.36	0.327197		9.36	0.114977		9.36	0.196758		9.36	0.19354		9.36	0.189403
	9.37	0.338277		9.37	0.162854		9.37	0.191862		9.37	0.195879		9.37	0.169898
	9.38	0.287073		9.38	0.108549		9.38	0.226925		9.38	0.174959		9.38	0.168357
	9.39	0.360003		9.39	0.12442		9.39	0.195363		9.39	0.112078		9.39	0.143893
	9.4	0.250276		9.4	0.113044		9.4	0.201657		9.4	0.115331		9.4	0.140139
	9.41	0.301023		9.41	0.126776		9.41	0.173615		9.41	0.115228		9.41	0.167701
	9.42	0.305502		9.42	0.0903097		9.42	0.199173		9.42	0.203944		9.42	0.141606
	9.43	0.362768		9.43	0.124622		9.43	0.164892		9.43	0.210183		9.43	0.139477
	9.44	0.303468		9.44	0.106354		9.44	0.177242		9.44	0.195638		9.44	0.177175
	9.45	0.355107		9.45	0.101493		9.45	0.182485		9.45	0.216266		9.45	0.177733
	9.46	0.278475		9.46	0.118208		9.46	0.219433		9.46	0.157028		9.46	0.172923
	9.47	0.29226		9.47	0.119883		9.47	0.17064		9.47	0.147095		9.47	0.156022
	9.48	0.251211		9.48	0.152728		9.48	0.244884		9.48	0.170715		9.48	0.130816
	9.49	0.280388		9.49	0.0952053		9.49	0.226465		9.49	0.166619		9.49	0.146836
	9.5	0.30508		9.5	0.224337		9.5	0.241403		9.5	0.131262		9.5	0.148223
	9.51	0.323831		9.51	0.0718833		9.51	0.233381		9.51	0.145613		9.51	0.14697
	9.52	0.29552		9.52	0.166138		9.52	0.170419		9.52	0.156124		9.52	0.181027
	9.53	0.311963		9.53	0.148047		9.53	0.164782		9.53	0.184832		9.53	0.154433
	9.54	0.334126		9.54	0.139168		9.54	0.185006		9.54	0.202187		9.54	0.166544
	9.55	0.37703		9.55	0.151778		9.55	0.202014		9.55	0.160658		9.55	0.177607
	9.56	0.300588		9.56	0.0950992		9.56	0.209597		9.56	0.203118		9.56	0.148732
	9.57	0.322561		9.57	0.131897		9.57	0.175451		9.57	0.173453		9.57	0.138698
	9.58	0.292749		9.58	0.103867		9.58	0.178425		9.58	0.139412		9.58	0.184517
	9.59	0.298326		9.59	0.1307		9.59	0.182708		9.59	0.146754		9.59	0.141489
	9.6	0.292045		9.6	0.121178		9.6	0.127525		9.6	0.146287		9.6	0.135881
	9.61	0.308375		9.61	0.116812		9.61	0.196995		9.61	0.170603		9.61	0.143927
	9.62	0.328426		9.62	0.0993194		9.62	0.177564		9.62	0.140573		9.62	0.169354
	9.63	0.314361		9.63	0.0897732		9.63	0.18517		9.63	0.143498		9.63	0.146098
	9.64	0.243414		9.64	0.0967308		9.64	0.172328		9.64	0.146602		9.64	0.173594
	9.65	0.279464		9.65	0.0925348		9.65	0.246399		9.65	0.150942		9.65	0.164686
	9.66	0.303765		9.66	0.126183		9.66	0.206429		9.66	0.139496		9.66	0.159887
	9.67	0.276461		9.67	0.125022		9.67	0.208558		9.67	0.161648		9.67	0.160945
	9.68	0.301054		9.68	0.124624		9.68	0.203991		9.68	0.166398		9.68	0.142681
	9.69	0.307228		9.69	0.106265		9.69	0.166029		9.69	0.158362		9.69	0.145768
	9.7	0.341335		9.7	0.163263		9.7	0.190715		9.7	0.141915		9.7	0.156097
	9.71	0.280788		9.71	0.135073		9.71	0.212465		9.71	0.163858		9.71	0.180706
	9.72	0.308904		9.72	0.142424		9.72	0.213598		9.72	0.157595		9.72	0.12812
	9.73	0.3596		9.73	0.13693		9.73	0.174456		9.73	0.173888		9.73	0.161535
	9.74	0.269959		9.74	0.11846		9.74	0.147826		9.74	0.187962		9.74	0.148385
	9.75	0.311542		9.75	0.0820751		9.75	0.204166		9.75	0.127956		9.75	0.144543
	9.76	0.302821		9.76	0.125661		9.76	0.144215		9.76	0.146264		9.76	0.160003
	9.77	0.354082		9.77	0.176321		9.77	0.164756		9.77	0.15093		9.77	0.144637
	9.78	0.303201		9.78	0.148955		9.78	0.17752		9.78	0.125665		9.78	0.149657
	9.79	0.342907		9.79	0.111387		9.79	0.218965		9.79	0.158827		9.79	0.173081
	9.8	0.30249		9.8	0.139384		9.8	0.18039		9.8	0.110952		9.8	0.159221
	9.81	0.387827		9.81	0.107575		9.81	0.171492		9.81	0.116897		9.81	0.145932
	9.82	0.313555		9.82	0.108596		9.82	0.187096		9.82	0.120609		9.82	0.16507
	9.83	0.270724		9.83	0.124714		9.83	0.205442		9.83	0.16658		9.83	0.171844
	9.84	0.356126		9.84	0.159804		9.84	0.233403		9.84	0.16479		9.84	0.127606
	9.85	0.321121		9.85	0.113316		9.85	0.189281		9.85	0.173712		9.85	0.130872
	9.86	0.348474		9.86	0.139163		9.86	0.183193		9.86	0.15664		9.86	0.142857
	9.87	0.327274		9.87	0.113187		9.87	0.21408		9.87	0.144768		9.87	0.156233
	9.88	0.32839		9.88	0.10926		9.88	0.200101		9.88	0.182367		9.88	0.143617
	9.89	0.319316		9.89	0.133954		9.89	0.188134		9.89	0.170535		9.89	0.12379
	9.9	0.382662		9.9	0.116746		9.9	0.200569		9.9	0.185017		9.9	0.151367
	9.91	0.3256		9.91	0.134164		9.91	0.178317		9.91	0.166311		9.91	0.169524
	9.92	0.342964		9.92	0.133763		9.92	0.193925		9.92	0.165337		9.92	0.173751
	9.93	0.315947		9.93	0.085137		9.93	0.188991		9.93	0.149466		9.93	0.165568
	9.94	0.380703		9.94	0.141665		9.94	0.165491		9.94	0.117891		9.94	0.165694
	9.95	0.341382		9.95	0.109282		9.95	0.168746		9.95	0.103693		9.95	0.183635
	9.96	0.344691		9.96	0.125451		9.96	0.193707		9.96	0.121887		9.96	0.170685
	9.97	0.337769		9.97	0.142099		9.97	0.166253		9.97	0.116206		9.97	0.143929
	9.98	0.348048		9.98	0.132801		9.98	0.159338		9.98	0.119258		9.98	0.156941
	9.99	0.280968		9.99	0.139838		9.99	0.17578		9.99	0.137961		9.99	0.170047
	10	0.307252		10	0.131585		10	0.212917		10	0.207932		10	0.11679

## Sheet: 04 SD
	04 Androgen RMSD
	002: PCDD-2			066: PCDD-123478			068: PCDD-123679			testosterone			bicalutamide
	0	0.0589583		0	0.0535092		0	0.045728		0	0.0425107		0	0.0828004
	0.01	0.208232		0.01	0.144788		0.01	0.114202		0.01	0.167769		0.01	0.200219
	0.02	0.13548		0.02	0.094405		0.02	0.129182		0.02	0.258434		0.02	0.240861
	0.03	0.129199		0.03	0.175012		0.03	0.130115		0.03	0.165007		0.03	0.194466
	0.04	0.122452		0.04	0.157434		0.04	0.20978		0.04	0.146623		0.04	0.180616
	0.05	0.0956846		0.05	0.161073		0.05	0.245894		0.05	0.199475		0.05	0.211935
	0.06	0.107819		0.06	0.224836		0.06	0.213435		0.06	0.272804		0.06	0.258374
	0.07	0.17875		0.07	0.216095		0.07	0.253519		0.07	0.340387		0.07	0.311821
	0.08	0.117586		0.08	0.261565		0.08	0.281647		0.08	0.259088		0.08	0.237143
	0.09	0.145876		0.09	0.256646		0.09	0.232732		0.09	0.220222		0.09	0.219076
	0.1	0.130115		0.1	0.283481		0.1	0.248945		0.1	0.273834		0.1	0.334286
	0.11	0.212827		0.11	0.257533		0.11	0.268666		0.11	0.250174		0.11	0.3431
	0.12	0.125707		0.12	0.289628		0.12	0.276812		0.12	0.284017		0.12	0.34812
	0.13	0.133571		0.13	0.344334		0.13	0.274244		0.13	0.352507		0.13	0.320917
	0.14	0.292302		0.14	0.244801		0.14	0.264154		0.14	0.311666		0.14	0.274564
	0.15	0.320235		0.15	0.322356		0.15	0.232985		0.15	0.352159		0.15	0.299872
	0.16	0.308129		0.16	0.249397		0.16	0.272155		0.16	0.373099		0.16	0.272095
	0.17	0.199044		0.17	0.285601		0.17	0.243684		0.17	0.362277		0.17	0.267343
	0.18	0.207775		0.18	0.239146		0.18	0.207431		0.18	0.344915		0.18	0.316544
	0.19	0.186354		0.19	0.239479		0.19	0.243075		0.19	0.366588		0.19	0.421732
	0.2	0.357108		0.2	0.259756		0.2	0.227783		0.2	0.520597		0.2	0.335771
	0.21	0.307293		0.21	0.309529		0.21	0.232773		0.21	0.627472		0.21	0.37797
	0.22	0.381347		0.22	0.265468		0.22	0.215905		0.22	0.51844		0.22	0.353819
	0.23	0.345898		0.23	0.291187		0.23	0.221415		0.23	0.583132		0.23	0.36921
	0.24	0.248809		0.24	0.280409		0.24	0.206426		0.24	0.582529		0.24	0.297377
	0.25	0.334502		0.25	0.25799		0.25	0.296884		0.25	0.576913		0.25	0.335734
	0.26	0.34726		0.26	0.305535		0.26	0.285543		0.26	0.548698		0.26	0.372866
	0.27	0.335694		0.27	0.406446		0.27	0.269012		0.27	0.585979		0.27	0.406826
	0.28	0.299609		0.28	0.305422		0.28	0.260813		0.28	0.54245		0.28	0.432435
	0.29	0.397329		0.29	0.331277		0.29	0.284936		0.29	0.556532		0.29	0.412197
	0.3	0.422873		0.3	0.311884		0.3	0.278408		0.3	0.639459		0.3	0.353052
	0.31	0.356308		0.31	0.299598		0.31	0.245015		0.31	0.684218		0.31	0.353281
	0.32	0.44214		0.32	0.272944		0.32	0.262891		0.32	0.621938		0.32	0.277375
	0.33	0.426787		0.33	0.282873		0.33	0.274957		0.33	0.652601		0.33	0.372307
	0.34	0.299107		0.34	0.280069		0.34	0.280017		0.34	0.609794		0.34	0.32069
	0.35	0.43729		0.35	0.235672		0.35	0.260949		0.35	0.670636		0.35	0.335925
	0.36	0.344113		0.36	0.284501		0.36	0.272956		0.36	0.549175		0.36	0.368039
	0.37	0.352096		0.37	0.280255		0.37	0.242978		0.37	0.609159		0.37	0.413365
	0.38	0.278929		0.38	0.236812		0.38	0.261251		0.38	0.574335		0.38	0.345025
	0.39	0.389986		0.39	0.317694		0.39	0.236017		0.39	0.621873		0.39	0.371154
	0.4	0.292996		0.4	0.310046		0.4	0.247078		0.4	0.627901		0.4	0.307658
	0.41	0.282834		0.41	0.341335		0.41	0.234076		0.41	0.684432		0.41	0.358348
	0.42	0.311355		0.42	0.327387		0.42	0.227117		0.42	0.683505		0.42	0.433158
	0.43	0.320228		0.43	0.301997		0.43	0.269781		0.43	0.667021		0.43	0.394039
	0.44	0.23094		0.44	0.293231		0.44	0.289693		0.44	0.569669		0.44	0.410607
	0.45	0.196272		0.45	0.335162		0.45	0.250201		0.45	0.676586		0.45	0.3804
	0.46	0.213639		0.46	0.283913		0.46	0.292291		0.46	0.755045		0.46	0.296201
	0.47	0.183371		0.47	0.348413		0.47	0.29436		0.47	0.830333		0.47	0.326549
	0.48	0.193152		0.48	0.307094		0.48	0.290906		0.48	0.917042		0.48	0.411849
	0.49	0.224774		0.49	0.345904		0.49	0.271489		0.49	0.854144		0.49	0.350994
	0.5	0.296323		0.5	0.371332		0.5	0.242716		0.5	0.882829		0.5	0.363186
	0.51	0.135391		0.51	0.379457		0.51	0.268185		0.51	0.950154		0.51	0.324313
	0.52	0.119501		0.52	0.340459		0.52	0.222551		0.52	0.892925		0.52	0.390894
	0.53	0.173081		0.53	0.433865		0.53	0.269377		0.53	0.87569		0.53	0.288449
	0.54	0.388998		0.54	0.338414		0.54	0.288811		0.54	0.881665		0.54	0.237717
	0.55	0.299845		0.55	0.309331		0.55	0.288493		0.55	0.88793		0.55	0.279576
	0.56	0.353871		0.56	0.299404		0.56	0.271644		0.56	0.918465		0.56	0.328165
	0.57	0.317337		0.57	0.430045		0.57	0.296179		0.57	0.855951		0.57	0.376406
	0.58	0.303356		0.58	0.426799		0.58	0.28954		0.58	0.812739		0.58	0.338049
	0.59	0.247179		0.59	0.33951		0.59	0.344919		0.59	0.844968		0.59	0.404609
	0.6	0.334233		0.6	0.316057		0.6	0.319278		0.6	0.886006		0.6	0.427839
	0.61	0.362176		0.61	0.322432		0.61	0.307185		0.61	0.842365		0.61	0.501168
	0.62	0.258541		0.62	0.304753		0.62	0.291456		0.62	0.840661		0.62	0.439822
	0.63	0.446745		0.63	0.331872		0.63	0.286265		0.63	0.847732		0.63	0.439803
	0.64	0.387304		0.64	0.33398		0.64	0.295108		0.64	0.900208		0.64	0.439156
	0.65	0.419109		0.65	0.411182		0.65	0.268456		0.65	0.870441		0.65	0.466378
	0.66	0.45657		0.66	0.289185		0.66	0.259324		0.66	0.832199		0.66	0.395714
	0.67	0.448967		0.67	0.317418		0.67	0.28184		0.67	0.92989		0.67	0.367377
	0.68	0.426665		0.68	0.35304		0.68	0.293805		0.68	0.832869		0.68	0.35415
	0.69	0.435347		0.69	0.349234		0.69	0.303566		0.69	0.840754		0.69	0.432051
	0.7	0.448114		0.7	0.32261		0.7	0.287849		0.7	0.943095		0.7	0.443954
	0.71	0.448792		0.71	0.334033		0.71	0.267539		0.71	0.863736		0.71	0.406331
	0.72	0.46205		0.72	0.352401		0.72	0.310484		0.72	0.932809		0.72	0.380768
	0.73	0.556971		0.73	0.282291		0.73	0.289172		0.73	0.93949		0.73	0.403509
	0.74	0.453847		0.74	0.321645		0.74	0.230925		0.74	0.891255		0.74	0.357301
	0.75	0.443624		0.75	0.252978		0.75	0.265624		0.75	0.858932		0.75	0.345787
	0.76	0.487565		0.76	0.261201		0.76	0.266672		0.76	0.920492		0.76	0.370559
	0.77	0.578854		0.77	0.285083		0.77	0.269352		0.77	0.904903		0.77	0.410409
	0.78	0.52611		0.78	0.345432		0.78	0.291515		0.78	0.908608		0.78	0.466818
	0.79	0.535687		0.79	0.286895		0.79	0.258586		0.79	0.9479		0.79	0.438967
	0.8	0.459851		0.8	0.302355		0.8	0.25759		0.8	0.926071		0.8	0.507786
	0.81	0.475551		0.81	0.307149		0.81	0.248503		0.81	0.939075		0.81	0.463768
	0.82	0.470281		0.82	0.256236		0.82	0.27152		0.82	0.975744		0.82	0.493292
	0.83	0.490713		0.83	0.321848		0.83	0.252726		0.83	0.918217		0.83	0.525032
	0.84	0.488744		0.84	0.287361		0.84	0.268079		0.84	0.998439		0.84	0.511945
	0.85	0.45091		0.85	0.31066		0.85	0.299722		0.85	0.880571		0.85	0.465854
	0.86	0.456979		0.86	0.23595		0.86	0.296804		0.86	0.930404		0.86	0.381977
	0.87	0.428285		0.87	0.318221		0.87	0.289219		0.87	0.974213		0.87	0.419101
	0.88	0.460623		0.88	0.285042		0.88	0.292575		0.88	1.03519		0.88	0.411672
	0.89	0.431844		0.89	0.293366		0.89	0.237124		0.89	0.961373		0.89	0.42205
	0.9	0.454549		0.9	0.265035		0.9	0.268451		0.9	0.995156		0.9	0.375329
	0.91	0.503852		0.91	0.273079		0.91	0.319397		0.91	1.0034		0.91	0.410179
	0.92	0.451635		0.92	0.307516		0.92	0.270423		0.92	0.940128		0.92	0.405589
	0.93	0.472106		0.93	0.275738		0.93	0.266752		0.93	0.931217		0.93	0.419044
	0.94	0.454357		0.94	0.29772		0.94	0.287519		0.94	0.962607		0.94	0.431803
	0.95	0.397994		0.95	0.263228		0.95	0.289903		0.95	0.964785		0.95	0.38143
	0.96	0.371097		0.96	0.325789		0.96	0.279266		0.96	0.907931		0.96	0.395682
	0.97	0.467871		0.97	0.333793		0.97	0.294153		0.97	0.993799		0.97	0.406685
	0.98	0.535404		0.98	0.377563		0.98	0.269341		0.98	0.890904		0.98	0.414963
	0.99	0.416492		0.99	0.416374		0.99	0.203322		0.99	0.958203		0.99	0.443843
	1	0.388439		1	0.453413		1	0.251232		1	0.940542		1	0.449608
	1.01	0.43362		1.01	0.357884		1.01	0.247515		1.01	0.94987		1.01	0.412103
	1.02	0.445079		1.02	0.440223		1.02	0.264174		1.02	0.904737		1.02	0.434903
	1.03	0.389286		1.03	0.296899		1.03	0.2586		1.03	0.873463		1.03	0.443922
	1.04	0.476539		1.04	0.310325		1.04	0.295484		1.04	0.96435		1.04	0.493955
	1.05	0.458935		1.05	0.351031		1.05	0.288658		1.05	0.905542		1.05	0.437214
	1.06	0.437819		1.06	0.285469		1.06	0.281963		1.06	0.924261		1.06	0.393516
	1.07	0.486669		1.07	0.294516		1.07	0.244906		1.07	0.931902		1.07	0.423382
	1.08	0.450315		1.08	0.297449		1.08	0.264737		1.08	0.957664		1.08	0.491938
	1.09	0.493999		1.09	0.310248		1.09	0.297797		1.09	0.937237		1.09	0.441625
	1.1	0.459135		1.1	0.262949		1.1	0.275447		1.1	1.04023		1.1	0.434724
	1.11	0.454843		1.11	0.25667		1.11	0.280812		1.11	1.03984		1.11	0.482808
	1.12	0.448778		1.12	0.243181		1.12	0.258404		1.12	0.917717		1.12	0.437513
	1.13	0.425634		1.13	0.294171		1.13	0.268263		1.13	0.934008		1.13	0.49768
	1.14	0.486572		1.14	0.271891		1.14	0.256516		1.14	0.956338		1.14	0.48104
	1.15	0.508868		1.15	0.295214		1.15	0.25608		1.15	0.949552		1.15	0.402736
	1.16	0.535863		1.16	0.229626		1.16	0.264624		1.16	0.957457		1.16	0.454915
	1.17	0.483637		1.17	0.35562		1.17	0.259334		1.17	0.97473		1.17	0.43109
	1.18	0.530855		1.18	0.322099		1.18	0.266009		1.18	0.931965		1.18	0.547127
	1.19	0.528937		1.19	0.278193		1.19	0.258582		1.19	0.953299		1.19	0.442217
	1.2	0.557964		1.2	0.279493		1.2	0.291098		1.2	1.01565		1.2	0.393063
	1.21	0.472067		1.21	0.30136		1.21	0.24456		1.21	0.91412		1.21	0.449875
	1.22	0.547408		1.22	0.244259		1.22	0.218854		1.22	0.940553		1.22	0.410524
	1.23	0.499458		1.23	0.222423		1.23	0.24633		1.23	0.913137		1.23	0.372159
	1.24	0.411993		1.24	0.193107		1.24	0.242228		1.24	0.990993		1.24	0.387284
	1.25	0.463261		1.25	0.248261		1.25	0.270454		1.25	0.95202		1.25	0.418586
	1.26	0.469807		1.26	0.257287		1.26	0.237273		1.26	0.95479		1.26	0.423339
	1.27	0.47604		1.27	0.387232		1.27	0.247562		1.27	0.951973		1.27	0.443421
	1.28	0.485167		1.28	0.353493		1.28	0.236375		1.28	0.885356		1.28	0.447171
	1.29	0.469873		1.29	0.360892		1.29	0.270883		1.29	0.939268		1.29	0.461653
	1.3	0.470298		1.3	0.349612		1.3	0.29012		1.3	1.06239		1.3	0.433319
	1.31	0.443946		1.31	0.275012		1.31	0.292249		1.31	1.07018		1.31	0.450549
	1.32	0.426003		1.32	0.312032		1.32	0.271158		1.32	0.966252		1.32	0.394062
	1.33	0.376595		1.33	0.351646		1.33	0.25318		1.33	0.978792		1.33	0.36514
	1.34	0.483785		1.34	0.313147		1.34	0.249028		1.34	0.932535		1.34	0.336305
	1.35	0.421988		1.35	0.449662		1.35	0.25668		1.35	0.953692		1.35	0.37892
	1.36	0.419763		1.36	0.436821		1.36	0.264944		1.36	1.01296		1.36	0.355188
	1.37	0.467429		1.37	0.391006		1.37	0.258789		1.37	0.947617		1.37	0.472023
	1.38	0.471823		1.38	0.403066		1.38	0.283463		1.38	0.972008		1.38	0.456737
	1.39	0.422607		1.39	0.442758		1.39	0.283802		1.39	1.10553		1.39	0.429195
	1.4	0.381694		1.4	0.411949		1.4	0.245783		1.4	1.02794		1.4	0.43676
	1.41	0.416549		1.41	0.354127		1.41	0.254066		1.41	0.970182		1.41	0.403672
	1.42	0.44095		1.42	0.394996		1.42	0.24178		1.42	0.901025		1.42	0.419475
	1.43	0.500424		1.43	0.474217		1.43	0.200866		1.43	0.854757		1.43	0.359251
	1.44	0.476178		1.44	0.475165		1.44	0.199257		1.44	0.994616		1.44	0.389621
	1.45	0.475862		1.45	0.441899		1.45	0.214657		1.45	0.970743		1.45	0.394201
	1.46	0.452401		1.46	0.445753		1.46	0.252489		1.46	0.996106		1.46	0.452484
	1.47	0.460342		1.47	0.318526		1.47	0.236913		1.47	0.933779		1.47	0.447676
	1.48	0.473464		1.48	0.271336		1.48	0.256073		1.48	0.947561		1.48	0.407593
	1.49	0.396313		1.49	0.285523		1.49	0.289982		1.49	0.965815		1.49	0.435239
	1.5	0.412765		1.5	0.342543		1.5	0.231092		1.5	0.973608		1.5	0.389736
	1.51	0.441647		1.51	0.29873		1.51	0.265788		1.51	0.95808		1.51	0.34795
	1.52	0.452358		1.52	0.304752		1.52	0.239212		1.52	0.92845		1.52	0.364941
	1.53	0.442476		1.53	0.290322		1.53	0.258655		1.53	0.994479		1.53	0.387137
	1.54	0.429059		1.54	0.28301		1.54	0.240888		1.54	0.959872		1.54	0.412713
	1.55	0.420968		1.55	0.321533		1.55	0.227003		1.55	0.983842		1.55	0.384737
	1.56	0.427187		1.56	0.333445		1.56	0.236555		1.56	0.978157		1.56	0.342887
	1.57	0.513338		1.57	0.309584		1.57	0.233913		1.57	1.00302		1.57	0.439327
	1.58	0.453503		1.58	0.267613		1.58	0.253625		1.58	0.987394		1.58	0.365834
	1.59	0.505108		1.59	0.296423		1.59	0.181981		1.59	0.990822		1.59	0.37003
	1.6	0.431539		1.6	0.344631		1.6	0.166255		1.6	1.05202		1.6	0.344024
	1.61	0.436314		1.61	0.329043		1.61	0.238492		1.61	1.02111		1.61	0.310047
	1.62	0.426696		1.62	0.346543		1.62	0.192079		1.62	1.03795		1.62	0.362445
	1.63	0.466276		1.63	0.316679		1.63	0.243427		1.63	1.02082		1.63	0.327469
	1.64	0.467104		1.64	0.347343		1.64	0.24321		1.64	1.00917		1.64	0.369489
	1.65	0.576025		1.65	0.293085		1.65	0.269516		1.65	1.01545		1.65	0.375125
	1.66	0.483967		1.66	0.296069		1.66	0.367137		1.66	0.974398		1.66	0.372051
	1.67	0.469297		1.67	0.288645		1.67	0.352013		1.67	1.01999		1.67	0.354024
	1.68	0.398501		1.68	0.266329		1.68	0.327043		1.68	0.991956		1.68	0.312145
	1.69	0.429637		1.69	0.253621		1.69	0.351757		1.69	0.964052		1.69	0.39647
	1.7	0.464363		1.7	0.231337		1.7	0.439294		1.7	0.941061		1.7	0.341485
	1.71	0.419857		1.71	0.313356		1.71	0.395041		1.71	0.98534		1.71	0.370484
	1.72	0.419212		1.72	0.268638		1.72	0.357425		1.72	0.98179		1.72	0.334824
	1.73	0.42162		1.73	0.340294		1.73	0.424874		1.73	1.00496		1.73	0.397606
	1.74	0.431675		1.74	0.365118		1.74	0.37162		1.74	0.987012		1.74	0.361583
	1.75	0.381328		1.75	0.134272		1.75	0.379005		1.75	0.997537		1.75	0.334919
	1.76	0.442424		1.76	0.29492		1.76	0.417875		1.76	0.954432		1.76	0.388988
	1.77	0.475062		1.77	0.297838		1.77	0.457221		1.77	0.977271		1.77	0.326388
	1.78	0.442546		1.78	0.281068		1.78	0.474851		1.78	0.962466		1.78	0.382333
	1.79	0.466244		1.79	0.283249		1.79	0.400376		1.79	0.999941		1.79	0.360283
	1.8	0.467179		1.8	0.340261		1.8	0.447077		1.8	0.961212		1.8	0.29747
	1.81	0.434368		1.81	0.299985		1.81	0.357057		1.81	0.980814		1.81	0.355841
	1.82	0.485288		1.82	0.346475		1.82	0.425001		1.82	0.972824		1.82	0.296889
	1.83	0.472423		1.83	0.327404		1.83	0.329181		1.83	0.992918		1.83	0.310055
	1.84	0.468643		1.84	0.325684		1.84	0.321086		1.84	0.967761		1.84	0.353085
	1.85	0.431557		1.85	0.326732		1.85	0.334085		1.85	0.997359		1.85	0.393047
	1.86	0.411792		1.86	0.260142		1.86	0.402555		1.86	1.00727		1.86	0.436417
	1.87	0.488503		1.87	0.169812		1.87	0.347508		1.87	0.960931		1.87	0.397006
	1.88	0.478632		1.88	0.190693		1.88	0.302365		1.88	0.93892		1.88	0.437858
	1.89	0.48579		1.89	0.228974		1.89	0.314		1.89	0.905672		1.89	0.375511
	1.9	0.465139		1.9	0.296235		1.9	0.229074		1.9	0.901687		1.9	0.347738
	1.91	0.428414		1.91	0.263693		1.91	0.260403		1.91	0.889993		1.91	0.340242
	1.92	0.440587		1.92	0.241178		1.92	0.264021		1.92	0.885354		1.92	0.417287
	1.93	0.442503		1.93	0.268482		1.93	0.31021		1.93	0.918131		1.93	0.390896
	1.94	0.423567		1.94	0.245592		1.94	0.295725		1.94	0.913604		1.94	0.391147
	1.95	0.447272		1.95	0.297439		1.95	0.295963		1.95	0.908986		1.95	0.360438
	1.96	0.424135		1.96	0.28644		1.96	0.31281		1.96	0.936897		1.96	0.356797
	1.97	0.466521		1.97	0.252503		1.97	0.295343		1.97	0.945772		1.97	0.349456
	1.98	0.430705		1.98	0.272574		1.98	0.306437		1.98	0.914925		1.98	0.390374
	1.99	0.424202		1.99	0.207593		1.99	0.282355		1.99	0.863649		1.99	0.454445
	2	0.458383		2	0.186411		2	0.363233		2	0.962939		2	0.405912
	2.01	0.454603		2.01	0.255558		2.01	0.326755		2.01	0.919042		2.01	0.385727
	2.02	0.409934		2.02	0.274084		2.02	0.339326		2.02	0.942442		2.02	0.400972
	2.03	0.450493		2.03	0.295719		2.03	0.298702		2.03	0.925244		2.03	0.355351
	2.04	0.410883		2.04	0.287149		2.04	0.248807		2.04	0.915023		2.04	0.35417
	2.05	0.445361		2.05	0.218894		2.05	0.280096		2.05	0.966007		2.05	0.334839
	2.06	0.456802		2.06	0.225896		2.06	0.265308		2.06	0.9024		2.06	0.329322
	2.07	0.446897		2.07	0.243228		2.07	0.304863		2.07	0.865533		2.07	0.352245
	2.08	0.398538		2.08	0.262504		2.08	0.304326		2.08	0.890205		2.08	0.402311
	2.09	0.44453		2.09	0.201733		2.09	0.373047		2.09	0.932201		2.09	0.470018
	2.1	0.404575		2.1	0.22515		2.1	0.360007		2.1	0.957505		2.1	0.458732
	2.11	0.435077		2.11	0.265459		2.11	0.36342		2.11	0.948653		2.11	0.471735
	2.12	0.4429		2.12	0.31292		2.12	0.368087		2.12	0.908933		2.12	0.479534
	2.13	0.460761		2.13	0.328375		2.13	0.311075		2.13	0.95276		2.13	0.400792
	2.14	0.422738		2.14	0.321522		2.14	0.286739		2.14	0.944248		2.14	0.47478
	2.15	0.427292		2.15	0.348438		2.15	0.337289		2.15	0.932839		2.15	0.547191
	2.16	0.428237		2.16	0.360683		2.16	0.304727		2.16	0.950495		2.16	0.482094
	2.17	0.470221		2.17	0.351774		2.17	0.326543		2.17	0.892345		2.17	0.379611
	2.18	0.397507		2.18	0.33889		2.18	0.312376		2.18	0.845735		2.18	0.433279
	2.19	0.434474		2.19	0.383424		2.19	0.314917		2.19	0.898326		2.19	0.400658
	2.2	0.417021		2.2	0.304305		2.2	0.312075		2.2	0.921528		2.2	0.463059
	2.21	0.455617		2.21	0.300246		2.21	0.326464		2.21	0.963595		2.21	0.419325
	2.22	0.427707		2.22	0.250001		2.22	0.311966		2.22	1.01987		2.22	0.391283
	2.23	0.474977		2.23	0.342428		2.23	0.306757		2.23	0.988237		2.23	0.407844
	2.24	0.449817		2.24	0.314036		2.24	0.315016		2.24	0.927002		2.24	0.430821
	2.25	0.444516		2.25	0.307387		2.25	0.31914		2.25	0.892855		2.25	0.34739
	2.26	0.438551		2.26	0.272434		2.26	0.390619		2.26	0.904225		2.26	0.382024
	2.27	0.452315		2.27	0.329032		2.27	0.372936		2.27	0.920911		2.27	0.423986
	2.28	0.464821		2.28	0.308439		2.28	0.369955		2.28	0.939872		2.28	0.37097
	2.29	0.447308		2.29	0.342636		2.29	0.331625		2.29	0.946245		2.29	0.433675
	2.3	0.374532		2.3	0.261953		2.3	0.317284		2.3	0.927444		2.3	0.496679
	2.31	0.45798		2.31	0.304045		2.31	0.365866		2.31	1.01858		2.31	0.513943
	2.32	0.43097		2.32	0.394902		2.32	0.353493		2.32	0.959373		2.32	0.442258
	2.33	0.45924		2.33	0.283873		2.33	0.337518		2.33	0.98113		2.33	0.452492
	2.34	0.395556		2.34	0.284934		2.34	0.41354		2.34	0.99265		2.34	0.455997
	2.35	0.323827		2.35	0.226769		2.35	0.359812		2.35	0.89836		2.35	0.477184
	2.36	0.384624		2.36	0.26488		2.36	0.344907		2.36	0.97717		2.36	0.447766
	2.37	0.424485		2.37	0.320548		2.37	0.337284		2.37	0.946886		2.37	0.500455
	2.38	0.421675		2.38	0.289038		2.38	0.369933		2.38	0.912566		2.38	0.465437
	2.39	0.393803		2.39	0.359867		2.39	0.326815		2.39	0.968955		2.39	0.463858
	2.4	0.406607		2.4	0.31794		2.4	0.365709		2.4	0.978276		2.4	0.488261
	2.41	0.427449		2.41	0.36122		2.41	0.346173		2.41	0.942064		2.41	0.45963
	2.42	0.410002		2.42	0.325331		2.42	0.331149		2.42	0.986239		2.42	0.459907
	2.43	0.357948		2.43	0.307071		2.43	0.337236		2.43	0.969992		2.43	0.487657
	2.44	0.41258		2.44	0.319622		2.44	0.37219		2.44	0.97737		2.44	0.468068
	2.45	0.421725		2.45	0.295028		2.45	0.255549		2.45	0.986525		2.45	0.488279
	2.46	0.411183		2.46	0.298041		2.46	0.257222		2.46	0.952021		2.46	0.402018
	2.47	0.4369		2.47	0.305107		2.47	0.30985		2.47	0.909025		2.47	0.360237
	2.48	0.432858		2.48	0.31595		2.48	0.275653		2.48	0.96015		2.48	0.39131
	2.49	0.394468		2.49	0.309463		2.49	0.277335		2.49	0.975438		2.49	0.44171
	2.5	0.406105		2.5	0.320597		2.5	0.278289		2.5	1.00944		2.5	0.43001
	2.51	0.393993		2.51	0.26853		2.51	0.393886		2.51	1.02212		2.51	0.461845
	2.52	0.401354		2.52	0.304353		2.52	0.350974		2.52	0.947602		2.52	0.438615
	2.53	0.417305		2.53	0.279004		2.53	0.412158		2.53	0.959789		2.53	0.465871
	2.54	0.382175		2.54	0.242135		2.54	0.39853		2.54	0.940078		2.54	0.518188
	2.55	0.443919		2.55	0.269386		2.55	0.30509		2.55	1.01881		2.55	0.556893
	2.56	0.440051		2.56	0.376959		2.56	0.353031		2.56	0.972906		2.56	0.493593
	2.57	0.484865		2.57	0.39191		2.57	0.43134		2.57	0.939681		2.57	0.519189
	2.58	0.437148		2.58	0.413038		2.58	0.40113		2.58	0.990304		2.58	0.533473
	2.59	0.417748		2.59	0.353793		2.59	0.373203		2.59	0.938177		2.59	0.563492
	2.6	0.397279		2.6	0.374306		2.6	0.32302		2.6	0.977367		2.6	0.533095
	2.61	0.402301		2.61	0.377117		2.61	0.345398		2.61	0.947849		2.61	0.545711
	2.62	0.51		2.62	0.415791		2.62	0.383462		2.62	0.97777		2.62	0.567549
	2.63	0.431399		2.63	0.406813		2.63	0.356579		2.63	0.919499		2.63	0.5513
	2.64	0.475298		2.64	0.423355		2.64	0.355427		2.64	0.90086		2.64	0.547156
	2.65	0.426621		2.65	0.413445		2.65	0.348154		2.65	0.964916		2.65	0.557935
	2.66	0.451968		2.66	0.374848		2.66	0.290976		2.66	0.982344		2.66	0.538589
	2.67	0.415975		2.67	0.407641		2.67	0.320199		2.67	0.998637		2.67	0.602436
	2.68	0.43299		2.68	0.47657		2.68	0.212094		2.68	0.987368		2.68	0.566309
	2.69	0.419526		2.69	0.495895		2.69	0.165899		2.69	0.962996		2.69	0.521861
	2.7	0.4079		2.7	0.428642		2.7	0.154333		2.7	1.01149		2.7	0.55054
	2.71	0.436167		2.71	0.36554		2.71	0.140993		2.71	0.921637		2.71	0.520023
	2.72	0.428075		2.72	0.448816		2.72	0.123332		2.72	0.974597		2.72	0.535704
	2.73	0.426278		2.73	0.389461		2.73	0.0920379		2.73	1.04475		2.73	0.468439
	2.74	0.414328		2.74	0.432252		2.74	0.137295		2.74	0.965932		2.74	0.51774
	2.75	0.38538		2.75	0.45901		2.75	0.118233		2.75	0.947022		2.75	0.523538
	2.76	0.446996		2.76	0.428922		2.76	0.11171		2.76	0.960816		2.76	0.512611
	2.77	0.42612		2.77	0.499117		2.77	0.16628		2.77	0.960848		2.77	0.590255
	2.78	0.41335		2.78	0.427178		2.78	0.185534		2.78	0.93174		2.78	0.531948
	2.79	0.379045		2.79	0.474646		2.79	0.206433		2.79	0.905648		2.79	0.560531
	2.8	0.38182		2.8	0.470867		2.8	0.188407		2.8	0.924239		2.8	0.583135
	2.81	0.413059		2.81	0.381296		2.81	0.213844		2.81	0.97736		2.81	0.472661
	2.82	0.411262		2.82	0.433148		2.82	0.132293		2.82	0.940893		2.82	0.536265
	2.83	0.445077		2.83	0.384027		2.83	0.208633		2.83	0.902485		2.83	0.49362
	2.84	0.423085		2.84	0.431831		2.84	0.216222		2.84	0.978877		2.84	0.522934
	2.85	0.433748		2.85	0.424262		2.85	0.179713		2.85	0.948842		2.85	0.433586
	2.86	0.459131		2.86	0.497173		2.86	0.231954		2.86	0.938511		2.86	0.519237
	2.87	0.407604		2.87	0.450073		2.87	0.278718		2.87	0.925121		2.87	0.482555
	2.88	0.463956		2.88	0.463681		2.88	0.211566		2.88	0.938753		2.88	0.49203
	2.89	0.464304		2.89	0.451157		2.89	0.209781		2.89	0.968471		2.89	0.49558
	2.9	0.434436		2.9	0.447577		2.9	0.282093		2.9	0.939184		2.9	0.456877
	2.91	0.480697		2.91	0.43959		2.91	0.188642		2.91	0.957552		2.91	0.469023
	2.92	0.451181		2.92	0.496845		2.92	0.174765		2.92	0.852402		2.92	0.495078
	2.93	0.454186		2.93	0.4589		2.93	0.127772		2.93	0.924413		2.93	0.473796
	2.94	0.452987		2.94	0.388695		2.94	0.156178		2.94	0.992475		2.94	0.510009
	2.95	0.481193		2.95	0.253912		2.95	0.155137		2.95	0.934839		2.95	0.473556
	2.96	0.433312		2.96	0.291474		2.96	0.209964		2.96	0.975627		2.96	0.547779
	2.97	0.46184		2.97	0.412857		2.97	0.135053		2.97	0.906691		2.97	0.474834
	2.98	0.440577		2.98	0.318655		2.98	0.11064		2.98	0.881077		2.98	0.473479
	2.99	0.422967		2.99	0.358878		2.99	0.142262		2.99	0.960815		2.99	0.582758
	3	0.454548		3	0.385467		3	0.166735		3	0.964466		3	0.526121
	3.01	0.442084		3.01	0.318225		3.01	0.130157		3.01	0.984416		3.01	0.609154
	3.02	0.393389		3.02	0.314339		3.02	0.147557		3.02	0.972466		3.02	0.56704
	3.03	0.37044		3.03	0.340934		3.03	0.163281		3.03	0.944893		3.03	0.568042
	3.04	0.379118		3.04	0.301407		3.04	0.159789		3.04	0.9588		3.04	0.574303
	3.05	0.538995		3.05	0.239005		3.05	0.181538		3.05	0.947239		3.05	0.500615
	3.06	0.448502		3.06	0.175735		3.06	0.291512		3.06	0.946153		3.06	0.533527
	3.07	0.467386		3.07	0.20878		3.07	0.166216		3.07	0.955914		3.07	0.51277
	3.08	0.467594		3.08	0.213066		3.08	0.301874		3.08	0.925289		3.08	0.601455
	3.09	0.448053		3.09	0.223239		3.09	0.324272		3.09	0.985089		3.09	0.543641
	3.1	0.427947		3.1	0.116324		3.1	0.183888		3.1	0.933422		3.1	0.497231
	3.11	0.425366		3.11	0.284555		3.11	0.230728		3.11	0.882744		3.11	0.526398
	3.12	0.54388		3.12	0.339703		3.12	0.307453		3.12	0.907424		3.12	0.572672
	3.13	0.412483		3.13	0.31006		3.13	0.262823		3.13	0.890928		3.13	0.555651
	3.14	0.420593		3.14	0.301944		3.14	0.308079		3.14	0.868823		3.14	0.536822
	3.15	0.542025		3.15	0.195811		3.15	0.320205		3.15	0.910448		3.15	0.538325
	3.16	0.443265		3.16	0.20922		3.16	0.278359		3.16	0.982591		3.16	0.602442
	3.17	0.305976		3.17	0.18908		3.17	0.18993		3.17	0.971317		3.17	0.557451
	3.18	0.339332		3.18	0.194699		3.18	0.144359		3.18	0.906781		3.18	0.509394
	3.19	0.371883		3.19	0.170144		3.19	0.129285		3.19	0.953993		3.19	0.558016
	3.2	0.374387		3.2	0.229426		3.2	0.136948		3.2	0.939507		3.2	0.557429
	3.21	0.42628		3.21	0.269953		3.21	0.147219		3.21	0.924569		3.21	0.549198
	3.22	0.431361		3.22	0.270431		3.22	0.123188		3.22	0.946536		3.22	0.51856
	3.23	0.426028		3.23	0.271823		3.23	0.182356		3.23	0.937535		3.23	0.451889
	3.24	0.431864		3.24	0.239536		3.24	0.139407		3.24	0.881327		3.24	0.497079
	3.25	0.424439		3.25	0.208442		3.25	0.110855		3.25	0.870719		3.25	0.494876
	3.26	0.441959		3.26	0.330574		3.26	0.120509		3.26	0.92228		3.26	0.501263
	3.27	0.437029		3.27	0.26505		3.27	0.124513		3.27	0.920754		3.27	0.546772
	3.28	0.426411		3.28	0.231772		3.28	0.130849		3.28	1.02235		3.28	0.539944
	3.29	0.36625		3.29	0.249971		3.29	0.137608		3.29	0.956949		3.29	0.49295
	3.3	0.386595		3.3	0.324827		3.3	0.156052		3.3	0.891847		3.3	0.512891
	3.31	0.453479		3.31	0.279394		3.31	0.146787		3.31	0.879603		3.31	0.52772
	3.32	0.433361		3.32	0.213168		3.32	0.187195		3.32	0.91764		3.32	0.471752
	3.33	0.450987		3.33	0.255775		3.33	0.183639		3.33	0.951886		3.33	0.515559
	3.34	0.437731		3.34	0.201481		3.34	0.203765		3.34	0.981562		3.34	0.523774
	3.35	0.423101		3.35	0.15028		3.35	0.273497		3.35	1.02451		3.35	0.509517
	3.36	0.43369		3.36	0.134667		3.36	0.329239		3.36	0.957694		3.36	0.496486
	3.37	0.417271		3.37	0.18992		3.37	0.315199		3.37	0.998357		3.37	0.468907
	3.38	0.405722		3.38	0.166654		3.38	0.360133		3.38	0.921476		3.38	0.474309
	3.39	0.437407		3.39	0.211919		3.39	0.377329		3.39	1.01231		3.39	0.45373
	3.4	0.402082		3.4	0.176235		3.4	0.460199		3.4	0.981708		3.4	0.467786
	3.41	0.435888		3.41	0.128538		3.41	0.319203		3.41	0.914378		3.41	0.476151
	3.42	0.38116		3.42	0.187362		3.42	0.552878		3.42	0.895089		3.42	0.492235
	3.43	0.355462		3.43	0.150089		3.43	0.601832		3.43	0.974883		3.43	0.487316
	3.44	0.423087		3.44	0.133095		3.44	0.470706		3.44	0.942651		3.44	0.482513
	3.45	0.364465		3.45	0.17454		3.45	0.300502		3.45	0.881768		3.45	0.46462
	3.46	0.389795		3.46	0.175536		3.46	0.337669		3.46	0.926485		3.46	0.474326
	3.47	0.420138		3.47	0.128629		3.47	0.32717		3.47	0.99408		3.47	0.504846
	3.48	0.382414		3.48	0.178666		3.48	0.244756		3.48	0.972219		3.48	0.503597
	3.49	0.418992		3.49	0.137112		3.49	0.326634		3.49	0.978359		3.49	0.489254
	3.5	0.408076		3.5	0.1853		3.5	0.324495		3.5	0.963964		3.5	0.491398
	3.51	0.423875		3.51	0.202676		3.51	0.315994		3.51	1.01616		3.51	0.502734
	3.52	0.446035		3.52	0.161393		3.52	0.333229		3.52	0.978174		3.52	0.469655
	3.53	0.396903		3.53	0.173067		3.53	0.355304		3.53	0.957764		3.53	0.470082
	3.54	0.427417		3.54	0.21208		3.54	0.392962		3.54	0.943668		3.54	0.486891
	3.55	0.440441		3.55	0.227766		3.55	0.356949		3.55	0.96996		3.55	0.492743
	3.56	0.460918		3.56	0.174914		3.56	0.342243		3.56	1.00575		3.56	0.471706
	3.57	0.443613		3.57	0.198306		3.57	0.35986		3.57	0.995399		3.57	0.488702
	3.58	0.434271		3.58	0.15452		3.58	0.363544		3.58	0.981129		3.58	0.508036
	3.59	0.446335		3.59	0.18408		3.59	0.316978		3.59	0.993534		3.59	0.470776
	3.6	0.463484		3.6	0.246387		3.6	0.361682		3.6	0.996591		3.6	0.48772
	3.61	0.411684		3.61	0.299561		3.61	0.380752		3.61	0.986582		3.61	0.475437
	3.62	0.408452		3.62	0.325775		3.62	0.324695		3.62	0.908545		3.62	0.47011
	3.63	0.465019		3.63	0.282131		3.63	0.394627		3.63	0.936574		3.63	0.480922
	3.64	0.406436		3.64	0.268302		3.64	0.303896		3.64	1.04726		3.64	0.520567
	3.65	0.433495		3.65	0.220785		3.65	0.3391		3.65	0.930284		3.65	0.461778
	3.66	0.410868		3.66	0.261		3.66	0.31299		3.66	0.904686		3.66	0.477513
	3.67	0.40969		3.67	0.227991		3.67	0.345543		3.67	0.973291		3.67	0.480043
	3.68	0.493604		3.68	0.265954		3.68	0.349273		3.68	0.944378		3.68	0.472343
	3.69	0.423468		3.69	0.221949		3.69	0.366008		3.69	0.895877		3.69	0.509489
	3.7	0.386687		3.7	0.248515		3.7	0.379139		3.7	0.981226		3.7	0.492235
	3.71	0.460427		3.71	0.205234		3.71	0.352643		3.71	0.912849		3.71	0.495341
	3.72	0.431916		3.72	0.180868		3.72	0.339237		3.72	1.03187		3.72	0.493575
	3.73	0.458057		3.73	0.185086		3.73	0.309728		3.73	0.971819		3.73	0.522719
	3.74	0.456861		3.74	0.227298		3.74	0.240502		3.74	0.913993		3.74	0.553011
	3.75	0.4247		3.75	0.228785		3.75	0.33862		3.75	0.962163		3.75	0.50586
	3.76	0.468232		3.76	0.259741		3.76	0.283852		3.76	1.02408		3.76	0.494378
	3.77	0.49845		3.77	0.277416		3.77	0.308188		3.77	0.955447		3.77	0.484173
	3.78	0.324682		3.78	0.262917		3.78	0.312952		3.78	0.940628		3.78	0.511749
	3.79	0.362425		3.79	0.172995		3.79	0.359382		3.79	0.988598		3.79	0.516615
	3.8	0.411999		3.8	0.222931		3.8	0.33928		3.8	0.949071		3.8	0.510716
	3.81	0.39045		3.81	0.216267		3.81	0.325517		3.81	0.93508		3.81	0.471109
	3.82	0.401125		3.82	0.201794		3.82	0.329953		3.82	0.91289		3.82	0.452194
	3.83	0.398444		3.83	0.180957		3.83	0.342381		3.83	0.912362		3.83	0.436232
	3.84	0.412224		3.84	0.231603		3.84	0.286241		3.84	1.00137		3.84	0.462588
	3.85	0.411392		3.85	0.285207		3.85	0.304904		3.85	0.97914		3.85	0.471347
	3.86	0.344941		3.86	0.175632		3.86	0.36575		3.86	0.950827		3.86	0.45229
	3.87	0.404204		3.87	0.208952		3.87	0.295022		3.87	0.919079		3.87	0.44492
	3.88	0.418994		3.88	0.225596		3.88	0.302407		3.88	0.888068		3.88	0.473304
	3.89	0.409451		3.89	0.207266		3.89	0.353978		3.89	0.877745		3.89	0.476525
	3.9	0.454936		3.9	0.25713		3.9	0.317296		3.9	0.949513		3.9	0.483099
	3.91	0.451558		3.91	0.288794		3.91	0.311706		3.91	0.92357		3.91	0.462939
	3.92	0.443632		3.92	0.22358		3.92	0.326897		3.92	0.933009		3.92	0.487693
	3.93	0.396947		3.93	0.260125		3.93	0.380379		3.93	1.00152		3.93	0.500168
	3.94	0.407589		3.94	0.240674		3.94	0.347042		3.94	0.997982		3.94	0.427422
	3.95	0.442986		3.95	0.206429		3.95	0.330527		3.95	0.998514		3.95	0.484848
	3.96	0.390626		3.96	0.249787		3.96	0.339448		3.96	0.997995		3.96	0.471423
	3.97	0.37981		3.97	0.22349		3.97	0.33162		3.97	1.02207		3.97	0.492707
	3.98	0.386699		3.98	0.276245		3.98	0.385743		3.98	0.912407		3.98	0.500322
	3.99	0.449035		3.99	0.132247		3.99	0.423627		3.99	0.954114		3.99	0.502789
	4	0.463305		4	0.174737		4	0.344694		4	0.972073		4	0.490648
	4.01	0.422968		4.01	0.214125		4.01	0.336284		4.01	0.94924		4.01	0.495696
	4.02	0.437671		4.02	0.218709		4.02	0.372155		4.02	0.969378		4.02	0.490862
	4.03	0.443181		4.03	0.227351		4.03	0.359127		4.03	1.05459		4.03	0.487473
	4.04	0.388992		4.04	0.239333		4.04	0.387504		4.04	0.994761		4.04	0.500521
	4.05	0.382271		4.05	0.200219		4.05	0.368336		4.05	0.94197		4.05	0.515866
	4.06	0.399853		4.06	0.197904		4.06	0.358745		4.06	0.987092		4.06	0.535545
	4.07	0.421502		4.07	0.189281		4.07	0.339343		4.07	0.972553		4.07	0.484643
	4.08	0.341279		4.08	0.209369		4.08	0.372157		4.08	1.01668		4.08	0.524822
	4.09	0.432007		4.09	0.203744		4.09	0.334921		4.09	0.951338		4.09	0.49114
	4.1	0.443734		4.1	0.185646		4.1	0.324143		4.1	0.957954		4.1	0.52128
	4.11	0.364979		4.11	0.232995		4.11	0.345504		4.11	1.00309		4.11	0.522145
	4.12	0.386251		4.12	0.214665		4.12	0.319636		4.12	0.988603		4.12	0.529548
	4.13	0.419516		4.13	0.228623		4.13	0.33263		4.13	0.99376		4.13	0.518489
	4.14	0.391285		4.14	0.233635		4.14	0.339785		4.14	0.934282		4.14	0.493683
	4.15	0.459796		4.15	0.238838		4.15	0.309152		4.15	1.0051		4.15	0.479648
	4.16	0.443584		4.16	0.242675		4.16	0.310245		4.16	0.940245		4.16	0.482824
	4.17	0.374408		4.17	0.229672		4.17	0.281909		4.17	1.02024		4.17	0.49759
	4.18	0.408903		4.18	0.316062		4.18	0.176528		4.18	0.920522		4.18	0.487505
	4.19	0.379048		4.19	0.238638		4.19	0.209288		4.19	0.871996		4.19	0.531789
	4.2	0.378058		4.2	0.242534		4.2	0.120229		4.2	0.970706		4.2	0.560198
	4.21	0.414152		4.21	0.318182		4.21	0.103951		4.21	0.996368		4.21	0.546622
	4.22	0.450179		4.22	0.292927		4.22	0.210833		4.22	0.91084		4.22	0.513134
	4.23	0.415744		4.23	0.28944		4.23	0.13366		4.23	0.943899		4.23	0.564661
	4.24	0.435439		4.24	0.295733		4.24	0.145564		4.24	0.928984		4.24	0.510335
	4.25	0.420375		4.25	0.244525		4.25	0.170257		4.25	1.00473		4.25	0.520474
	4.26	0.446295		4.26	0.225824		4.26	0.193627		4.26	0.987484		4.26	0.499167
	4.27	0.444886		4.27	0.220137		4.27	0.161715		4.27	0.993189		4.27	0.52308
	4.28	0.468201		4.28	0.230238		4.28	0.1766		4.28	0.923749		4.28	0.543055
	4.29	0.4037		4.29	0.285978		4.29	0.212872		4.29	0.998524		4.29	0.489771
	4.3	0.408023		4.3	0.23836		4.3	0.200658		4.3	0.975816		4.3	0.532631
	4.31	0.416191		4.31	0.244688		4.31	0.205737		4.31	0.999394		4.31	0.493708
	4.32	0.445555		4.32	0.217341		4.32	0.237113		4.32	0.947177		4.32	0.559439
	4.33	0.415049		4.33	0.256187		4.33	0.184138		4.33	0.912008		4.33	0.47967
	4.34	0.398311		4.34	0.24289		4.34	0.161548		4.34	0.967747		4.34	0.456521
	4.35	0.504211		4.35	0.225508		4.35	0.15896		4.35	0.889976		4.35	0.546539
	4.36	0.446429		4.36	0.283064		4.36	0.149016		4.36	0.928107		4.36	0.522943
	4.37	0.444396		4.37	0.365941		4.37	0.199047		4.37	0.89657		4.37	0.373371
	4.38	0.422459		4.38	0.34623		4.38	0.211687		4.38	0.922094		4.38	0.325178
	4.39	0.443146		4.39	0.313313		4.39	0.123953		4.39	0.859356		4.39	0.392077
	4.4	0.492149		4.4	0.363085		4.4	0.203198		4.4	1.00601		4.4	0.42012
	4.41	0.428931		4.41	0.350952		4.41	0.206918		4.41	0.962222		4.41	0.387734
	4.42	0.437922		4.42	0.304728		4.42	0.135895		4.42	0.952122		4.42	0.387383
	4.43	0.474757		4.43	0.239791		4.43	0.198824		4.43	0.898509		4.43	0.459699
	4.44	0.45186		4.44	0.197181		4.44	0.201692		4.44	0.98403		4.44	0.432795
	4.45	0.457379		4.45	0.235967		4.45	0.132997		4.45	0.99026		4.45	0.390359
	4.46	0.441238		4.46	0.197552		4.46	0.155742		4.46	0.959356		4.46	0.437709
	4.47	0.447068		4.47	0.264373		4.47	0.184831		4.47	0.943584		4.47	0.416594
	4.48	0.492293		4.48	0.236615		4.48	0.160228		4.48	0.971714		4.48	0.482766
	4.49	0.438979		4.49	0.268443		4.49	0.194615		4.49	0.989167		4.49	0.513844
	4.5	0.440269		4.5	0.295718		4.5	0.131377		4.5	0.957502		4.5	0.478517
	4.51	0.453655		4.51	0.341629		4.51	0.186252		4.51	0.966613		4.51	0.511529
	4.52	0.466037		4.52	0.288408		4.52	0.216068		4.52	0.959414		4.52	0.544493
	4.53	0.535991		4.53	0.32779		4.53	0.185039		4.53	0.902514		4.53	0.470274
	4.54	0.461128		4.54	0.329188		4.54	0.179209		4.54	0.919196		4.54	0.452006
	4.55	0.468279		4.55	0.312424		4.55	0.212809		4.55	1.02246		4.55	0.426225
	4.56	0.489576		4.56	0.294997		4.56	0.166518		4.56	0.995143		4.56	0.41532
	4.57	0.476446		4.57	0.273266		4.57	0.207392		4.57	0.995895		4.57	0.492978
	4.58	0.445605		4.58	0.220744		4.58	0.177672		4.58	0.948933		4.58	0.430615
	4.59	0.48397		4.59	0.287002		4.59	0.204965		4.59	1.00699		4.59	0.391933
	4.6	0.483894		4.6	0.275706		4.6	0.220951		4.6	0.995078		4.6	0.445634
	4.61	0.417641		4.61	0.248335		4.61	0.228693		4.61	0.989059		4.61	0.508556
	4.62	0.473499		4.62	0.280917		4.62	0.163853		4.62	1.04712		4.62	0.461372
	4.63	0.42926		4.63	0.245348		4.63	0.16862		4.63	1.02242		4.63	0.425341
	4.64	0.481631		4.64	0.284728		4.64	0.150338		4.64	1.01249		4.64	0.522384
	4.65	0.51267		4.65	0.345611		4.65	0.132945		4.65	1.04309		4.65	0.474425
	4.66	0.463897		4.66	0.315421		4.66	0.257538		4.66	1.02002		4.66	0.48629
	4.67	0.482004		4.67	0.335968		4.67	0.181685		4.67	1.01219		4.67	0.502494
	4.68	0.450746		4.68	0.29189		4.68	0.236337		4.68	1.01744		4.68	0.556229
	4.69	0.470476		4.69	0.273236		4.69	0.174125		4.69	1.02269		4.69	0.479012
	4.7	0.481238		4.7	0.285729		4.7	0.216781		4.7	1.01516		4.7	0.514735
	4.71	0.432227		4.71	0.313715		4.71	0.278503		4.71	1.02278		4.71	0.607143
	4.72	0.467848		4.72	0.285496		4.72	0.211435		4.72	0.998044		4.72	0.597322
	4.73	0.466122		4.73	0.246775		4.73	0.181876		4.73	1.00689		4.73	0.549975
	4.74	0.466641		4.74	0.214609		4.74	0.173054		4.74	1.00011		4.74	0.525198
	4.75	0.432143		4.75	0.259455		4.75	0.196712		4.75	0.958366		4.75	0.546984
	4.76	0.409206		4.76	0.311109		4.76	0.209098		4.76	1.06747		4.76	0.43942
	4.77	0.415049		4.77	0.234522		4.77	0.171648		4.77	0.967839		4.77	0.532502
	4.78	0.386965		4.78	0.233935		4.78	0.175154		4.78	0.953489		4.78	0.512456
	4.79	0.421442		4.79	0.192079		4.79	0.186344		4.79	0.95031		4.79	0.525116
	4.8	0.411231		4.8	0.245544		4.8	0.190379		4.8	0.981854		4.8	0.583943
	4.81	0.441698		4.81	0.254066		4.81	0.220599		4.81	1.00884		4.81	0.511716
	4.82	0.420831		4.82	0.228369		4.82	0.107691		4.82	0.946861		4.82	0.484105
	4.83	0.4382		4.83	0.224469		4.83	0.19694		4.83	0.957727		4.83	0.480589
	4.84	0.494057		4.84	0.202161		4.84	0.285951		4.84	0.983378		4.84	0.530221
	4.85	0.462456		4.85	0.293897		4.85	0.316375		4.85	0.97257		4.85	0.526814
	4.86	0.500371		4.86	0.257833		4.86	0.358394		4.86	0.961197		4.86	0.505774
	4.87	0.495717		4.87	0.254922		4.87	0.411965		4.87	0.933543		4.87	0.4882
	4.88	0.47607		4.88	0.284412		4.88	0.392819		4.88	0.993381		4.88	0.445593
	4.89	0.42834		4.89	0.266258		4.89	0.305183		4.89	1.04099		4.89	0.50512
	4.9	0.451884		4.9	0.274053		4.9	0.413848		4.9	0.990886		4.9	0.50161
	4.91	0.441381		4.91	0.280621		4.91	0.324171		4.91	0.946349		4.91	0.438727
	4.92	0.470527		4.92	0.284922		4.92	0.352161		4.92	0.962115		4.92	0.494814
	4.93	0.44474		4.93	0.258073		4.93	0.341292		4.93	0.939623		4.93	0.443153
	4.94	0.449566		4.94	0.257619		4.94	0.291462		4.94	0.931951		4.94	0.385405
	4.95	0.445833		4.95	0.278304		4.95	0.3108		4.95	0.969251		4.95	0.427612
	4.96	0.43537		4.96	0.251074		4.96	0.40139		4.96	0.971611		4.96	0.459798
	4.97	0.431782		4.97	0.26271		4.97	0.315371		4.97	0.934384		4.97	0.384658
	4.98	0.512579		4.98	0.343172		4.98	0.335589		4.98	0.933164		4.98	0.423332
	4.99	0.500297		4.99	0.268848		4.99	0.313352		4.99	0.933858		4.99	0.476355
	5	0.495347		5	0.313957		5	0.271182		5	0.905754		5	0.355432
	5.01	0.409908		5.01	0.288578		5.01	0.20844		5.01	0.949724		5.01	0.434832
	5.02	0.432259		5.02	0.270775		5.02	0.228188		5.02	0.956018		5.02	0.443639
	5.03	0.432103		5.03	0.240137		5.03	0.171499		5.03	0.928552		5.03	0.364329
	5.04	0.398938		5.04	0.293617		5.04	0.196224		5.04	0.956401		5.04	0.403831
	5.05	0.403211		5.05	0.259702		5.05	0.204232		5.05	0.989681		5.05	0.46784
	5.06	0.417031		5.06	0.258204		5.06	0.0986371		5.06	0.96419		5.06	0.480288
	5.07	0.417794		5.07	0.288566		5.07	0.198452		5.07	0.921524		5.07	0.459603
	5.08	0.431804		5.08	0.316185		5.08	0.199355		5.08	0.960144		5.08	0.42379
	5.09	0.430385		5.09	0.326445		5.09	0.222276		5.09	0.996318		5.09	0.444993
	5.1	0.426508		5.1	0.237354		5.1	0.232346		5.1	0.954192		5.1	0.524549
	5.11	0.400816		5.11	0.239739		5.11	0.165792		5.11	0.928753		5.11	0.547859
	5.12	0.439397		5.12	0.286463		5.12	0.152073		5.12	0.978189		5.12	0.562631
	5.13	0.466566		5.13	0.252162		5.13	0.215994		5.13	1.00027		5.13	0.50158
	5.14	0.498724		5.14	0.252672		5.14	0.274256		5.14	0.979678		5.14	0.490229
	5.15	0.444841		5.15	0.231733		5.15	0.341283		5.15	0.931079		5.15	0.417362
	5.16	0.469191		5.16	0.261807		5.16	0.196115		5.16	0.902405		5.16	0.473203
	5.17	0.472695		5.17	0.275675		5.17	0.192514		5.17	0.954318		5.17	0.479505
	5.18	0.517235		5.18	0.273005		5.18	0.317124		5.18	1.03182		5.18	0.471677
	5.19	0.425803		5.19	0.258083		5.19	0.364599		5.19	1.0046		5.19	0.542656
	5.2	0.445311		5.2	0.25656		5.2	0.395123		5.2	0.927099		5.2	0.435436
	5.21	0.43872		5.21	0.268122		5.21	0.217378		5.21	0.93567		5.21	0.469683
	5.22	0.402827		5.22	0.222047		5.22	0.292214		5.22	0.955051		5.22	0.561043
	5.23	0.442511		5.23	0.27868		5.23	0.317913		5.23	0.995485		5.23	0.540185
	5.24	0.432603		5.24	0.274224		5.24	0.349051		5.24	0.979266		5.24	0.561452
	5.25	0.413849		5.25	0.21803		5.25	0.262088		5.25	0.946164		5.25	0.510109
	5.26	0.424561		5.26	0.252849		5.26	0.339438		5.26	1.00311		5.26	0.483275
	5.27	0.432217		5.27	0.309615		5.27	0.298717		5.27	0.949556		5.27	0.469366
	5.28	0.384393		5.28	0.27561		5.28	0.269932		5.28	0.986029		5.28	0.475362
	5.29	0.451952		5.29	0.261916		5.29	0.203765		5.29	0.988317		5.29	0.483954
	5.3	0.34581		5.3	0.278082		5.3	0.18151		5.3	0.994776		5.3	0.407774
	5.31	0.327739		5.31	0.226531		5.31	0.186143		5.31	0.975601		5.31	0.463855
	5.32	0.367136		5.32	0.240776		5.32	0.221386		5.32	0.943803		5.32	0.498075
	5.33	0.392607		5.33	0.256377		5.33	0.225393		5.33	0.908169		5.33	0.489772
	5.34	0.377043		5.34	0.262607		5.34	0.280696		5.34	0.956411		5.34	0.501363
	5.35	0.381461		5.35	0.238954		5.35	0.235422		5.35	0.919091		5.35	0.503964
	5.36	0.394651		5.36	0.230593		5.36	0.334684		5.36	0.991322		5.36	0.519062
	5.37	0.400003		5.37	0.254818		5.37	0.175875		5.37	0.971355		5.37	0.421544
	5.38	0.383202		5.38	0.241613		5.38	0.336952		5.38	1.03666		5.38	0.450656
	5.39	0.381142		5.39	0.243412		5.39	0.3665		5.39	1.01191		5.39	0.475228
	5.4	0.345993		5.4	0.274058		5.4	0.297142		5.4	1.00721		5.4	0.519417
	5.41	0.438662		5.41	0.270792		5.41	0.242755		5.41	0.953742		5.41	0.461672
	5.42	0.356993		5.42	0.294756		5.42	0.249134		5.42	0.938211		5.42	0.492733
	5.43	0.362226		5.43	0.268024		5.43	0.191312		5.43	0.973511		5.43	0.497963
	5.44	0.356472		5.44	0.230738		5.44	0.261746		5.44	0.935307		5.44	0.493216
	5.45	0.343447		5.45	0.191981		5.45	0.186342		5.45	0.969561		5.45	0.494171
	5.46	0.366211		5.46	0.317959		5.46	0.206485		5.46	0.962056		5.46	0.419908
	5.47	0.45876		5.47	0.264907		5.47	0.228043		5.47	0.987524		5.47	0.394725
	5.48	0.422485		5.48	0.239987		5.48	0.198818		5.48	0.982355		5.48	0.431583
	5.49	0.39941		5.49	0.257771		5.49	0.162075		5.49	0.994011		5.49	0.372903
	5.5	0.405021		5.5	0.240654		5.5	0.230341		5.5	0.935239		5.5	0.469807
	5.51	0.40619		5.51	0.285911		5.51	0.23932		5.51	0.976945		5.51	0.479622
	5.52	0.406888		5.52	0.210864		5.52	0.165465		5.52	0.984958		5.52	0.476292
	5.53	0.40343		5.53	0.201541		5.53	0.200272		5.53	0.978334		5.53	0.48599
	5.54	0.434556		5.54	0.228235		5.54	0.179324		5.54	0.99338		5.54	0.518728
	5.55	0.42031		5.55	0.240699		5.55	0.197165		5.55	1.01714		5.55	0.55105
	5.56	0.405523		5.56	0.247901		5.56	0.194341		5.56	0.948053		5.56	0.484861
	5.57	0.258265		5.57	0.233624		5.57	0.165939		5.57	1.01967		5.57	0.508656
	5.58	0.212757		5.58	0.237364		5.58	0.154722		5.58	0.991263		5.58	0.504498
	5.59	0.214293		5.59	0.241158		5.59	0.18769		5.59	1.01376		5.59	0.56116
	5.6	0.248771		5.6	0.248599		5.6	0.14009		5.6	0.95563		5.6	0.46645
	5.61	0.274793		5.61	0.202896		5.61	0.210354		5.61	0.938318		5.61	0.460653
	5.62	0.206746		5.62	0.255895		5.62	0.163762		5.62	0.965079		5.62	0.429257
	5.63	0.296121		5.63	0.239649		5.63	0.176542		5.63	1.03464		5.63	0.420313
	5.64	0.296695		5.64	0.333085		5.64	0.189016		5.64	0.95326		5.64	0.482269
	5.65	0.241706		5.65	0.223652		5.65	0.1388		5.65	0.956685		5.65	0.494014
	5.66	0.199741		5.66	0.221214		5.66	0.108847		5.66	1.00772		5.66	0.459714
	5.67	0.239042		5.67	0.305815		5.67	0.133965		5.67	0.937706		5.67	0.491789
	5.68	0.262235		5.68	0.282532		5.68	0.158393		5.68	0.960859		5.68	0.474271
	5.69	0.317397		5.69	0.267263		5.69	0.16616		5.69	0.971563		5.69	0.470426
	5.7	0.252322		5.7	0.303926		5.7	0.153382		5.7	0.942605		5.7	0.465938
	5.71	0.379846		5.71	0.302765		5.71	0.200698		5.71	0.913287		5.71	0.464541
	5.72	0.260949		5.72	0.294407		5.72	0.1539		5.72	0.864519		5.72	0.449823
	5.73	0.243077		5.73	0.175794		5.73	0.159409		5.73	0.974245		5.73	0.484489
	5.74	0.319824		5.74	0.302485		5.74	0.121653		5.74	0.953421		5.74	0.512357
	5.75	0.307242		5.75	0.312116		5.75	0.128591		5.75	0.963275		5.75	0.542121
	5.76	0.28098		5.76	0.214462		5.76	0.187994		5.76	0.966299		5.76	0.525903
	5.77	0.388946		5.77	0.211914		5.77	0.275693		5.77	0.988312		5.77	0.529176
	5.78	0.280685		5.78	0.280557		5.78	0.321238		5.78	0.961324		5.78	0.493091
	5.79	0.395097		5.79	0.27244		5.79	0.276588		5.79	0.958671		5.79	0.545971
	5.8	0.390519		5.8	0.248657		5.8	0.293455		5.8	0.92662		5.8	0.501136
	5.81	0.410552		5.81	0.275583		5.81	0.283143		5.81	0.917899		5.81	0.53914
	5.82	0.410962		5.82	0.255974		5.82	0.339421		5.82	0.913355		5.82	0.528117
	5.83	0.503255		5.83	0.27154		5.83	0.255616		5.83	0.94655		5.83	0.51419
	5.84	0.467977		5.84	0.291725		5.84	0.233984		5.84	0.942422		5.84	0.473532
	5.85	0.52788		5.85	0.297313		5.85	0.235461		5.85	0.96831		5.85	0.498702
	5.86	0.501535		5.86	0.282291		5.86	0.219918		5.86	0.997034		5.86	0.51659
	5.87	0.410092		5.87	0.326817		5.87	0.196184		5.87	0.878705		5.87	0.489291
	5.88	0.397646		5.88	0.231133		5.88	0.258661		5.88	0.962771		5.88	0.51606
	5.89	0.3305		5.89	0.247789		5.89	0.193494		5.89	0.948488		5.89	0.496087
	5.9	0.442789		5.9	0.249857		5.9	0.138872		5.9	0.974788		5.9	0.491731
	5.91	0.438513		5.91	0.289337		5.91	0.175163		5.91	1.00415		5.91	0.483979
	5.92	0.337018		5.92	0.33158		5.92	0.152394		5.92	0.926273		5.92	0.421072
	5.93	0.294742		5.93	0.275695		5.93	0.179783		5.93	0.878517		5.93	0.396576
	5.94	0.289502		5.94	0.246219		5.94	0.162399		5.94	0.887822		5.94	0.35079
	5.95	0.30001		5.95	0.187409		5.95	0.143734		5.95	0.888661		5.95	0.396586
	5.96	0.372753		5.96	0.186028		5.96	0.124661		5.96	0.907775		5.96	0.367408
	5.97	0.319185		5.97	0.221114		5.97	0.133066		5.97	0.973181		5.97	0.390912
	5.98	0.283516		5.98	0.271072		5.98	0.193732		5.98	0.955054		5.98	0.415625
	5.99	0.309386		5.99	0.2355		5.99	0.204253		5.99	0.942658		5.99	0.372972
	6	0.3441		6	0.238378		6	0.139123		6	0.969354		6	0.439151
	6.01	0.277392		6.01	0.236847		6.01	0.173301		6.01	0.942771		6.01	0.360666
	6.02	0.284672		6.02	0.237732		6.02	0.207758		6.02	0.953629		6.02	0.385189
	6.03	0.265497		6.03	0.242773		6.03	0.153789		6.03	0.930744		6.03	0.435994
	6.04	0.261905		6.04	0.216528		6.04	0.150305		6.04	0.930559		6.04	0.436778
	6.05	0.308985		6.05	0.148204		6.05	0.145533		6.05	0.886384		6.05	0.41605
	6.06	0.261652		6.06	0.153231		6.06	0.190899		6.06	0.92456		6.06	0.361002
	6.07	0.348195		6.07	0.20821		6.07	0.182406		6.07	0.903205		6.07	0.497454
	6.08	0.285636		6.08	0.193121		6.08	0.291445		6.08	0.927064		6.08	0.51328
	6.09	0.348302		6.09	0.168417		6.09	0.330755		6.09	0.940207		6.09	0.414297
	6.1	0.515473		6.1	0.177815		6.1	0.308238		6.1	0.978993		6.1	0.313171
	6.11	0.451781		6.11	0.199286		6.11	0.365895		6.11	0.925196		6.11	0.366995
	6.12	0.410758		6.12	0.264468		6.12	0.281867		6.12	0.985981		6.12	0.34166
	6.13	0.407399		6.13	0.252625		6.13	0.300636		6.13	0.978547		6.13	0.369306
	6.14	0.299507		6.14	0.295671		6.14	0.302096		6.14	0.922267		6.14	0.44456
	6.15	0.373516		6.15	0.24499		6.15	0.254599		6.15	0.96197		6.15	0.451873
	6.16	0.307442		6.16	0.221292		6.16	0.283307		6.16	0.972258		6.16	0.43844
	6.17	0.279914		6.17	0.222439		6.17	0.320625		6.17	0.928762		6.17	0.446526
	6.18	0.304073		6.18	0.271542		6.18	0.301553		6.18	0.949961		6.18	0.457487
	6.19	0.304465		6.19	0.269187		6.19	0.335146		6.19	0.984456		6.19	0.458849
	6.2	0.298163		6.2	0.250736		6.2	0.351961		6.2	1.01036		6.2	0.490271
	6.21	0.315598		6.21	0.249891		6.21	0.30599		6.21	0.954087		6.21	0.507404
	6.22	0.297898		6.22	0.185239		6.22	0.354092		6.22	0.992526		6.22	0.573562
	6.23	0.356278		6.23	0.234031		6.23	0.342052		6.23	0.919433		6.23	0.520555
	6.24	0.3096		6.24	0.231328		6.24	0.306248		6.24	0.968342		6.24	0.585
	6.25	0.335849		6.25	0.333966		6.25	0.361655		6.25	0.972482		6.25	0.509464
	6.26	0.323311		6.26	0.285705		6.26	0.300661		6.26	0.925803		6.26	0.518363
	6.27	0.262462		6.27	0.368332		6.27	0.324074		6.27	0.95296		6.27	0.500972
	6.28	0.341415		6.28	0.315491		6.28	0.282553		6.28	0.945981		6.28	0.557171
	6.29	0.369782		6.29	0.389107		6.29	0.261761		6.29	1.0001		6.29	0.474004
	6.3	0.325252		6.3	0.34511		6.3	0.352888		6.3	0.97014		6.3	0.522429
	6.31	0.28156		6.31	0.427631		6.31	0.274994		6.31	1.00862		6.31	0.492616
	6.32	0.28589		6.32	0.434433		6.32	0.316218		6.32	0.971938		6.32	0.481574
	6.33	0.307157		6.33	0.443964		6.33	0.343537		6.33	0.984834		6.33	0.481649
	6.34	0.38531		6.34	0.656232		6.34	0.28895		6.34	0.969682		6.34	0.591178
	6.35	0.31144		6.35	0.625072		6.35	0.276076		6.35	0.90133		6.35	0.589993
	6.36	0.295664		6.36	0.520239		6.36	0.259087		6.36	0.919586		6.36	0.575273
	6.37	0.288485		6.37	0.466101		6.37	0.292793		6.37	0.934272		6.37	0.579343
	6.38	0.305529		6.38	0.449358		6.38	0.311951		6.38	0.971277		6.38	0.551838
	6.39	0.300075		6.39	0.497721		6.39	0.33483		6.39	1.01096		6.39	0.512601
	6.4	0.327578		6.4	0.584869		6.4	0.359879		6.4	0.944156		6.4	0.48932
	6.41	0.299499		6.41	0.587065		6.41	0.299858		6.41	0.940472		6.41	0.479301
	6.42	0.302216		6.42	0.580411		6.42	0.376063		6.42	0.955578		6.42	0.491559
	6.43	0.318193		6.43	0.594231		6.43	0.352504		6.43	0.963273		6.43	0.452811
	6.44	0.280646		6.44	0.617373		6.44	0.329948		6.44	0.973531		6.44	0.561499
	6.45	0.281108		6.45	0.586532		6.45	0.349458		6.45	0.986673		6.45	0.553908
	6.46	0.27308		6.46	0.689024		6.46	0.316873		6.46	1.01185		6.46	0.531204
	6.47	0.250238		6.47	0.6256		6.47	0.289797		6.47	0.954874		6.47	0.572623
	6.48	0.263774		6.48	0.630538		6.48	0.274011		6.48	0.92924		6.48	0.511627
	6.49	0.292307		6.49	0.643878		6.49	0.324183		6.49	0.981509		6.49	0.564736
	6.5	0.295914		6.5	0.713905		6.5	0.359734		6.5	0.942715		6.5	0.572679
	6.51	0.287383		6.51	0.619723		6.51	0.313028		6.51	0.918854		6.51	0.554288
	6.52	0.248322		6.52	0.644962		6.52	0.312304		6.52	0.980325		6.52	0.529716
	6.53	0.286225		6.53	0.642325		6.53	0.283222		6.53	0.948501		6.53	0.526247
	6.54	0.254521		6.54	0.683032		6.54	0.289058		6.54	0.907311		6.54	0.544541
	6.55	0.270069		6.55	0.673664		6.55	0.335865		6.55	0.891924		6.55	0.550271
	6.56	0.271287		6.56	0.665747		6.56	0.282318		6.56	0.860584		6.56	0.549991
	6.57	0.317777		6.57	0.681071		6.57	0.300638		6.57	0.916231		6.57	0.531632
	6.58	0.262631		6.58	0.658921		6.58	0.27153		6.58	0.920994		6.58	0.522395
	6.59	0.25385		6.59	0.664362		6.59	0.2984		6.59	0.922701		6.59	0.614856
	6.6	0.294301		6.6	0.661673		6.6	0.27395		6.6	0.987209		6.6	0.488393
	6.61	0.274214		6.61	0.540385		6.61	0.269877		6.61	0.956431		6.61	0.510111
	6.62	0.267339		6.62	0.415915		6.62	0.259368		6.62	0.988253		6.62	0.496098
	6.63	0.317146		6.63	0.509004		6.63	0.281138		6.63	0.981946		6.63	0.516913
	6.64	0.270702		6.64	0.398006		6.64	0.326723		6.64	0.920905		6.64	0.491634
	6.65	0.288256		6.65	0.413107		6.65	0.292975		6.65	0.947291		6.65	0.473265
	6.66	0.260904		6.66	0.390456		6.66	0.323938		6.66	1.00002		6.66	0.505456
	6.67	0.272457		6.67	0.318854		6.67	0.364491		6.67	0.998975		6.67	0.543723
	6.68	0.244895		6.68	0.392524		6.68	0.348129		6.68	0.984099		6.68	0.519931
	6.69	0.256555		6.69	0.407501		6.69	0.317094		6.69	0.96952		6.69	0.581993
	6.7	0.316285		6.7	0.440993		6.7	0.315135		6.7	0.961016		6.7	0.531203
	6.71	0.275062		6.71	0.475473		6.71	0.292071		6.71	0.907277		6.71	0.495039
	6.72	0.325929		6.72	0.44512		6.72	0.32648		6.72	0.954678		6.72	0.478643
	6.73	0.299868		6.73	0.452849		6.73	0.356083		6.73	0.946326		6.73	0.509163
	6.74	0.270265		6.74	0.439959		6.74	0.311962		6.74	0.954694		6.74	0.534067
	6.75	0.26485		6.75	0.474752		6.75	0.354117		6.75	0.926342		6.75	0.556091
	6.76	0.295884		6.76	0.481887		6.76	0.335869		6.76	0.928594		6.76	0.564162
	6.77	0.279987		6.77	0.425013		6.77	0.301775		6.77	0.909579		6.77	0.545776
	6.78	0.372338		6.78	0.460596		6.78	0.337841		6.78	0.902158		6.78	0.55184
	6.79	0.287998		6.79	0.455297		6.79	0.316334		6.79	0.993758		6.79	0.534493
	6.8	0.284818		6.8	0.674916		6.8	0.344776		6.8	0.945083		6.8	0.526185
	6.81	0.288533		6.81	0.656992		6.81	0.342828		6.81	0.973236		6.81	0.4774
	6.82	0.296009		6.82	0.68945		6.82	0.316301		6.82	0.907877		6.82	0.458392
	6.83	0.284421		6.83	0.69295		6.83	0.295898		6.83	0.924686		6.83	0.477344
	6.84	0.269087		6.84	0.718325		6.84	0.321252		6.84	0.921282		6.84	0.404398
	6.85	0.30369		6.85	0.716986		6.85	0.293425		6.85	0.941917		6.85	0.40593
	6.86	0.348207		6.86	0.755474		6.86	0.305554		6.86	0.900677		6.86	0.4331
	6.87	0.29031		6.87	0.636008		6.87	0.293373		6.87	0.964677		6.87	0.440026
	6.88	0.291012		6.88	0.695135		6.88	0.272497		6.88	0.897218		6.88	0.467316
	6.89	0.326195		6.89	0.696822		6.89	0.28679		6.89	0.935784		6.89	0.465447
	6.9	0.339941		6.9	0.680855		6.9	0.323969		6.9	0.921737		6.9	0.47112
	6.91	0.356391		6.91	0.705485		6.91	0.259282		6.91	0.966283		6.91	0.45984
	6.92	0.312546		6.92	0.696932		6.92	0.298172		6.92	0.952785		6.92	0.414512
	6.93	0.290862		6.93	0.635357		6.93	0.275352		6.93	0.995182		6.93	0.430259
	6.94	0.315145		6.94	0.616558		6.94	0.263677		6.94	0.908147		6.94	0.438239
	6.95	0.285133		6.95	0.638923		6.95	0.315358		6.95	0.95835		6.95	0.421932
	6.96	0.269942		6.96	0.571431		6.96	0.322596		6.96	0.981603		6.96	0.434081
	6.97	0.266463		6.97	0.610995		6.97	0.339369		6.97	0.998702		6.97	0.43199
	6.98	0.238394		6.98	0.602707		6.98	0.248373		6.98	0.925542		6.98	0.437212
	6.99	0.24777		6.99	0.593378		6.99	0.322246		6.99	0.92866		6.99	0.463649
	7	0.242297		7	0.426989		7	0.361621		7	0.938188		7	0.439036
	7.01	0.251258		7.01	0.457632		7.01	0.329646		7.01	0.966085		7.01	0.446081
	7.02	0.251867		7.02	0.638564		7.02	0.31027		7.02	0.974109		7.02	0.521733
	7.03	0.206139		7.03	0.64699		7.03	0.278667		7.03	0.914095		7.03	0.470032
	7.04	0.222199		7.04	0.616556		7.04	0.342708		7.04	0.957028		7.04	0.493343
	7.05	0.218998		7.05	0.685937		7.05	0.271851		7.05	0.911464		7.05	0.461005
	7.06	0.25286		7.06	0.665816		7.06	0.33434		7.06	0.984578		7.06	0.499589
	7.07	0.231344		7.07	0.651708		7.07	0.376146		7.07	0.984189		7.07	0.533662
	7.08	0.245303		7.08	0.695493		7.08	0.326138		7.08	0.980565		7.08	0.508164
	7.09	0.0827293		7.09	0.775634		7.09	0.329537		7.09	1.02386		7.09	0.525402
	7.1	0.101243		7.1	0.775971		7.1	0.316476		7.1	1.00343		7.1	0.471427
	7.11	0.382975		7.11	0.768369		7.11	0.327756		7.11	0.977584		7.11	0.462207
	7.12	0.143135		7.12	0.757841		7.12	0.320941		7.12	0.972533		7.12	0.446333
	7.13	0.16366		7.13	0.682786		7.13	0.361951		7.13	0.930648		7.13	0.49265
	7.14	0.317801		7.14	0.641791		7.14	0.361312		7.14	0.964604		7.14	0.535759
	7.15	0.297147		7.15	0.684743		7.15	0.311331		7.15	0.958937		7.15	0.453135
	7.16	0.425769		7.16	0.755819		7.16	0.35878		7.16	0.940445		7.16	0.465159
	7.17	0.424047		7.17	0.729671		7.17	0.302818		7.17	0.950998		7.17	0.433009
	7.18	0.547661		7.18	0.690997		7.18	0.333131		7.18	0.976724		7.18	0.441101
	7.19	0.430272		7.19	0.659925		7.19	0.324827		7.19	0.956113		7.19	0.458476
	7.2	0.393644		7.2	0.803304		7.2	0.311678		7.2	0.965098		7.2	0.520169
	7.21	0.277464		7.21	0.769585		7.21	0.341543		7.21	0.975662		7.21	0.476954
	7.22	0.406829		7.22	0.77438		7.22	0.344527		7.22	0.965551		7.22	0.599441
	7.23	0.4214		7.23	0.728939		7.23	0.346199		7.23	0.921551		7.23	0.609989
	7.24	0.45053		7.24	0.788217		7.24	0.328965		7.24	0.984546		7.24	0.555087
	7.25	0.519189		7.25	0.734763		7.25	0.241725		7.25	0.985126		7.25	0.512726
	7.26	0.498018		7.26	0.700964		7.26	0.171281		7.26	0.990942		7.26	0.469502
	7.27	0.409051		7.27	0.649446		7.27	0.271789		7.27	0.988561		7.27	0.490587
	7.28	0.536306		7.28	0.677056		7.28	0.193861		7.28	0.984336		7.28	0.424797
	7.29	0.460486		7.29	0.680508		7.29	0.271244		7.29	0.965156		7.29	0.404828
	7.3	0.407678		7.3	0.732789		7.3	0.318833		7.3	0.956276		7.3	0.491104
	7.31	0.305768		7.31	0.643645		7.31	0.35019		7.31	0.960665		7.31	0.435098
	7.32	0.374716		7.32	0.614369		7.32	0.405189		7.32	0.927221		7.32	0.356307
	7.33	0.409769		7.33	0.665238		7.33	0.439396		7.33	0.989922		7.33	0.340339
	7.34	0.480689		7.34	0.626847		7.34	0.461902		7.34	0.946916		7.34	0.383161
	7.35	0.279725		7.35	0.633251		7.35	0.430848		7.35	0.941049		7.35	0.452103
	7.36	0.549979		7.36	0.644661		7.36	0.499839		7.36	0.927002		7.36	0.440137
	7.37	0.492059		7.37	0.691877		7.37	0.452985		7.37	0.994468		7.37	0.390495
	7.38	0.508126		7.38	0.720855		7.38	0.41376		7.38	0.99181		7.38	0.401646
	7.39	0.588074		7.39	0.74767		7.39	0.264611		7.39	0.983651		7.39	0.401615
	7.4	0.626599		7.4	0.811462		7.4	0.331067		7.4	0.921584		7.4	0.366746
	7.41	0.639267		7.41	0.774357		7.41	0.323644		7.41	0.996563		7.41	0.424335
	7.42	0.553931		7.42	0.746781		7.42	0.322998		7.42	0.985113		7.42	0.379133
	7.43	0.562999		7.43	0.683422		7.43	0.289633		7.43	1.00178		7.43	0.390904
	7.44	0.427578		7.44	0.702743		7.44	0.355241		7.44	0.97802		7.44	0.413303
	7.45	0.524983		7.45	0.670202		7.45	0.327731		7.45	0.958444		7.45	0.427879
	7.46	0.546022		7.46	0.743061		7.46	0.377837		7.46	0.948084		7.46	0.416525
	7.47	0.563986		7.47	0.74897		7.47	0.397228		7.47	0.990994		7.47	0.407566
	7.48	0.648835		7.48	0.74811		7.48	0.402237		7.48	0.946837		7.48	0.470749
	7.49	0.69787		7.49	0.714964		7.49	0.340134		7.49	0.940219		7.49	0.474708
	7.5	0.69896		7.5	0.691782		7.5	0.353168		7.5	0.934268		7.5	0.414247
	7.51	0.671746		7.51	0.660528		7.51	0.352341		7.51	0.909543		7.51	0.395273
	7.52	0.613017		7.52	0.659245		7.52	0.351256		7.52	0.970255		7.52	0.41816
	7.53	0.646142		7.53	0.665445		7.53	0.354517		7.53	0.942667		7.53	0.361459
	7.54	0.75727		7.54	0.706241		7.54	0.361035		7.54	0.958102		7.54	0.448605
	7.55	0.687079		7.55	0.682119		7.55	0.333188		7.55	0.951522		7.55	0.457397
	7.56	0.613351		7.56	0.632603		7.56	0.344216		7.56	0.982679		7.56	0.462693
	7.57	0.630093		7.57	0.648161		7.57	0.318765		7.57	0.948312		7.57	0.441122
	7.58	0.649336		7.58	0.717405		7.58	0.316126		7.58	0.967692		7.58	0.497092
	7.59	0.612916		7.59	0.65678		7.59	0.263197		7.59	0.955749		7.59	0.488526
	7.6	0.660238		7.6	0.664716		7.6	0.282118		7.6	0.963605		7.6	0.546342
	7.61	0.647467		7.61	0.62751		7.61	0.382778		7.61	0.926877		7.61	0.475934
	7.62	0.57654		7.62	0.668695		7.62	0.339243		7.62	0.942645		7.62	0.523364
	7.63	0.612726		7.63	0.77731		7.63	0.326678		7.63	0.972		7.63	0.602554
	7.64	0.689254		7.64	0.720127		7.64	0.36481		7.64	0.944541		7.64	0.624501
	7.65	0.700902		7.65	0.741185		7.65	0.380241		7.65	0.937528		7.65	0.542969
	7.66	0.697655		7.66	0.714365		7.66	0.312974		7.66	0.947		7.66	0.603527
	7.67	0.5777		7.67	0.777938		7.67	0.358007		7.67	0.949212		7.67	0.630343
	7.68	0.622411		7.68	0.764008		7.68	0.346755		7.68	0.953695		7.68	0.581497
	7.69	0.536392		7.69	0.744348		7.69	0.260744		7.69	0.965375		7.69	0.600507
	7.7	0.496643		7.7	0.733606		7.7	0.386493		7.7	0.902668		7.7	0.624959
	7.71	0.527402		7.71	0.73845		7.71	0.21165		7.71	0.879661		7.71	0.637397
	7.72	0.546081		7.72	0.685606		7.72	0.171929		7.72	0.931103		7.72	0.657255
	7.73	0.508259		7.73	0.679263		7.73	0.164507		7.73	0.931593		7.73	0.678911
	7.74	0.535083		7.74	0.725666		7.74	0.14896		7.74	0.920286		7.74	0.661898
	7.75	0.562658		7.75	0.734244		7.75	0.171163		7.75	0.917589		7.75	0.591095
	7.76	0.585171		7.76	0.681593		7.76	0.129313		7.76	0.962439		7.76	0.648694
	7.77	0.644358		7.77	0.66815		7.77	0.148839		7.77	1.03049		7.77	0.687073
	7.78	0.681067		7.78	0.658297		7.78	0.13259		7.78	0.986261		7.78	0.65678
	7.79	0.729243		7.79	0.673592		7.79	0.171506		7.79	0.9929		7.79	0.77247
	7.8	0.692706		7.8	0.631583		7.8	0.252454		7.8	0.992098		7.8	0.719901
	7.81	0.652817		7.81	0.653862		7.81	0.183344		7.81	0.999738		7.81	0.742017
	7.82	0.726751		7.82	0.673701		7.82	0.182587		7.82	0.933793		7.82	0.740707
	7.83	0.764979		7.83	0.675183		7.83	0.184747		7.83	0.980562		7.83	0.760159
	7.84	0.729063		7.84	0.69073		7.84	0.264199		7.84	0.943784		7.84	0.796974
	7.85	0.684438		7.85	0.715367		7.85	0.242608		7.85	0.980783		7.85	0.776089
	7.86	0.826359		7.86	0.664056		7.86	0.289183		7.86	0.944267		7.86	0.838993
	7.87	0.777755		7.87	0.683076		7.87	0.257069		7.87	0.952102		7.87	0.934609
	7.88	0.939427		7.88	0.628636		7.88	0.125954		7.88	0.928305		7.88	0.930893
	7.89	1.0581		7.89	0.690567		7.89	0.152406		7.89	0.926928		7.89	0.933935
	7.9	1.06923		7.9	0.649096		7.9	0.148664		7.9	0.961663		7.9	0.954905
	7.91	1.09445		7.91	0.661058		7.91	0.119322		7.91	0.918353		7.91	0.958863
	7.92	1.00997		7.92	0.632572		7.92	0.141985		7.92	0.952478		7.92	0.949354
	7.93	1.05768		7.93	0.711322		7.93	0.191615		7.93	0.952455		7.93	0.950962
	7.94	1.02723		7.94	0.621852		7.94	0.236934		7.94	0.9339		7.94	0.936193
	7.95	1.02363		7.95	0.653267		7.95	0.173814		7.95	0.922542		7.95	0.962936
	7.96	1.04693		7.96	0.66179		7.96	0.211995		7.96	0.927812		7.96	0.945256
	7.97	0.978792		7.97	0.669564		7.97	0.208057		7.97	0.912065		7.97	0.890674
	7.98	1.0019		7.98	0.709216		7.98	0.209461		7.98	0.900914		7.98	0.947944
	7.99	1.08719		7.99	0.712751		7.99	0.210151		7.99	0.925302		7.99	0.997541
	8	1.01342		8	0.714703		8	0.250695		8	0.985838		8	1.11472
	8.01	0.976888		8.01	0.661402		8.01	0.212369		8.01	0.92571		8.01	0.973741
	8.02	1.01785		8.02	0.654307		8.02	0.273188		8.02	0.987508		8.02	1.04821
	8.03	1.00589		8.03	0.67109		8.03	0.211279		8.03	0.921261		8.03	1.08278
	8.04	1.00279		8.04	0.644732		8.04	0.222078		8.04	0.911385		8.04	1.03508
	8.05	1.03784		8.05	0.716917		8.05	0.295405		8.05	0.878948		8.05	0.880354
	8.06	1.01204		8.06	0.718574		8.06	0.211073		8.06	0.91446		8.06	1.00902
	8.07	0.99615		8.07	0.670891		8.07	0.19305		8.07	0.919326		8.07	1.0088
	8.08	0.960084		8.08	0.678326		8.08	0.131538		8.08	0.9075		8.08	1.07464
	8.09	1.00553		8.09	0.724929		8.09	0.165708		8.09	0.929006		8.09	1.01918
	8.1	0.889043		8.1	0.609532		8.1	0.178718		8.1	0.9657		8.1	1.1372
	8.11	0.897977		8.11	0.72547		8.11	0.205119		8.11	0.96494		8.11	1.06486
	8.12	0.958142		8.12	0.654607		8.12	0.16967		8.12	0.943384		8.12	1.15294
	8.13	0.915107		8.13	0.671633		8.13	0.142713		8.13	0.969645		8.13	1.20904
	8.14	0.976493		8.14	0.707016		8.14	0.199236		8.14	0.984832		8.14	1.19309
	8.15	0.940152		8.15	0.635293		8.15	0.331241		8.15	0.929716		8.15	1.19648
	8.16	0.961107		8.16	0.661955		8.16	0.251284		8.16	1.01317		8.16	1.25366
	8.17	0.942907		8.17	0.681188		8.17	0.284913		8.17	0.962272		8.17	1.1849
	8.18	0.885276		8.18	0.651323		8.18	0.361386		8.18	0.937475		8.18	1.34908
	8.19	0.836839		8.19	0.664163		8.19	0.28471		8.19	0.944507		8.19	1.29887
	8.2	0.866905		8.2	0.687196		8.2	0.237704		8.2	0.956136		8.2	1.19806
	8.21	0.967		8.21	0.705639		8.21	0.200769		8.21	1.01449		8.21	1.27535
	8.22	0.938973		8.22	0.693368		8.22	0.310302		8.22	0.982417		8.22	1.31448
	8.23	0.955882		8.23	0.671735		8.23	0.260117		8.23	0.91035		8.23	1.41945
	8.24	0.965124		8.24	0.606054		8.24	0.279393		8.24	0.939633		8.24	1.35279
	8.25	0.969779		8.25	0.609875		8.25	0.32914		8.25	0.951245		8.25	1.23735
	8.26	0.947998		8.26	0.666622		8.26	0.206106		8.26	0.943656		8.26	1.32949
	8.27	0.826401		8.27	0.590609		8.27	0.303586		8.27	0.939169		8.27	1.29852
	8.28	0.90295		8.28	0.64773		8.28	0.270601		8.28	0.938098		8.28	1.27584
	8.29	0.941253		8.29	0.60614		8.29	0.293243		8.29	0.888996		8.29	1.29788
	8.3	0.909515		8.3	0.662277		8.3	0.280433		8.3	0.894784		8.3	1.22312
	8.31	0.983734		8.31	0.67728		8.31	0.302479		8.31	0.913616		8.31	1.31555
	8.32	1.01028		8.32	0.648969		8.32	0.313751		8.32	0.970276		8.32	1.29366
	8.33	0.965035		8.33	0.648608		8.33	0.301211		8.33	0.972862		8.33	1.31586
	8.34	0.898925		8.34	0.660573		8.34	0.321665		8.34	0.896928		8.34	1.10411
	8.35	0.871469		8.35	0.708532		8.35	0.340806		8.35	0.917141		8.35	1.1085
	8.36	0.965667		8.36	0.700419		8.36	0.346043		8.36	0.933196		8.36	1.07787
	8.37	0.938844		8.37	0.651445		8.37	0.358813		8.37	0.904377		8.37	1.00037
	8.38	0.928934		8.38	0.674673		8.38	0.344316		8.38	0.74543		8.38	0.944399
	8.39	0.955537		8.39	0.57861		8.39	0.33128		8.39	0.768126		8.39	1.03787
	8.4	0.983352		8.4	0.68281		8.4	0.398069		8.4	0.789918		8.4	1.04787
	8.41	0.903993		8.41	0.68799		8.41	0.315204		8.41	0.816638		8.41	0.986076
	8.42	0.94747		8.42	0.591223		8.42	0.267213		8.42	0.84174		8.42	0.930228
	8.43	1.0107		8.43	0.632871		8.43	0.3638		8.43	0.943154		8.43	0.878045
	8.44	0.973097		8.44	0.646848		8.44	0.422544		8.44	0.947696		8.44	0.958715
	8.45	0.988694		8.45	0.609834		8.45	0.373489		8.45	0.941751		8.45	0.928919
	8.46	0.989071		8.46	0.674125		8.46	0.357755		8.46	0.970795		8.46	0.850547
	8.47	0.972244		8.47	0.704136		8.47	0.411215		8.47	0.960704		8.47	0.869818
	8.48	0.969505		8.48	0.688277		8.48	0.387479		8.48	0.979658		8.48	0.918531
	8.49	1.00964		8.49	0.718546		8.49	0.413252		8.49	0.96296		8.49	0.910655
	8.5	0.87862		8.5	0.72131		8.5	0.389194		8.5	0.969356		8.5	0.874731
	8.51	0.819259		8.51	0.652897		8.51	0.31816		8.51	0.971587		8.51	0.816539
	8.52	0.96329		8.52	0.724562		8.52	0.305927		8.52	0.955248		8.52	0.884754
	8.53	0.953268		8.53	0.675954		8.53	0.325479		8.53	0.983576		8.53	0.907762
	8.54	0.941847		8.54	0.668773		8.54	0.372859		8.54	0.967117		8.54	0.920781
	8.55	0.961842		8.55	0.65014		8.55	0.380043		8.55	0.92533		8.55	0.959161
	8.56	0.935488		8.56	0.675107		8.56	0.33042		8.56	0.956675		8.56	1.00702
	8.57	0.950498		8.57	0.742023		8.57	0.377456		8.57	0.948363		8.57	0.94916
	8.58	0.990271		8.58	0.726254		8.58	0.368729		8.58	0.922661		8.58	0.990151
	8.59	0.965717		8.59	0.692241		8.59	0.336679		8.59	0.93901		8.59	0.978629
	8.6	0.932342		8.6	0.683213		8.6	0.328746		8.6	0.962683		8.6	0.969068
	8.61	0.808037		8.61	0.669423		8.61	0.413195		8.61	0.989895		8.61	0.923296
	8.62	0.957565		8.62	0.664779		8.62	0.453181		8.62	0.93726		8.62	0.950451
	8.63	1.03364		8.63	0.683916		8.63	0.34955		8.63	0.936955		8.63	0.961154
	8.64	1.0671		8.64	0.687372		8.64	0.263414		8.64	0.936151		8.64	0.968582
	8.65	0.957251		8.65	0.705547		8.65	0.287322		8.65	0.944394		8.65	0.923493
	8.66	1.06774		8.66	0.699614		8.66	0.305312		8.66	0.900911		8.66	0.991583
	8.67	1.02013		8.67	0.678977		8.67	0.34686		8.67	0.905159		8.67	1.01194
	8.68	0.992301		8.68	0.748994		8.68	0.324752		8.68	0.939995		8.68	1.02508
	8.69	0.93956		8.69	0.717868		8.69	0.334801		8.69	0.950097		8.69	0.976403
	8.7	0.941213		8.7	0.592196		8.7	0.323825		8.7	0.960256		8.7	1.03172
	8.71	0.965369		8.71	0.632195		8.71	0.301272		8.71	0.947421		8.71	0.936687
	8.72	0.92635		8.72	0.66035		8.72	0.294083		8.72	0.945404		8.72	0.964798
	8.73	0.990507		8.73	0.63488		8.73	0.345689		8.73	0.96007		8.73	0.957612
	8.74	0.972435		8.74	0.645061		8.74	0.361514		8.74	0.960745		8.74	0.905884
	8.75	1.00183		8.75	0.63938		8.75	0.347683		8.75	0.964998		8.75	0.855228
	8.76	1.02121		8.76	0.718701		8.76	0.311767		8.76	0.977727		8.76	0.844037
	8.77	0.980293		8.77	0.700681		8.77	0.347226		8.77	0.93865		8.77	0.807175
	8.78	0.937846		8.78	0.697168		8.78	0.313479		8.78	0.974942		8.78	0.861365
	8.79	0.980944		8.79	0.676507		8.79	0.340043		8.79	0.970906		8.79	0.883319
	8.8	0.948036		8.8	0.672055		8.8	0.363985		8.8	0.913462		8.8	0.908377
	8.81	1.03088		8.81	0.635684		8.81	0.363433		8.81	0.92697		8.81	0.893125
	8.82	1.065		8.82	0.681928		8.82	0.328771		8.82	0.922271		8.82	0.923908
	8.83	0.985212		8.83	0.679533		8.83	0.388636		8.83	0.951851		8.83	0.897994
	8.84	1.03099		8.84	0.62888		8.84	0.316262		8.84	0.9532		8.84	0.872525
	8.85	0.989797		8.85	0.689896		8.85	0.353412		8.85	0.934649		8.85	0.867163
	8.86	0.985473		8.86	0.69645		8.86	0.350782		8.86	0.965594		8.86	0.919798
	8.87	1.00255		8.87	0.667832		8.87	0.347068		8.87	0.969699		8.87	0.921657
	8.88	0.999199		8.88	0.625169		8.88	0.370527		8.88	1.00746		8.88	0.876454
	8.89	0.920472		8.89	0.658982		8.89	0.361007		8.89	0.987954		8.89	0.851676
	8.9	0.929998		8.9	0.611167		8.9	0.287865		8.9	0.997747		8.9	0.879553
	8.91	0.882486		8.91	0.622926		8.91	0.335735		8.91	1.01522		8.91	0.86042
	8.92	0.943459		8.92	0.698126		8.92	0.336406		8.92	0.975258		8.92	0.860705
	8.93	0.909478		8.93	0.628009		8.93	0.338062		8.93	0.970193		8.93	0.806744
	8.94	0.942263		8.94	0.610921		8.94	0.338765		8.94	0.955687		8.94	0.897917
	8.95	0.973122		8.95	0.646758		8.95	0.360132		8.95	0.987352		8.95	0.872737
	8.96	1.01038		8.96	0.650939		8.96	0.350814		8.96	0.952894		8.96	0.867626
	8.97	0.97874		8.97	0.630066		8.97	0.305046		8.97	0.983568		8.97	0.885042
	8.98	0.979133		8.98	0.731091		8.98	0.325698		8.98	0.900289		8.98	0.866667
	8.99	1.02135		8.99	0.654551		8.99	0.376472		8.99	0.974356		8.99	0.887363
	9	1.00764		9	0.702106		9	0.327703		9	0.945927		9	0.865876
	9.01	1.01664		9.01	0.684474		9.01	0.364268		9.01	0.913539		9.01	0.857029
	9.02	1.01671		9.02	0.667139		9.02	0.298056		9.02	0.891207		9.02	0.919372
	9.03	0.959409		9.03	0.69532		9.03	0.333157		9.03	0.92619		9.03	0.887625
	9.04	1.0539		9.04	0.691936		9.04	0.262199		9.04	0.882177		9.04	0.906095
	9.05	1.01663		9.05	0.647541		9.05	0.340433		9.05	0.856038		9.05	0.917194
	9.06	1.02264		9.06	0.643031		9.06	0.369767		9.06	0.901151		9.06	0.899206
	9.07	0.994763		9.07	0.615952		9.07	0.328595		9.07	0.889144		9.07	0.897811
	9.08	0.990601		9.08	0.673479		9.08	0.337719		9.08	0.925273		9.08	0.900796
	9.09	1.02388		9.09	0.658172		9.09	0.316827		9.09	0.897186		9.09	0.945789
	9.1	1.02338		9.1	0.682287		9.1	0.297745		9.1	0.975192		9.1	0.904446
	9.11	1.00438		9.11	0.671935		9.11	0.374928		9.11	0.989055		9.11	0.911725
	9.12	1.04092		9.12	0.718175		9.12	0.371928		9.12	0.958413		9.12	0.953646
	9.13	1.02211		9.13	0.66145		9.13	0.370919		9.13	0.905791		9.13	0.915201
	9.14	1.05134		9.14	0.691993		9.14	0.334954		9.14	0.939656		9.14	0.882483
	9.15	0.984863		9.15	0.692611		9.15	0.315875		9.15	0.894062		9.15	0.879305
	9.16	0.978153		9.16	0.665415		9.16	0.356592		9.16	0.8976		9.16	0.917516
	9.17	0.942645		9.17	0.59924		9.17	0.344529		9.17	0.898765		9.17	0.914093
	9.18	0.975193		9.18	0.59769		9.18	0.358812		9.18	0.842616		9.18	0.894754
	9.19	1.01078		9.19	0.616274		9.19	0.357341		9.19	0.855794		9.19	0.877382
	9.2	0.924647		9.2	0.610499		9.2	0.334678		9.2	0.826473		9.2	0.876365
	9.21	1.02183		9.21	0.62094		9.21	0.312421		9.21	0.845997		9.21	0.855968
	9.22	0.969342		9.22	0.662129		9.22	0.304495		9.22	0.870242		9.22	0.877508
	9.23	1.03368		9.23	0.67267		9.23	0.348412		9.23	0.836481		9.23	0.840001
	9.24	0.983034		9.24	0.632318		9.24	0.470683		9.24	0.815596		9.24	0.844816
	9.25	1.00614		9.25	0.680372		9.25	0.409158		9.25	0.829122		9.25	0.827687
	9.26	1.0012		9.26	0.649277		9.26	0.354163		9.26	0.833947		9.26	0.798133
	9.27	0.951102		9.27	0.666453		9.27	0.374869		9.27	0.886483		9.27	0.883043
	9.28	0.996468		9.28	0.593747		9.28	0.463132		9.28	0.866714		9.28	0.874908
	9.29	0.92908		9.29	0.661903		9.29	0.380971		9.29	0.833131		9.29	0.848652
	9.3	1.0424		9.3	0.647742		9.3	0.465915		9.3	0.847502		9.3	0.805213
	9.31	1.01962		9.31	0.641746		9.31	0.401666		9.31	0.889215		9.31	0.843156
	9.32	0.984098		9.32	0.651583		9.32	0.390688		9.32	0.932917		9.32	0.875607
	9.33	0.907142		9.33	0.623279		9.33	0.430023		9.33	0.851299		9.33	0.891114
	9.34	0.957235		9.34	0.620504		9.34	0.374559		9.34	0.81458		9.34	0.87609
	9.35	0.97028		9.35	0.634974		9.35	0.370536		9.35	0.832515		9.35	0.892287
	9.36	0.916956		9.36	0.629659		9.36	0.348009		9.36	0.841866		9.36	0.867342
	9.37	1.07921		9.37	0.659172		9.37	0.428262		9.37	0.843561		9.37	0.879647
	9.38	1.02073		9.38	0.688237		9.38	0.353128		9.38	0.81631		9.38	0.839531
	9.39	0.978298		9.39	0.664645		9.39	0.390908		9.39	0.898085		9.39	0.867966
	9.4	0.957163		9.4	0.65093		9.4	0.36188		9.4	0.931567		9.4	0.916723
	9.41	0.83431		9.41	0.673666		9.41	0.393418		9.41	0.970382		9.41	0.84832
	9.42	0.874497		9.42	0.665776		9.42	0.468542		9.42	0.902142		9.42	0.825519
	9.43	0.831332		9.43	0.629903		9.43	0.442024		9.43	0.982588		9.43	0.755291
	9.44	0.870271		9.44	0.652323		9.44	0.507347		9.44	0.919009		9.44	0.828437
	9.45	0.93186		9.45	0.69886		9.45	0.508497		9.45	0.92158		9.45	0.845429
	9.46	0.871895		9.46	0.701104		9.46	0.477485		9.46	0.899578		9.46	0.812629
	9.47	0.866521		9.47	0.64182		9.47	0.499906		9.47	0.933043		9.47	0.780774
	9.48	0.86385		9.48	0.718908		9.48	0.450593		9.48	0.858216		9.48	0.842353
	9.49	0.78879		9.49	0.736375		9.49	0.454608		9.49	0.955685		9.49	0.851343
	9.5	0.799876		9.5	0.676158		9.5	0.349011		9.5	0.943901		9.5	0.778402
	9.51	0.802322		9.51	0.681289		9.51	0.331104		9.51	0.947328		9.51	0.813926
	9.52	0.866444		9.52	0.686087		9.52	0.438531		9.52	0.960377		9.52	0.779377
	9.53	0.845782		9.53	0.610237		9.53	0.473511		9.53	0.9677		9.53	0.750385
	9.54	0.886073		9.54	0.617726		9.54	0.450379		9.54	0.980882		9.54	0.754093
	9.55	0.807808		9.55	0.549868		9.55	0.306457		9.55	0.994574		9.55	0.781608
	9.56	0.809959		9.56	0.668982		9.56	0.328671		9.56	0.935913		9.56	0.79715
	9.57	0.795581		9.57	0.654641		9.57	0.313198		9.57	0.876957		9.57	0.836603
	9.58	0.822543		9.58	0.686675		9.58	0.349554		9.58	0.932933		9.58	0.864883
	9.59	0.840506		9.59	0.655716		9.59	0.268645		9.59	0.893988		9.59	0.854249
	9.6	0.865401		9.6	0.673936		9.6	0.295222		9.6	0.895491		9.6	0.864208
	9.61	0.809176		9.61	0.71159		9.61	0.303605		9.61	0.825966		9.61	0.88053
	9.62	0.775066		9.62	0.66106		9.62	0.291526		9.62	0.865996		9.62	0.88671
	9.63	0.843792		9.63	0.704853		9.63	0.336661		9.63	0.838937		9.63	0.899611
	9.64	0.836576		9.64	0.675682		9.64	0.317258		9.64	0.859119		9.64	0.884683
	9.65	0.742833		9.65	0.670488		9.65	0.31846		9.65	0.904514		9.65	0.877221
	9.66	0.702613		9.66	0.666492		9.66	0.316789		9.66	0.960749		9.66	0.893616
	9.67	0.708674		9.67	0.657444		9.67	0.323673		9.67	0.899591		9.67	0.887197
	9.68	0.721762		9.68	0.644181		9.68	0.310481		9.68	0.879943		9.68	0.868717
	9.69	0.720926		9.69	0.613455		9.69	0.294649		9.69	0.978531		9.69	0.937538
	9.7	0.719487		9.7	0.702499		9.7	0.335222		9.7	0.954983		9.7	0.895242
	9.71	0.727868		9.71	0.714091		9.71	0.327724		9.71	0.903142		9.71	0.8643
	9.72	0.723083		9.72	0.676776		9.72	0.253025		9.72	0.883133		9.72	0.872013
	9.73	0.714762		9.73	0.734233		9.73	0.294707		9.73	0.944835		9.73	0.858035
	9.74	0.715506		9.74	0.60836		9.74	0.349793		9.74	0.933766		9.74	0.827641
	9.75	0.73035		9.75	0.676374		9.75	0.322689		9.75	0.9628		9.75	0.82046
	9.76	0.761094		9.76	0.677274		9.76	0.352767		9.76	0.918052		9.76	0.800322
	9.77	0.730404		9.77	0.67178		9.77	0.349822		9.77	0.904056		9.77	0.828033
	9.78	0.741488		9.78	0.588064		9.78	0.34498		9.78	0.951458		9.78	0.874385
	9.79	0.757211		9.79	0.628987		9.79	0.315801		9.79	0.919767		9.79	0.89635
	9.8	0.726595		9.8	0.694924		9.8	0.33646		9.8	0.93193		9.8	0.830348
	9.81	0.72801		9.81	0.595379		9.81	0.348684		9.81	0.943848		9.81	0.843442
	9.82	0.727007		9.82	0.69646		9.82	0.334454		9.82	0.984648		9.82	0.810976
	9.83	0.727511		9.83	0.619677		9.83	0.328238		9.83	0.981104		9.83	0.803552
	9.84	0.75324		9.84	0.635021		9.84	0.300304		9.84	0.95349		9.84	0.855056
	9.85	0.724396		9.85	0.678291		9.85	0.345851		9.85	0.908286		9.85	0.837875
	9.86	0.862809		9.86	0.673484		9.86	0.312039		9.86	0.900304		9.86	0.831109
	9.87	0.878051		9.87	0.689959		9.87	0.321179		9.87	0.940706		9.87	0.868423
	9.88	0.808534		9.88	0.692124		9.88	0.315242		9.88	0.936364		9.88	0.860345
	9.89	0.854144		9.89	0.645967		9.89	0.322535		9.89	0.961339		9.89	0.832187
	9.9	0.767803		9.9	0.61925		9.9	0.299116		9.9	0.944957		9.9	0.836681
	9.91	0.723753		9.91	0.696133		9.91	0.328002		9.91	0.966762		9.91	0.807871
	9.92	0.716674		9.92	0.678122		9.92	0.350318		9.92	0.935852		9.92	0.859621
	9.93	0.721574		9.93	0.680873		9.93	0.299607		9.93	0.92546		9.93	0.856848
	9.94	0.710021		9.94	0.735632		9.94	0.346852		9.94	0.905101		9.94	0.854696
	9.95	0.743963		9.95	0.752459		9.95	0.359843		9.95	0.924001		9.95	0.852972
	9.96	0.740276		9.96	0.66811		9.96	0.349259		9.96	0.89067		9.96	0.90267
	9.97	0.736141		9.97	0.648939		9.97	0.322789		9.97	0.941392		9.97	0.881204
	9.98	0.712251		9.98	0.708834		9.98	0.344882		9.98	0.944524		9.98	0.845952
	9.99	0.739994		9.99	0.614175		9.99	0.34246		9.99	0.933141		9.99	0.847575
	10	0.71115		10	0.657877		10	0.244262		10	0.968776		10	0.853473

## Sheet: 05 SD
	05 Thyroid-a RMSD
	033: PCDD-1247			034: PCDD-1248			128: PCDF-1239			levothyroxine			NH3
	0	0.0666223		0	0.0871783		0	0.0566269		0	0.0588108		0	0.0683145
	0.01	0.154576		0.01	0.13178		0.01	0.155002		0.01	0.158384		0.01	0.115636
	0.02	0.17251		0.02	0.120451		0.02	0.22222		0.02	0.116755		0.02	0.141255
	0.03	0.191828		0.03	0.117376		0.03	0.226148		0.03	0.107485		0.03	0.153238
	0.04	0.194844		0.04	0.161727		0.04	0.231374		0.04	0.133818		0.04	0.116174
	0.05	0.26146		0.05	0.14471		0.05	0.209954		0.05	0.160241		0.05	0.147119
	0.06	0.237951		0.06	0.187778		0.06	0.247617		0.06	0.164206		0.06	0.13121
	0.07	0.155852		0.07	0.184062		0.07	0.23118		0.07	0.221714		0.07	0.194295
	0.08	0.0941606		0.08	0.204981		0.08	0.315061		0.08	0.202814		0.08	0.150687
	0.09	0.142917		0.09	0.14936		0.09	0.191484		0.09	0.167594		0.09	0.170952
	0.1	0.127011		0.1	0.17537		0.1	0.268768		0.1	0.171428		0.1	0.19968
	0.11	0.180112		0.11	0.232209		0.11	0.224123		0.11	0.17808		0.11	0.265132
	0.12	0.183709		0.12	0.192195		0.12	0.245983		0.12	0.181644		0.12	0.30756
	0.13	0.171262		0.13	0.148457		0.13	0.263798		0.13	0.140425		0.13	0.242644
	0.14	0.261861		0.14	0.221263		0.14	0.275671		0.14	0.237051		0.14	0.245276
	0.15	0.205408		0.15	0.357024		0.15	0.281635		0.15	0.205162		0.15	0.258135
	0.16	0.206877		0.16	0.170891		0.16	0.321095		0.16	0.193603		0.16	0.228962
	0.17	0.187184		0.17	0.149146		0.17	0.298843		0.17	0.277608		0.17	0.20742
	0.18	0.179689		0.18	0.154212		0.18	0.332893		0.18	0.193456		0.18	0.21849
	0.19	0.204435		0.19	0.0976288		0.19	0.333717		0.19	0.217123		0.19	0.233865
	0.2	0.205135		0.2	0.129115		0.2	0.25199		0.2	0.174817		0.2	0.256581
	0.21	0.194342		0.21	0.212648		0.21	0.299315		0.21	0.219219		0.21	0.248155
	0.22	0.167026		0.22	0.217991		0.22	0.255094		0.22	0.232968		0.22	0.23759
	0.23	0.208228		0.23	0.15837		0.23	0.249987		0.23	0.213336		0.23	0.239261
	0.24	0.219869		0.24	0.199574		0.24	0.326392		0.24	0.225625		0.24	0.245676
	0.25	0.146502		0.25	0.208568		0.25	0.265814		0.25	0.183721		0.25	0.272374
	0.26	0.143533		0.26	0.187008		0.26	0.297828		0.26	0.21867		0.26	0.210404
	0.27	0.177196		0.27	0.162212		0.27	0.281674		0.27	0.210545		0.27	0.276623
	0.28	0.165552		0.28	0.178938		0.28	0.311015		0.28	0.197876		0.28	0.259624
	0.29	0.191281		0.29	0.187094		0.29	0.232781		0.29	0.241725		0.29	0.234746
	0.3	0.212458		0.3	0.139897		0.3	0.26447		0.3	0.227666		0.3	0.227202
	0.31	0.155651		0.31	0.2034		0.31	0.31995		0.31	0.204276		0.31	0.253256
	0.32	0.140848		0.32	0.241995		0.32	0.335822		0.32	0.26942		0.32	0.279568
	0.33	0.224262		0.33	0.170246		0.33	0.417013		0.33	0.310582		0.33	0.28151
	0.34	0.161203		0.34	0.224921		0.34	0.426234		0.34	0.278734		0.34	0.286203
	0.35	0.167219		0.35	0.150383		0.35	0.43996		0.35	0.221938		0.35	0.224824
	0.36	0.217733		0.36	0.11504		0.36	0.438965		0.36	0.200128		0.36	0.258851
	0.37	0.156999		0.37	0.199306		0.37	0.525755		0.37	0.188869		0.37	0.263728
	0.38	0.102141		0.38	0.215358		0.38	0.563055		0.38	0.22615		0.38	0.219611
	0.39	0.181008		0.39	0.27712		0.39	0.506871		0.39	0.171323		0.39	0.24135
	0.4	0.150739		0.4	0.175039		0.4	0.513974		0.4	0.206041		0.4	0.224718
	0.41	0.178328		0.41	0.185092		0.41	0.489989		0.41	0.327805		0.41	0.230482
	0.42	0.170834		0.42	0.209197		0.42	0.493414		0.42	0.232078		0.42	0.234644
	0.43	0.189777		0.43	0.11347		0.43	0.490884		0.43	0.212022		0.43	0.217511
	0.44	0.176006		0.44	0.12503		0.44	0.538782		0.44	0.248881		0.44	0.225985
	0.45	0.174423		0.45	0.207401		0.45	0.477159		0.45	0.238668		0.45	0.245253
	0.46	0.152804		0.46	0.159803		0.46	0.471039		0.46	0.204013		0.46	0.219701
	0.47	0.184787		0.47	0.235762		0.47	0.527727		0.47	0.218236		0.47	0.217538
	0.48	0.194322		0.48	0.17186		0.48	0.501623		0.48	0.173404		0.48	0.261464
	0.49	0.171383		0.49	0.177801		0.49	0.480467		0.49	0.155919		0.49	0.284562
	0.5	0.192858		0.5	0.198291		0.5	0.475867		0.5	0.166784		0.5	0.20999
	0.51	0.212617		0.51	0.201444		0.51	0.472684		0.51	0.18835		0.51	0.232237
	0.52	0.212737		0.52	0.212265		0.52	0.541633		0.52	0.203008		0.52	0.261809
	0.53	0.215108		0.53	0.1919		0.53	0.513243		0.53	0.187669		0.53	0.365428
	0.54	0.138958		0.54	0.190915		0.54	0.527166		0.54	0.169762		0.54	0.346683
	0.55	0.124935		0.55	0.190338		0.55	0.517769		0.55	0.206624		0.55	0.307585
	0.56	0.203709		0.56	0.20543		0.56	0.497699		0.56	0.246933		0.56	0.312706
	0.57	0.165784		0.57	0.195833		0.57	0.536879		0.57	0.263353		0.57	0.310312
	0.58	0.199928		0.58	0.185317		0.58	0.518587		0.58	0.180535		0.58	0.321283
	0.59	0.21727		0.59	0.199612		0.59	0.559024		0.59	0.191823		0.59	0.320943
	0.6	0.190878		0.6	0.208587		0.6	0.569188		0.6	0.155641		0.6	0.27284
	0.61	0.229633		0.61	0.163497		0.61	0.518298		0.61	0.202479		0.61	0.30303
	0.62	0.226529		0.62	0.216191		0.62	0.522236		0.62	0.239034		0.62	0.318534
	0.63	0.243057		0.63	0.176063		0.63	0.526434		0.63	0.222971		0.63	0.360588
	0.64	0.244155		0.64	0.190774		0.64	0.52095		0.64	0.216679		0.64	0.28012
	0.65	0.245466		0.65	0.148522		0.65	0.5118		0.65	0.202224		0.65	0.316586
	0.66	0.220883		0.66	0.204507		0.66	0.519483		0.66	0.211227		0.66	0.322099
	0.67	0.246394		0.67	0.144169		0.67	0.530827		0.67	0.244652		0.67	0.281333
	0.68	0.257403		0.68	0.143443		0.68	0.515388		0.68	0.345921		0.68	0.29911
	0.69	0.1417		0.69	0.158728		0.69	0.558403		0.69	0.314265		0.69	0.285103
	0.7	0.273517		0.7	0.168954		0.7	0.545109		0.7	0.250726		0.7	0.354394
	0.71	0.161168		0.71	0.148298		0.71	0.549735		0.71	0.263642		0.71	0.359229
	0.72	0.243661		0.72	0.164937		0.72	0.534788		0.72	0.282769		0.72	0.322482
	0.73	0.193954		0.73	0.244606		0.73	0.527255		0.73	0.328618		0.73	0.285045
	0.74	0.214125		0.74	0.150306		0.74	0.523232		0.74	0.211426		0.74	0.353299
	0.75	0.219088		0.75	0.135669		0.75	0.536291		0.75	0.293803		0.75	0.313975
	0.76	0.175556		0.76	0.148745		0.76	0.532687		0.76	0.296722		0.76	0.333032
	0.77	0.159609		0.77	0.15278		0.77	0.516783		0.77	0.376933		0.77	0.289678
	0.78	0.178301		0.78	0.18958		0.78	0.544832		0.78	0.372792		0.78	0.350846
	0.79	0.148816		0.79	0.296607		0.79	0.539149		0.79	0.438459		0.79	0.279935
	0.8	0.184298		0.8	0.221677		0.8	0.535773		0.8	0.535361		0.8	0.277374
	0.81	0.147311		0.81	0.132249		0.81	0.538243		0.81	0.454858		0.81	0.275581
	0.82	0.141279		0.82	0.201396		0.82	0.545043		0.82	0.432889		0.82	0.333283
	0.83	0.109586		0.83	0.121924		0.83	0.521966		0.83	0.429534		0.83	0.317953
	0.84	0.184565		0.84	0.205128		0.84	0.566279		0.84	0.408527		0.84	0.287588
	0.85	0.173881		0.85	0.239594		0.85	0.526817		0.85	0.487284		0.85	0.347772
	0.86	0.221176		0.86	0.196119		0.86	0.539343		0.86	0.477799		0.86	0.30564
	0.87	0.186973		0.87	0.162581		0.87	0.546283		0.87	0.445065		0.87	0.271663
	0.88	0.152417		0.88	0.233593		0.88	0.520954		0.88	0.383504		0.88	0.25706
	0.89	0.261252		0.89	0.204562		0.89	0.513733		0.89	0.454092		0.89	0.309291
	0.9	0.220901		0.9	0.151989		0.9	0.457504		0.9	0.414102		0.9	0.32954
	0.91	0.257466		0.91	0.134933		0.91	0.497449		0.91	0.456441		0.91	0.351787
	0.92	0.228741		0.92	0.139618		0.92	0.471389		0.92	0.498621		0.92	0.306592
	0.93	0.223279		0.93	0.082926		0.93	0.483882		0.93	0.341025		0.93	0.366344
	0.94	0.13061		0.94	0.135625		0.94	0.510787		0.94	0.380855		0.94	0.429589
	0.95	0.231381		0.95	0.101813		0.95	0.528544		0.95	0.253499		0.95	0.377591
	0.96	0.224915		0.96	0.0967085		0.96	0.497136		0.96	0.298447		0.96	0.374336
	0.97	0.150062		0.97	0.108888		0.97	0.515785		0.97	0.290265		0.97	0.372943
	0.98	0.186264		0.98	0.112126		0.98	0.524961		0.98	0.237439		0.98	0.35755
	0.99	0.157852		0.99	0.147493		0.99	0.456751		0.99	0.177231		0.99	0.306479
	1	0.181787		1	0.119033		1	0.503335		1	0.131331		1	0.333677
	1.01	0.166779		1.01	0.13652		1.01	0.520576		1.01	0.154461		1.01	0.331001
	1.02	0.231754		1.02	0.167645		1.02	0.505146		1.02	0.182629		1.02	0.350168
	1.03	0.248844		1.03	0.118996		1.03	0.508382		1.03	0.20636		1.03	0.317869
	1.04	0.287132		1.04	0.137486		1.04	0.512466		1.04	0.172893		1.04	0.267668
	1.05	0.259904		1.05	0.115755		1.05	0.526588		1.05	0.160996		1.05	0.270449
	1.06	0.421564		1.06	0.133802		1.06	0.49551		1.06	0.179003		1.06	0.297144
	1.07	0.313274		1.07	0.1391		1.07	0.520026		1.07	0.176021		1.07	0.319961
	1.08	0.199613		1.08	0.181773		1.08	0.477614		1.08	0.274951		1.08	0.285178
	1.09	0.209601		1.09	0.133517		1.09	0.494259		1.09	0.261142		1.09	0.311294
	1.1	0.208569		1.1	0.15297		1.1	0.515715		1.1	0.365197		1.1	0.270653
	1.11	0.25289		1.11	0.169268		1.11	0.503932		1.11	0.312697		1.11	0.235804
	1.12	0.166598		1.12	0.145265		1.12	0.537058		1.12	0.320831		1.12	0.278664
	1.13	0.228502		1.13	0.0933636		1.13	0.528364		1.13	0.351821		1.13	0.30105
	1.14	0.206125		1.14	0.0949994		1.14	0.49366		1.14	0.389345		1.14	0.300192
	1.15	0.182091		1.15	0.129801		1.15	0.511833		1.15	0.375259		1.15	0.269822
	1.16	0.236251		1.16	0.107253		1.16	0.500952		1.16	0.330402		1.16	0.280706
	1.17	0.221533		1.17	0.154604		1.17	0.503297		1.17	0.354228		1.17	0.288178
	1.18	0.208329		1.18	0.115087		1.18	0.507294		1.18	0.440772		1.18	0.286183
	1.19	0.242895		1.19	0.119984		1.19	0.49703		1.19	0.334704		1.19	0.276972
	1.2	0.260831		1.2	0.152353		1.2	0.519669		1.2	0.378902		1.2	0.267089
	1.21	0.251396		1.21	0.174517		1.21	0.520361		1.21	0.365978		1.21	0.319275
	1.22	0.204175		1.22	0.0967382		1.22	0.529304		1.22	0.311955		1.22	0.316877
	1.23	0.206667		1.23	0.0973369		1.23	0.520276		1.23	0.314634		1.23	0.300402
	1.24	0.202966		1.24	0.138916		1.24	0.509482		1.24	0.270526		1.24	0.298995
	1.25	0.151662		1.25	0.134339		1.25	0.501486		1.25	0.319705		1.25	0.35111
	1.26	0.144414		1.26	0.129673		1.26	0.553352		1.26	0.344803		1.26	0.419106
	1.27	0.170626		1.27	0.113074		1.27	0.519588		1.27	0.310861		1.27	0.402325
	1.28	0.189053		1.28	0.12618		1.28	0.506437		1.28	0.305705		1.28	0.30406
	1.29	0.193261		1.29	0.163737		1.29	0.473124		1.29	0.316341		1.29	0.379128
	1.3	0.231591		1.3	0.0899211		1.3	0.479532		1.3	0.286257		1.3	0.438543
	1.31	0.173523		1.31	0.119027		1.31	0.525582		1.31	0.259688		1.31	0.444821
	1.32	0.160158		1.32	0.126878		1.32	0.539971		1.32	0.326409		1.32	0.418804
	1.33	0.128668		1.33	0.125781		1.33	0.509077		1.33	0.37439		1.33	0.457175
	1.34	0.138541		1.34	0.203373		1.34	0.522118		1.34	0.350873		1.34	0.444132
	1.35	0.147479		1.35	0.191828		1.35	0.504295		1.35	0.312054		1.35	0.462774
	1.36	0.12041		1.36	0.130359		1.36	0.522361		1.36	0.255969		1.36	0.40102
	1.37	0.118021		1.37	0.130876		1.37	0.576435		1.37	0.303594		1.37	0.380309
	1.38	0.147364		1.38	0.178424		1.38	0.496996		1.38	0.289708		1.38	0.416761
	1.39	0.188706		1.39	0.133007		1.39	0.459075		1.39	0.30177		1.39	0.39352
	1.4	0.169883		1.4	0.208948		1.4	0.437296		1.4	0.300494		1.4	0.450055
	1.41	0.196019		1.41	0.23468		1.41	0.464544		1.41	0.324706		1.41	0.415766
	1.42	0.203351		1.42	0.154418		1.42	0.46463		1.42	0.369769		1.42	0.438564
	1.43	0.251392		1.43	0.12718		1.43	0.535875		1.43	0.302971		1.43	0.45047
	1.44	0.176863		1.44	0.180754		1.44	0.497454		1.44	0.335323		1.44	0.403603
	1.45	0.242875		1.45	0.178408		1.45	0.441895		1.45	0.295762		1.45	0.423328
	1.46	0.306264		1.46	0.162298		1.46	0.470774		1.46	0.372125		1.46	0.41099
	1.47	0.198744		1.47	0.125036		1.47	0.465248		1.47	0.373459		1.47	0.446963
	1.48	0.191083		1.48	0.168843		1.48	0.473185		1.48	0.250464		1.48	0.438797
	1.49	0.255352		1.49	0.150937		1.49	0.483578		1.49	0.27198		1.49	0.435408
	1.5	0.233397		1.5	0.184324		1.5	0.47374		1.5	0.310099		1.5	0.397459
	1.51	0.172467		1.51	0.168507		1.51	0.465783		1.51	0.328854		1.51	0.408347
	1.52	0.195902		1.52	0.119024		1.52	0.449552		1.52	0.293977		1.52	0.311212
	1.53	0.153965		1.53	0.148217		1.53	0.4542		1.53	0.276909		1.53	0.319987
	1.54	0.142021		1.54	0.129885		1.54	0.476724		1.54	0.319824		1.54	0.267308
	1.55	0.194399		1.55	0.173389		1.55	0.551082		1.55	0.324387		1.55	0.244859
	1.56	0.196722		1.56	0.154176		1.56	0.545893		1.56	0.366374		1.56	0.269015
	1.57	0.230641		1.57	0.145449		1.57	0.540792		1.57	0.29792		1.57	0.272118
	1.58	0.244069		1.58	0.196868		1.58	0.545379		1.58	0.306816		1.58	0.2497
	1.59	0.211688		1.59	0.172185		1.59	0.529016		1.59	0.306613		1.59	0.266821
	1.6	0.184476		1.6	0.235934		1.6	0.514591		1.6	0.31807		1.6	0.293264
	1.61	0.195062		1.61	0.188004		1.61	0.510195		1.61	0.336902		1.61	0.345979
	1.62	0.153326		1.62	0.165311		1.62	0.484414		1.62	0.293941		1.62	0.275194
	1.63	0.206596		1.63	0.141315		1.63	0.492562		1.63	0.350615		1.63	0.308359
	1.64	0.222706		1.64	0.127577		1.64	0.478773		1.64	0.374512		1.64	0.304058
	1.65	0.155628		1.65	0.120841		1.65	0.517893		1.65	0.35142		1.65	0.324469
	1.66	0.218894		1.66	0.141552		1.66	0.488168		1.66	0.333667		1.66	0.269246
	1.67	0.187787		1.67	0.111235		1.67	0.482958		1.67	0.294807		1.67	0.299275
	1.68	0.159442		1.68	0.130272		1.68	0.502168		1.68	0.306816		1.68	0.29319
	1.69	0.165278		1.69	0.0907939		1.69	0.490829		1.69	0.283146		1.69	0.294652
	1.7	0.161625		1.7	0.103385		1.7	0.481229		1.7	0.288305		1.7	0.258185
	1.71	0.201576		1.71	0.152587		1.71	0.490482		1.71	0.288938		1.71	0.207806
	1.72	0.210607		1.72	0.108346		1.72	0.506453		1.72	0.290767		1.72	0.259242
	1.73	0.21326		1.73	0.20164		1.73	0.496887		1.73	0.301894		1.73	0.246006
	1.74	0.268663		1.74	0.212721		1.74	0.51753		1.74	0.281549		1.74	0.239831
	1.75	0.233972		1.75	0.189918		1.75	0.495275		1.75	0.272369		1.75	0.230685
	1.76	0.176942		1.76	0.172179		1.76	0.487448		1.76	0.241099		1.76	0.23122
	1.77	0.225291		1.77	0.19217		1.77	0.544775		1.77	0.289592		1.77	0.24814
	1.78	0.253377		1.78	0.241494		1.78	0.533856		1.78	0.35835		1.78	0.241093
	1.79	0.154231		1.79	0.270363		1.79	0.529082		1.79	0.335363		1.79	0.211717
	1.8	0.213805		1.8	0.334799		1.8	0.493073		1.8	0.31434		1.8	0.279049
	1.81	0.18208		1.81	0.0938868		1.81	0.504578		1.81	0.313653		1.81	0.242312
	1.82	0.243205		1.82	0.132364		1.82	0.504193		1.82	0.336019		1.82	0.2512
	1.83	0.173543		1.83	0.12524		1.83	0.519047		1.83	0.270856		1.83	0.202259
	1.84	0.184049		1.84	0.174295		1.84	0.552589		1.84	0.311779		1.84	0.231524
	1.85	0.187332		1.85	0.12995		1.85	0.531325		1.85	0.343815		1.85	0.234196
	1.86	0.168342		1.86	0.255114		1.86	0.554131		1.86	0.343663		1.86	0.246831
	1.87	0.156317		1.87	0.126523		1.87	0.520305		1.87	0.325861		1.87	0.280637
	1.88	0.201824		1.88	0.155625		1.88	0.490645		1.88	0.401321		1.88	0.249961
	1.89	0.252024		1.89	0.142133		1.89	0.537522		1.89	0.404128		1.89	0.249302
	1.9	0.268156		1.9	0.167799		1.9	0.536983		1.9	0.362643		1.9	0.176782
	1.91	0.267734		1.91	0.209045		1.91	0.547436		1.91	0.379209		1.91	0.228646
	1.92	0.204382		1.92	0.123061		1.92	0.54192		1.92	0.334421		1.92	0.211408
	1.93	0.23246		1.93	0.147722		1.93	0.599839		1.93	0.359309		1.93	0.2304
	1.94	0.205043		1.94	0.130563		1.94	0.517771		1.94	0.305358		1.94	0.200451
	1.95	0.245458		1.95	0.179147		1.95	0.521679		1.95	0.240517		1.95	0.215697
	1.96	0.121338		1.96	0.146184		1.96	0.510135		1.96	0.234952		1.96	0.259265
	1.97	0.184307		1.97	0.170356		1.97	0.499688		1.97	0.190734		1.97	0.220639
	1.98	0.191742		1.98	0.170666		1.98	0.494007		1.98	0.180423		1.98	0.235769
	1.99	0.204174		1.99	0.18107		1.99	0.503826		1.99	0.169664		1.99	0.225562
	2	0.164695		2	0.148665		2	0.499597		2	0.202715		2	0.208706
	2.01	0.18237		2.01	0.163068		2.01	0.5015		2.01	0.236923		2.01	0.25118
	2.02	0.221228		2.02	0.201192		2.02	0.511953		2.02	0.139347		2.02	0.235915
	2.03	0.130319		2.03	0.200886		2.03	0.505526		2.03	0.135868		2.03	0.24407
	2.04	0.180751		2.04	0.17473		2.04	0.483292		2.04	0.134447		2.04	0.238232
	2.05	0.161194		2.05	0.177309		2.05	0.508845		2.05	0.157672		2.05	0.252053
	2.06	0.189611		2.06	0.181511		2.06	0.487365		2.06	0.151308		2.06	0.234998
	2.07	0.176201		2.07	0.190937		2.07	0.48254		2.07	0.169753		2.07	0.22911
	2.08	0.205301		2.08	0.18594		2.08	0.48878		2.08	0.156301		2.08	0.235348
	2.09	0.228475		2.09	0.18867		2.09	0.578337		2.09	0.1361		2.09	0.236177
	2.1	0.242715		2.1	0.193728		2.1	0.567683		2.1	0.188673		2.1	0.24734
	2.11	0.253236		2.11	0.160572		2.11	0.610314		2.11	0.181628		2.11	0.251111
	2.12	0.198849		2.12	0.186345		2.12	0.566098		2.12	0.126837		2.12	0.253612
	2.13	0.173775		2.13	0.175783		2.13	0.555187		2.13	0.123942		2.13	0.268452
	2.14	0.165363		2.14	0.188959		2.14	0.618904		2.14	0.150808		2.14	0.241829
	2.15	0.2016		2.15	0.177669		2.15	0.625994		2.15	0.116926		2.15	0.24692
	2.16	0.201346		2.16	0.171343		2.16	0.562374		2.16	0.108235		2.16	0.267292
	2.17	0.188118		2.17	0.15408		2.17	0.563098		2.17	0.128023		2.17	0.2667
	2.18	0.165652		2.18	0.175555		2.18	0.55926		2.18	0.117372		2.18	0.257968
	2.19	0.200779		2.19	0.129085		2.19	0.587068		2.19	0.144431		2.19	0.236683
	2.2	0.192696		2.2	0.137673		2.2	0.579257		2.2	0.105273		2.2	0.275041
	2.21	0.200197		2.21	0.139406		2.21	0.543453		2.21	0.175367		2.21	0.221236
	2.22	0.280596		2.22	0.129258		2.22	0.567156		2.22	0.138281		2.22	0.253797
	2.23	0.196959		2.23	0.132356		2.23	0.593795		2.23	0.154482		2.23	0.217214
	2.24	0.251853		2.24	0.109125		2.24	0.581233		2.24	0.135268		2.24	0.224736
	2.25	0.215335		2.25	0.139393		2.25	0.557403		2.25	0.116134		2.25	0.212962
	2.26	0.225842		2.26	0.179541		2.26	0.568677		2.26	0.171087		2.26	0.219071
	2.27	0.232244		2.27	0.139079		2.27	0.545284		2.27	0.187309		2.27	0.239966
	2.28	0.194028		2.28	0.117038		2.28	0.559228		2.28	0.157445		2.28	0.250873
	2.29	0.178078		2.29	0.139516		2.29	0.577097		2.29	0.167713		2.29	0.245062
	2.3	0.174477		2.3	0.136228		2.3	0.653175		2.3	0.165473		2.3	0.204237
	2.31	0.165963		2.31	0.182339		2.31	0.542899		2.31	0.184679		2.31	0.247645
	2.32	0.203437		2.32	0.211924		2.32	0.607883		2.32	0.178768		2.32	0.246498
	2.33	0.179893		2.33	0.202811		2.33	0.610592		2.33	0.161738		2.33	0.231715
	2.34	0.18889		2.34	0.228813		2.34	0.597116		2.34	0.1887		2.34	0.250683
	2.35	0.191068		2.35	0.231171		2.35	0.630499		2.35	0.214019		2.35	0.231762
	2.36	0.212082		2.36	0.288734		2.36	0.641496		2.36	0.284436		2.36	0.226782
	2.37	0.220386		2.37	0.314357		2.37	0.667141		2.37	0.266135		2.37	0.289655
	2.38	0.213625		2.38	0.234843		2.38	0.666964		2.38	0.265973		2.38	0.242551
	2.39	0.189403		2.39	0.143691		2.39	0.68815		2.39	0.274885		2.39	0.287213
	2.4	0.211461		2.4	0.185695		2.4	0.634423		2.4	0.254427		2.4	0.229606
	2.41	0.254908		2.41	0.136404		2.41	0.595092		2.41	0.19328		2.41	0.241063
	2.42	0.204709		2.42	0.126864		2.42	0.604467		2.42	0.185869		2.42	0.273673
	2.43	0.233784		2.43	0.139802		2.43	0.563501		2.43	0.146749		2.43	0.29575
	2.44	0.246167		2.44	0.16971		2.44	0.563712		2.44	0.11493		2.44	0.213725
	2.45	0.273152		2.45	0.185797		2.45	0.588303		2.45	0.152172		2.45	0.246001
	2.46	0.201249		2.46	0.19666		2.46	0.613498		2.46	0.159619		2.46	0.251266
	2.47	0.201956		2.47	0.22954		2.47	0.606061		2.47	0.170303		2.47	0.26448
	2.48	0.255543		2.48	0.256387		2.48	0.620978		2.48	0.17889		2.48	0.285315
	2.49	0.20772		2.49	0.269714		2.49	0.623634		2.49	0.181403		2.49	0.278845
	2.5	0.20169		2.5	0.305414		2.5	0.645438		2.5	0.176668		2.5	0.248459
	2.51	0.21877		2.51	0.290987		2.51	0.567836		2.51	0.235944		2.51	0.283593
	2.52	0.210154		2.52	0.31267		2.52	0.576115		2.52	0.250062		2.52	0.230708
	2.53	0.240551		2.53	0.307333		2.53	0.563761		2.53	0.271142		2.53	0.236231
	2.54	0.236852		2.54	0.277206		2.54	0.543003		2.54	0.173603		2.54	0.240502
	2.55	0.261027		2.55	0.225392		2.55	0.614969		2.55	0.219042		2.55	0.234023
	2.56	0.205598		2.56	0.342023		2.56	0.55226		2.56	0.190606		2.56	0.231863
	2.57	0.203748		2.57	0.258931		2.57	0.55194		2.57	0.189604		2.57	0.251771
	2.58	0.269558		2.58	0.246599		2.58	0.573417		2.58	0.252878		2.58	0.254035
	2.59	0.282219		2.59	0.266373		2.59	0.587764		2.59	0.301998		2.59	0.260125
	2.6	0.221661		2.6	0.26858		2.6	0.568646		2.6	0.272436		2.6	0.270579
	2.61	0.186485		2.61	0.313086		2.61	0.569685		2.61	0.260068		2.61	0.235436
	2.62	0.288872		2.62	0.195301		2.62	0.533733		2.62	0.266251		2.62	0.232023
	2.63	0.23288		2.63	0.166049		2.63	0.600565		2.63	0.230823		2.63	0.231713
	2.64	0.239296		2.64	0.295074		2.64	0.601491		2.64	0.198115		2.64	0.254472
	2.65	0.239123		2.65	0.252086		2.65	0.605524		2.65	0.240958		2.65	0.227521
	2.66	0.187981		2.66	0.31229		2.66	0.534586		2.66	0.207386		2.66	0.234811
	2.67	0.240095		2.67	0.293854		2.67	0.553303		2.67	0.254502		2.67	0.271817
	2.68	0.212894		2.68	0.319871		2.68	0.543894		2.68	0.311434		2.68	0.27634
	2.69	0.213804		2.69	0.202939		2.69	0.669663		2.69	0.22499		2.69	0.274278
	2.7	0.182033		2.7	0.252365		2.7	0.681704		2.7	0.316412		2.7	0.259373
	2.71	0.155194		2.71	0.351396		2.71	0.599452		2.71	0.234002		2.71	0.228264
	2.72	0.147301		2.72	0.373633		2.72	0.606201		2.72	0.26084		2.72	0.225704
	2.73	0.12804		2.73	0.31271		2.73	0.545439		2.73	0.232843		2.73	0.235619
	2.74	0.157973		2.74	0.353335		2.74	0.586683		2.74	0.261056		2.74	0.283296
	2.75	0.118824		2.75	0.266147		2.75	0.604148		2.75	0.256177		2.75	0.250636
	2.76	0.196752		2.76	0.290977		2.76	0.639777		2.76	0.279894		2.76	0.323735
	2.77	0.168032		2.77	0.218003		2.77	0.675466		2.77	0.262052		2.77	0.263398
	2.78	0.171914		2.78	0.254563		2.78	0.656316		2.78	0.225286		2.78	0.257867
	2.79	0.221731		2.79	0.295725		2.79	0.559098		2.79	0.301343		2.79	0.264721
	2.8	0.190577		2.8	0.213494		2.8	0.529373		2.8	0.246279		2.8	0.254421
	2.81	0.208151		2.81	0.185718		2.81	0.541762		2.81	0.264554		2.81	0.276107
	2.82	0.240764		2.82	0.210609		2.82	0.527932		2.82	0.252994		2.82	0.290935
	2.83	0.215966		2.83	0.22628		2.83	0.539794		2.83	0.291733		2.83	0.277878
	2.84	0.198236		2.84	0.229663		2.84	0.575548		2.84	0.289301		2.84	0.232218
	2.85	0.228661		2.85	0.2309		2.85	0.580154		2.85	0.238551		2.85	0.254435
	2.86	0.279324		2.86	0.226237		2.86	0.646602		2.86	0.289894		2.86	0.261724
	2.87	0.257119		2.87	0.189491		2.87	0.596651		2.87	0.248823		2.87	0.288407
	2.88	0.270537		2.88	0.198523		2.88	0.580473		2.88	0.255977		2.88	0.214461
	2.89	0.190214		2.89	0.186314		2.89	0.523318		2.89	0.271447		2.89	0.231658
	2.9	0.158147		2.9	0.190148		2.9	0.551756		2.9	0.252777		2.9	0.264974
	2.91	0.210287		2.91	0.217256		2.91	0.557237		2.91	0.299177		2.91	0.281795
	2.92	0.204646		2.92	0.22985		2.92	0.563217		2.92	0.263411		2.92	0.246407
	2.93	0.199005		2.93	0.216033		2.93	0.554013		2.93	0.247553		2.93	0.212039
	2.94	0.218435		2.94	0.176729		2.94	0.57591		2.94	0.271812		2.94	0.245296
	2.95	0.23153		2.95	0.23544		2.95	0.518225		2.95	0.283032		2.95	0.24664
	2.96	0.133487		2.96	0.263906		2.96	0.537992		2.96	0.337588		2.96	0.262719
	2.97	0.146271		2.97	0.194648		2.97	0.578253		2.97	0.30231		2.97	0.359678
	2.98	0.175557		2.98	0.274196		2.98	0.501458		2.98	0.260482		2.98	0.293606
	2.99	0.234343		2.99	0.209453		2.99	0.533481		2.99	0.268254		2.99	0.274215
	3	0.145535		3	0.359773		3	0.546361		3	0.277393		3	0.27161
	3.01	0.165424		3.01	0.29316		3.01	0.517171		3.01	0.323737		3.01	0.241913
	3.02	0.18735		3.02	0.280906		3.02	0.631178		3.02	0.295067		3.02	0.288246
	3.03	0.105224		3.03	0.203344		3.03	0.531514		3.03	0.265554		3.03	0.218539
	3.04	0.116898		3.04	0.233133		3.04	0.535343		3.04	0.206595		3.04	0.259907
	3.05	0.138179		3.05	0.301627		3.05	0.509053		3.05	0.259532		3.05	0.274259
	3.06	0.148155		3.06	0.244643		3.06	0.563769		3.06	0.25725		3.06	0.261549
	3.07	0.0945964		3.07	0.247189		3.07	0.510431		3.07	0.28167		3.07	0.221055
	3.08	0.109149		3.08	0.265273		3.08	0.562659		3.08	0.250651		3.08	0.210591
	3.09	0.177598		3.09	0.340997		3.09	0.542457		3.09	0.336501		3.09	0.25421
	3.1	0.158987		3.1	0.327805		3.1	0.51245		3.1	0.256787		3.1	0.250184
	3.11	0.172446		3.11	0.3025		3.11	0.509526		3.11	0.31132		3.11	0.261662
	3.12	0.184967		3.12	0.267908		3.12	0.546953		3.12	0.307824		3.12	0.223776
	3.13	0.170642		3.13	0.256663		3.13	0.564611		3.13	0.271728		3.13	0.260074
	3.14	0.248555		3.14	0.256027		3.14	0.608225		3.14	0.252815		3.14	0.233782
	3.15	0.249688		3.15	0.231784		3.15	0.560636		3.15	0.222906		3.15	0.271887
	3.16	0.178177		3.16	0.227829		3.16	0.573545		3.16	0.241021		3.16	0.188889
	3.17	0.194848		3.17	0.228124		3.17	0.571086		3.17	0.264881		3.17	0.215835
	3.18	0.141391		3.18	0.213769		3.18	0.592572		3.18	0.246762		3.18	0.203426
	3.19	0.184383		3.19	0.224361		3.19	0.540286		3.19	0.238287		3.19	0.203474
	3.2	0.22712		3.2	0.209121		3.2	0.532493		3.2	0.235013		3.2	0.231009
	3.21	0.240339		3.21	0.17167		3.21	0.53355		3.21	0.19821		3.21	0.251076
	3.22	0.220635		3.22	0.290485		3.22	0.543857		3.22	0.204475		3.22	0.237318
	3.23	0.21992		3.23	0.265191		3.23	0.569336		3.23	0.216426		3.23	0.227812
	3.24	0.242036		3.24	0.226764		3.24	0.560621		3.24	0.245875		3.24	0.239222
	3.25	0.244935		3.25	0.264688		3.25	0.570268		3.25	0.210015		3.25	0.254077
	3.26	0.237896		3.26	0.261067		3.26	0.590725		3.26	0.195877		3.26	0.229414
	3.27	0.259075		3.27	0.223541		3.27	0.575353		3.27	0.212342		3.27	0.214061
	3.28	0.193376		3.28	0.21914		3.28	0.571854		3.28	0.181987		3.28	0.220457
	3.29	0.203029		3.29	0.317573		3.29	0.578306		3.29	0.219054		3.29	0.186852
	3.3	0.18841		3.3	0.303165		3.3	0.543041		3.3	0.255465		3.3	0.208383
	3.31	0.227841		3.31	0.313604		3.31	0.528151		3.31	0.251044		3.31	0.190869
	3.32	0.214268		3.32	0.275157		3.32	0.53659		3.32	0.275619		3.32	0.203847
	3.33	0.254947		3.33	0.267684		3.33	0.566432		3.33	0.213977		3.33	0.245832
	3.34	0.248954		3.34	0.340339		3.34	0.578207		3.34	0.230802		3.34	0.225268
	3.35	0.201293		3.35	0.318016		3.35	0.501007		3.35	0.230076		3.35	0.25071
	3.36	0.176357		3.36	0.273569		3.36	0.474098		3.36	0.220254		3.36	0.201171
	3.37	0.176545		3.37	0.265206		3.37	0.51905		3.37	0.255956		3.37	0.199666
	3.38	0.189703		3.38	0.204759		3.38	0.53785		3.38	0.227016		3.38	0.230559
	3.39	0.167337		3.39	0.287537		3.39	0.488017		3.39	0.248239		3.39	0.193739
	3.4	0.185114		3.4	0.273444		3.4	0.485372		3.4	0.260326		3.4	0.235143
	3.41	0.190119		3.41	0.24701		3.41	0.53902		3.41	0.282738		3.41	0.257684
	3.42	0.228479		3.42	0.302505		3.42	0.551159		3.42	0.260378		3.42	0.256412
	3.43	0.202415		3.43	0.271569		3.43	0.536208		3.43	0.302892		3.43	0.38199
	3.44	0.285336		3.44	0.303419		3.44	0.459379		3.44	0.300488		3.44	0.318306
	3.45	0.269599		3.45	0.245496		3.45	0.512271		3.45	0.184506		3.45	0.258937
	3.46	0.304386		3.46	0.269352		3.46	0.568887		3.46	0.206268		3.46	0.318584
	3.47	0.286967		3.47	0.257609		3.47	0.555713		3.47	0.271238		3.47	0.315862
	3.48	0.273053		3.48	0.337361		3.48	0.546068		3.48	0.226213		3.48	0.282249
	3.49	0.226246		3.49	0.240745		3.49	0.550956		3.49	0.229038		3.49	0.290638
	3.5	0.172608		3.5	0.264551		3.5	0.548017		3.5	0.210458		3.5	0.222389
	3.51	0.196105		3.51	0.26747		3.51	0.568112		3.51	0.200064		3.51	0.249078
	3.52	0.172849		3.52	0.201609		3.52	0.556044		3.52	0.232383		3.52	0.198891
	3.53	0.182328		3.53	0.217094		3.53	0.552511		3.53	0.230876		3.53	0.29988
	3.54	0.176081		3.54	0.251546		3.54	0.6075		3.54	0.191282		3.54	0.275743
	3.55	0.171426		3.55	0.251496		3.55	0.651116		3.55	0.203896		3.55	0.297387
	3.56	0.155318		3.56	0.269298		3.56	0.58464		3.56	0.240956		3.56	0.313969
	3.57	0.178232		3.57	0.223434		3.57	0.631072		3.57	0.227301		3.57	0.224454
	3.58	0.217728		3.58	0.252036		3.58	0.672235		3.58	0.270829		3.58	0.20246
	3.59	0.259331		3.59	0.252104		3.59	0.592922		3.59	0.221641		3.59	0.22631
	3.6	0.217979		3.6	0.215748		3.6	0.575584		3.6	0.222778		3.6	0.227704
	3.61	0.154314		3.61	0.193187		3.61	0.555212		3.61	0.222336		3.61	0.254018
	3.62	0.148069		3.62	0.206893		3.62	0.565146		3.62	0.233189		3.62	0.253951
	3.63	0.155502		3.63	0.200377		3.63	0.620523		3.63	0.25965		3.63	0.225745
	3.64	0.227891		3.64	0.198234		3.64	0.555713		3.64	0.283513		3.64	0.206259
	3.65	0.172094		3.65	0.183522		3.65	0.547796		3.65	0.27419		3.65	0.245744
	3.66	0.188166		3.66	0.16733		3.66	0.573066		3.66	0.24698		3.66	0.241209
	3.67	0.227232		3.67	0.214292		3.67	0.588864		3.67	0.235643		3.67	0.220989
	3.68	0.267208		3.68	0.226393		3.68	0.552711		3.68	0.226398		3.68	0.209641
	3.69	0.189813		3.69	0.278334		3.69	0.560498		3.69	0.228103		3.69	0.246666
	3.7	0.184597		3.7	0.241994		3.7	0.554369		3.7	0.27106		3.7	0.206836
	3.71	0.172191		3.71	0.277779		3.71	0.618387		3.71	0.277333		3.71	0.240661
	3.72	0.202609		3.72	0.382876		3.72	0.508912		3.72	0.311038		3.72	0.249094
	3.73	0.152628		3.73	0.400345		3.73	0.542907		3.73	0.292114		3.73	0.241376
	3.74	0.174069		3.74	0.400651		3.74	0.546419		3.74	0.326879		3.74	0.216218
	3.75	0.142839		3.75	0.320804		3.75	0.529091		3.75	0.320967		3.75	0.235612
	3.76	0.176086		3.76	0.280822		3.76	0.52668		3.76	0.316658		3.76	0.25665
	3.77	0.158462		3.77	0.218812		3.77	0.529597		3.77	0.320239		3.77	0.252885
	3.78	0.194068		3.78	0.25768		3.78	0.532104		3.78	0.348738		3.78	0.255155
	3.79	0.244559		3.79	0.226887		3.79	0.520221		3.79	0.328719		3.79	0.254262
	3.8	0.242792		3.8	0.177888		3.8	0.52203		3.8	0.296904		3.8	0.222753
	3.81	0.244559		3.81	0.161474		3.81	0.522247		3.81	0.344794		3.81	0.244487
	3.82	0.229982		3.82	0.167058		3.82	0.576234		3.82	0.36274		3.82	0.225712
	3.83	0.232393		3.83	0.166076		3.83	0.537188		3.83	0.319055		3.83	0.24185
	3.84	0.246565		3.84	0.212947		3.84	0.600114		3.84	0.258752		3.84	0.258303
	3.85	0.271958		3.85	0.154352		3.85	0.592235		3.85	0.38636		3.85	0.251657
	3.86	0.237482		3.86	0.186526		3.86	0.557897		3.86	0.30566		3.86	0.261325
	3.87	0.222212		3.87	0.272655		3.87	0.553391		3.87	0.267293		3.87	0.237595
	3.88	0.265149		3.88	0.231464		3.88	0.559494		3.88	0.306136		3.88	0.243318
	3.89	0.245876		3.89	0.269969		3.89	0.550588		3.89	0.320967		3.89	0.251717
	3.9	0.211136		3.9	0.297037		3.9	0.571161		3.9	0.334858		3.9	0.251186
	3.91	0.250449		3.91	0.30038		3.91	0.570624		3.91	0.252276		3.91	0.227119
	3.92	0.196599		3.92	0.29093		3.92	0.587098		3.92	0.297099		3.92	0.221219
	3.93	0.219952		3.93	0.229186		3.93	0.588777		3.93	0.276965		3.93	0.220501
	3.94	0.183933		3.94	0.206975		3.94	0.556136		3.94	0.295264		3.94	0.230227
	3.95	0.193294		3.95	0.257448		3.95	0.585709		3.95	0.318045		3.95	0.21106
	3.96	0.177781		3.96	0.229		3.96	0.605052		3.96	0.277406		3.96	0.243744
	3.97	0.159806		3.97	0.195962		3.97	0.514585		3.97	0.337319		3.97	0.245541
	3.98	0.180014		3.98	0.217292		3.98	0.544076		3.98	0.399552		3.98	0.247841
	3.99	0.119466		3.99	0.158152		3.99	0.537728		3.99	0.390123		3.99	0.210697
	4	0.157105		4	0.202501		4	0.510634		4	0.445905		4	0.236776
	4.01	0.152493		4.01	0.207968		4.01	0.546562		4.01	0.332747		4.01	0.251885
	4.02	0.147608		4.02	0.275559		4.02	0.546424		4.02	0.315382		4.02	0.264576
	4.03	0.145335		4.03	0.257595		4.03	0.546397		4.03	0.344934		4.03	0.228183
	4.04	0.159865		4.04	0.219072		4.04	0.522293		4.04	0.301104		4.04	0.218284
	4.05	0.160793		4.05	0.299203		4.05	0.53563		4.05	0.28502		4.05	0.246535
	4.06	0.141205		4.06	0.270147		4.06	0.517888		4.06	0.270393		4.06	0.195826
	4.07	0.134039		4.07	0.233108		4.07	0.549644		4.07	0.348779		4.07	0.220962
	4.08	0.158214		4.08	0.260887		4.08	0.558099		4.08	0.28585		4.08	0.193733
	4.09	0.130549		4.09	0.210919		4.09	0.546166		4.09	0.300541		4.09	0.189844
	4.1	0.13779		4.1	0.281048		4.1	0.585822		4.1	0.337859		4.1	0.232976
	4.11	0.133704		4.11	0.219575		4.11	0.51833		4.11	0.321008		4.11	0.229442
	4.12	0.169335		4.12	0.260158		4.12	0.533007		4.12	0.307461		4.12	0.220138
	4.13	0.116353		4.13	0.308586		4.13	0.554875		4.13	0.335171		4.13	0.254535
	4.14	0.167581		4.14	0.275424		4.14	0.544379		4.14	0.331148		4.14	0.235386
	4.15	0.142681		4.15	0.260514		4.15	0.522249		4.15	0.300239		4.15	0.257314
	4.16	0.195587		4.16	0.267827		4.16	0.528781		4.16	0.31828		4.16	0.242605
	4.17	0.150682		4.17	0.260045		4.17	0.568113		4.17	0.304384		4.17	0.240518
	4.18	0.215191		4.18	0.255812		4.18	0.557493		4.18	0.396458		4.18	0.264669
	4.19	0.227885		4.19	0.208862		4.19	0.537932		4.19	0.2757		4.19	0.250098
	4.2	0.293426		4.2	0.207395		4.2	0.526762		4.2	0.289284		4.2	0.218251
	4.21	0.275158		4.21	0.233245		4.21	0.567758		4.21	0.285595		4.21	0.29166
	4.22	0.232391		4.22	0.234643		4.22	0.512579		4.22	0.360959		4.22	0.251564
	4.23	0.231033		4.23	0.278811		4.23	0.570945		4.23	0.325642		4.23	0.272302
	4.24	0.228058		4.24	0.251386		4.24	0.58422		4.24	0.282094		4.24	0.266499
	4.25	0.205257		4.25	0.270882		4.25	0.527494		4.25	0.296872		4.25	0.245823
	4.26	0.164657		4.26	0.305111		4.26	0.547579		4.26	0.310378		4.26	0.267192
	4.27	0.16902		4.27	0.300606		4.27	0.560168		4.27	0.285307		4.27	0.258501
	4.28	0.20758		4.28	0.259801		4.28	0.589546		4.28	0.27649		4.28	0.226532
	4.29	0.18314		4.29	0.232889		4.29	0.598153		4.29	0.279477		4.29	0.261169
	4.3	0.186814		4.3	0.25682		4.3	0.582276		4.3	0.281508		4.3	0.219153
	4.31	0.165374		4.31	0.243929		4.31	0.572403		4.31	0.287127		4.31	0.232333
	4.32	0.19931		4.32	0.296291		4.32	0.604701		4.32	0.270444		4.32	0.31626
	4.33	0.189014		4.33	0.311503		4.33	0.545966		4.33	0.290614		4.33	0.286991
	4.34	0.132117		4.34	0.34003		4.34	0.592533		4.34	0.260007		4.34	0.377161
	4.35	0.164399		4.35	0.262303		4.35	0.57217		4.35	0.235605		4.35	0.353364
	4.36	0.150548		4.36	0.249296		4.36	0.608599		4.36	0.257258		4.36	0.352031
	4.37	0.206342		4.37	0.228767		4.37	0.541886		4.37	0.290525		4.37	0.328042
	4.38	0.121318		4.38	0.26917		4.38	0.577149		4.38	0.274548		4.38	0.322911
	4.39	0.212993		4.39	0.268376		4.39	0.580186		4.39	0.307395		4.39	0.337335
	4.4	0.148869		4.4	0.255008		4.4	0.515033		4.4	0.31068		4.4	0.321217
	4.41	0.134167		4.41	0.291178		4.41	0.546888		4.41	0.256934		4.41	0.301787
	4.42	0.160378		4.42	0.259892		4.42	0.542772		4.42	0.289152		4.42	0.300871
	4.43	0.184032		4.43	0.254676		4.43	0.556126		4.43	0.331018		4.43	0.346821
	4.44	0.16458		4.44	0.220876		4.44	0.55341		4.44	0.272938		4.44	0.295958
	4.45	0.162447		4.45	0.19463		4.45	0.525884		4.45	0.299642		4.45	0.254914
	4.46	0.146137		4.46	0.202513		4.46	0.578177		4.46	0.355424		4.46	0.312155
	4.47	0.160641		4.47	0.222899		4.47	0.545869		4.47	0.385207		4.47	0.281825
	4.48	0.191205		4.48	0.2208		4.48	0.567375		4.48	0.330211		4.48	0.347692
	4.49	0.171209		4.49	0.215829		4.49	0.562733		4.49	0.271265		4.49	0.343743
	4.5	0.170975		4.5	0.218073		4.5	0.534179		4.5	0.236378		4.5	0.221597
	4.51	0.173705		4.51	0.257342		4.51	0.512819		4.51	0.322038		4.51	0.222595
	4.52	0.161532		4.52	0.22186		4.52	0.528304		4.52	0.310504		4.52	0.214673
	4.53	0.132227		4.53	0.240569		4.53	0.588309		4.53	0.365467		4.53	0.242615
	4.54	0.135998		4.54	0.235011		4.54	0.606512		4.54	0.343026		4.54	0.232243
	4.55	0.135559		4.55	0.21472		4.55	0.52543		4.55	0.359704		4.55	0.238149
	4.56	0.13546		4.56	0.247771		4.56	0.545212		4.56	0.401019		4.56	0.220573
	4.57	0.15853		4.57	0.215993		4.57	0.621025		4.57	0.333342		4.57	0.216019
	4.58	0.145742		4.58	0.234714		4.58	0.675127		4.58	0.290421		4.58	0.213886
	4.59	0.174352		4.59	0.239203		4.59	0.678096		4.59	0.299025		4.59	0.224301
	4.6	0.148099		4.6	0.212799		4.6	0.683308		4.6	0.377933		4.6	0.243348
	4.61	0.137454		4.61	0.228809		4.61	0.634147		4.61	0.295801		4.61	0.241806
	4.62	0.172182		4.62	0.18952		4.62	0.639633		4.62	0.342444		4.62	0.247559
	4.63	0.177685		4.63	0.209479		4.63	0.634647		4.63	0.379316		4.63	0.208746
	4.64	0.19259		4.64	0.257855		4.64	0.655281		4.64	0.431763		4.64	0.265701
	4.65	0.150214		4.65	0.243779		4.65	0.670053		4.65	0.34814		4.65	0.212519
	4.66	0.166454		4.66	0.252039		4.66	0.66948		4.66	0.329267		4.66	0.212554
	4.67	0.191473		4.67	0.183519		4.67	0.658977		4.67	0.26353		4.67	0.262089
	4.68	0.233005		4.68	0.246738		4.68	0.669979		4.68	0.281614		4.68	0.222031
	4.69	0.217862		4.69	0.148806		4.69	0.657195		4.69	0.30629		4.69	0.223304
	4.7	0.190841		4.7	0.187385		4.7	0.70241		4.7	0.291472		4.7	0.216016
	4.71	0.197227		4.71	0.162478		4.71	0.636227		4.71	0.279894		4.71	0.211033
	4.72	0.183844		4.72	0.150594		4.72	0.637646		4.72	0.290001		4.72	0.228098
	4.73	0.169582		4.73	0.167005		4.73	0.630652		4.73	0.290788		4.73	0.237285
	4.74	0.169521		4.74	0.15731		4.74	0.640631		4.74	0.300358		4.74	0.228984
	4.75	0.158007		4.75	0.160512		4.75	0.605421		4.75	0.302781		4.75	0.244203
	4.76	0.165666		4.76	0.181973		4.76	0.615608		4.76	0.329836		4.76	0.233789
	4.77	0.112392		4.77	0.168615		4.77	0.665024		4.77	0.279686		4.77	0.26165
	4.78	0.13911		4.78	0.198113		4.78	0.662511		4.78	0.219001		4.78	0.252984
	4.79	0.161174		4.79	0.205864		4.79	0.647979		4.79	0.263869		4.79	0.262975
	4.8	0.153915		4.8	0.208566		4.8	0.674895		4.8	0.250821		4.8	0.257956
	4.81	0.125749		4.81	0.210921		4.81	0.615867		4.81	0.262173		4.81	0.222214
	4.82	0.123028		4.82	0.294066		4.82	0.633186		4.82	0.256615		4.82	0.208798
	4.83	0.177269		4.83	0.332318		4.83	0.616997		4.83	0.299534		4.83	0.241878
	4.84	0.174206		4.84	0.263987		4.84	0.691037		4.84	0.27419		4.84	0.260948
	4.85	0.113089		4.85	0.218711		4.85	0.642361		4.85	0.331555		4.85	0.20983
	4.86	0.210612		4.86	0.265924		4.86	0.639135		4.86	0.318056		4.86	0.206831
	4.87	0.132167		4.87	0.2231		4.87	0.677845		4.87	0.28654		4.87	0.237501
	4.88	0.149916		4.88	0.207043		4.88	0.655871		4.88	0.26343		4.88	0.255309
	4.89	0.178602		4.89	0.265294		4.89	0.668026		4.89	0.255142		4.89	0.243709
	4.9	0.12574		4.9	0.243466		4.9	0.679387		4.9	0.263276		4.9	0.203446
	4.91	0.170534		4.91	0.220197		4.91	0.65751		4.91	0.269558		4.91	0.284363
	4.92	0.155125		4.92	0.234724		4.92	0.665734		4.92	0.282541		4.92	0.268657
	4.93	0.191215		4.93	0.201303		4.93	0.655754		4.93	0.33327		4.93	0.254013
	4.94	0.130898		4.94	0.20059		4.94	0.721787		4.94	0.290777		4.94	0.24045
	4.95	0.193856		4.95	0.252347		4.95	0.702279		4.95	0.221971		4.95	0.276047
	4.96	0.176576		4.96	0.232317		4.96	0.706841		4.96	0.289513		4.96	0.26354
	4.97	0.214366		4.97	0.217774		4.97	0.704291		4.97	0.303059		4.97	0.278015
	4.98	0.0978553		4.98	0.217231		4.98	0.718932		4.98	0.353781		4.98	0.301146
	4.99	0.176038		4.99	0.197613		4.99	0.708013		4.99	0.385358		4.99	0.261723
	5	0.158033		5	0.243304		5	0.693814		5	0.303472		5	0.227698
	5.01	0.18769		5.01	0.253308		5.01	0.698121		5.01	0.361101		5.01	0.271972
	5.02	0.196471		5.02	0.256901		5.02	0.7354		5.02	0.386832		5.02	0.294107
	5.03	0.269693		5.03	0.317064		5.03	0.698505		5.03	0.377533		5.03	0.350872
	5.04	0.201717		5.04	0.249623		5.04	0.681489		5.04	0.289268		5.04	0.277542
	5.05	0.197594		5.05	0.256787		5.05	0.665749		5.05	0.284541		5.05	0.261168
	5.06	0.2545		5.06	0.220113		5.06	0.664934		5.06	0.229911		5.06	0.272494
	5.07	0.218988		5.07	0.187737		5.07	0.684482		5.07	0.272155		5.07	0.297163
	5.08	0.244523		5.08	0.18214		5.08	0.669727		5.08	0.322126		5.08	0.264438
	5.09	0.225291		5.09	0.187988		5.09	0.671749		5.09	0.309798		5.09	0.283384
	5.1	0.191542		5.1	0.198715		5.1	0.649134		5.1	0.273499		5.1	0.258466
	5.11	0.159696		5.11	0.194392		5.11	0.667739		5.11	0.3197		5.11	0.233761
	5.12	0.130142		5.12	0.220951		5.12	0.649755		5.12	0.284596		5.12	0.230316
	5.13	0.115074		5.13	0.158875		5.13	0.66444		5.13	0.253821		5.13	0.213909
	5.14	0.164333		5.14	0.178891		5.14	0.651619		5.14	0.270509		5.14	0.234491
	5.15	0.161492		5.15	0.165779		5.15	0.636341		5.15	0.287819		5.15	0.255315
	5.16	0.182993		5.16	0.188583		5.16	0.668084		5.16	0.298004		5.16	0.326968
	5.17	0.204441		5.17	0.216216		5.17	0.653231		5.17	0.275081		5.17	0.333977
	5.18	0.211143		5.18	0.181866		5.18	0.687542		5.18	0.260635		5.18	0.364277
	5.19	0.238518		5.19	0.194543		5.19	0.685142		5.19	0.273973		5.19	0.316535
	5.2	0.241292		5.2	0.184673		5.2	0.694746		5.2	0.337638		5.2	0.325552
	5.21	0.327317		5.21	0.181488		5.21	0.681326		5.21	0.304963		5.21	0.341216
	5.22	0.310652		5.22	0.229035		5.22	0.694305		5.22	0.274402		5.22	0.291715
	5.23	0.241483		5.23	0.225603		5.23	0.685859		5.23	0.305621		5.23	0.307272
	5.24	0.318915		5.24	0.18699		5.24	0.715494		5.24	0.259219		5.24	0.276728
	5.25	0.273622		5.25	0.240172		5.25	0.677437		5.25	0.240214		5.25	0.294664
	5.26	0.302256		5.26	0.214541		5.26	0.690238		5.26	0.270909		5.26	0.254742
	5.27	0.262838		5.27	0.186812		5.27	0.702695		5.27	0.276956		5.27	0.304875
	5.28	0.24715		5.28	0.165526		5.28	0.662161		5.28	0.324806		5.28	0.3215
	5.29	0.246996		5.29	0.179085		5.29	0.662067		5.29	0.271226		5.29	0.284576
	5.3	0.304172		5.3	0.199978		5.3	0.6677		5.3	0.213584		5.3	0.300015
	5.31	0.27646		5.31	0.217317		5.31	0.680489		5.31	0.248668		5.31	0.32358
	5.32	0.268014		5.32	0.226574		5.32	0.67967		5.32	0.245375		5.32	0.334782
	5.33	0.245605		5.33	0.279782		5.33	0.621095		5.33	0.213099		5.33	0.387805
	5.34	0.239473		5.34	0.300303		5.34	0.615609		5.34	0.344158		5.34	0.418697
	5.35	0.221487		5.35	0.289809		5.35	0.64363		5.35	0.285841		5.35	0.406425
	5.36	0.263601		5.36	0.295626		5.36	0.650921		5.36	0.255923		5.36	0.382557
	5.37	0.175419		5.37	0.293132		5.37	0.6505		5.37	0.264601		5.37	0.385184
	5.38	0.212101		5.38	0.332452		5.38	0.665134		5.38	0.247751		5.38	0.370072
	5.39	0.190252		5.39	0.284635		5.39	0.661127		5.39	0.311618		5.39	0.39598
	5.4	0.165494		5.4	0.311259		5.4	0.654255		5.4	0.205451		5.4	0.439097
	5.41	0.172223		5.41	0.226866		5.41	0.66376		5.41	0.174624		5.41	0.288735
	5.42	0.143614		5.42	0.147963		5.42	0.663239		5.42	0.201248		5.42	0.296567
	5.43	0.199866		5.43	0.189959		5.43	0.59996		5.43	0.216042		5.43	0.291156
	5.44	0.223099		5.44	0.167655		5.44	0.620974		5.44	0.187115		5.44	0.345217
	5.45	0.180544		5.45	0.178191		5.45	0.648837		5.45	0.220831		5.45	0.319921
	5.46	0.2006		5.46	0.185462		5.46	0.540439		5.46	0.270391		5.46	0.312905
	5.47	0.253889		5.47	0.174058		5.47	0.566912		5.47	0.237396		5.47	0.378889
	5.48	0.187339		5.48	0.168555		5.48	0.572779		5.48	0.261442		5.48	0.294786
	5.49	0.170479		5.49	0.159594		5.49	0.560283		5.49	0.187309		5.49	0.319884
	5.5	0.176983		5.5	0.218409		5.5	0.573607		5.5	0.182455		5.5	0.332734
	5.51	0.144278		5.51	0.203517		5.51	0.607666		5.51	0.202924		5.51	0.332849
	5.52	0.168368		5.52	0.204991		5.52	0.603246		5.52	0.23929		5.52	0.390298
	5.53	0.179097		5.53	0.224175		5.53	0.58007		5.53	0.215359		5.53	0.404087
	5.54	0.2188		5.54	0.228349		5.54	0.609998		5.54	0.243956		5.54	0.30031
	5.55	0.168218		5.55	0.218592		5.55	0.606903		5.55	0.222902		5.55	0.312863
	5.56	0.132957		5.56	0.274773		5.56	0.619179		5.56	0.258039		5.56	0.308719
	5.57	0.155398		5.57	0.30969		5.57	0.607891		5.57	0.279605		5.57	0.341739
	5.58	0.201571		5.58	0.197813		5.58	0.613061		5.58	0.313333		5.58	0.353872
	5.59	0.199367		5.59	0.224565		5.59	0.633521		5.59	0.316168		5.59	0.339027
	5.6	0.200768		5.6	0.241319		5.6	0.670653		5.6	0.333811		5.6	0.335985
	5.61	0.165091		5.61	0.235061		5.61	0.648887		5.61	0.273228		5.61	0.331637
	5.62	0.140617		5.62	0.268494		5.62	0.636473		5.62	0.277696		5.62	0.32096
	5.63	0.208792		5.63	0.241474		5.63	0.605985		5.63	0.236599		5.63	0.35159
	5.64	0.21152		5.64	0.263196		5.64	0.638722		5.64	0.180004		5.64	0.351543
	5.65	0.149041		5.65	0.251984		5.65	0.64439		5.65	0.127263		5.65	0.255711
	5.66	0.17309		5.66	0.277203		5.66	0.646781		5.66	0.170361		5.66	0.313958
	5.67	0.156874		5.67	0.272826		5.67	0.624617		5.67	0.204701		5.67	0.313263
	5.68	0.164109		5.68	0.206455		5.68	0.642112		5.68	0.185601		5.68	0.297775
	5.69	0.14278		5.69	0.209602		5.69	0.669857		5.69	0.228836		5.69	0.303617
	5.7	0.142735		5.7	0.218109		5.7	0.660055		5.7	0.246735		5.7	0.315316
	5.71	0.147416		5.71	0.2417		5.71	0.676091		5.71	0.259893		5.71	0.329726
	5.72	0.13058		5.72	0.262376		5.72	0.630653		5.72	0.214783		5.72	0.314683
	5.73	0.131411		5.73	0.239256		5.73	0.666169		5.73	0.2205		5.73	0.324344
	5.74	0.138528		5.74	0.210143		5.74	0.662574		5.74	0.202888		5.74	0.308621
	5.75	0.109448		5.75	0.242187		5.75	0.666026		5.75	0.246174		5.75	0.443891
	5.76	0.156044		5.76	0.204577		5.76	0.702726		5.76	0.244316		5.76	0.354373
	5.77	0.136373		5.77	0.247789		5.77	0.676728		5.77	0.243548		5.77	0.294016
	5.78	0.175626		5.78	0.25185		5.78	0.698338		5.78	0.21413		5.78	0.303626
	5.79	0.175234		5.79	0.236942		5.79	0.674934		5.79	0.302801		5.79	0.288953
	5.8	0.139344		5.8	0.256906		5.8	0.649586		5.8	0.349343		5.8	0.302032
	5.81	0.126713		5.81	0.234616		5.81	0.671194		5.81	0.206776		5.81	0.258346
	5.82	0.186721		5.82	0.188713		5.82	0.64739		5.82	0.228555		5.82	0.248091
	5.83	0.177271		5.83	0.207789		5.83	0.633459		5.83	0.209508		5.83	0.24696
	5.84	0.187481		5.84	0.208492		5.84	0.668277		5.84	0.248377		5.84	0.285942
	5.85	0.147392		5.85	0.187172		5.85	0.653447		5.85	0.201243		5.85	0.318869
	5.86	0.154585		5.86	0.185769		5.86	0.635207		5.86	0.182677		5.86	0.329078
	5.87	0.126813		5.87	0.195543		5.87	0.652018		5.87	0.203761		5.87	0.305672
	5.88	0.107072		5.88	0.233982		5.88	0.648649		5.88	0.264847		5.88	0.335153
	5.89	0.0922074		5.89	0.232358		5.89	0.697635		5.89	0.241068		5.89	0.350679
	5.9	0.13996		5.9	0.228512		5.9	0.738637		5.9	0.193693		5.9	0.378839
	5.91	0.102287		5.91	0.206876		5.91	0.736871		5.91	0.15934		5.91	0.302092
	5.92	0.130395		5.92	0.173559		5.92	0.733052		5.92	0.17969		5.92	0.298097
	5.93	0.1507		5.93	0.167592		5.93	0.712673		5.93	0.17223		5.93	0.303539
	5.94	0.160852		5.94	0.211704		5.94	0.707518		5.94	0.256302		5.94	0.311498
	5.95	0.170714		5.95	0.21832		5.95	0.712144		5.95	0.295326		5.95	0.368836
	5.96	0.13243		5.96	0.215099		5.96	0.69481		5.96	0.180575		5.96	0.315103
	5.97	0.200329		5.97	0.227406		5.97	0.715458		5.97	0.215224		5.97	0.334558
	5.98	0.186646		5.98	0.205069		5.98	0.731831		5.98	0.225365		5.98	0.276113
	5.99	0.16249		5.99	0.194975		5.99	0.68424		5.99	0.280713		5.99	0.338374
	6	0.166904		6	0.251518		6	0.76864		6	0.231522		6	0.36329
	6.01	0.189632		6.01	0.279021		6.01	0.709781		6.01	0.210945		6.01	0.365497
	6.02	0.183755		6.02	0.217696		6.02	0.713224		6.02	0.250589		6.02	0.402391
	6.03	0.158591		6.03	0.224115		6.03	0.729226		6.03	0.205492		6.03	0.400608
	6.04	0.143811		6.04	0.229562		6.04	0.728731		6.04	0.244873		6.04	0.360784
	6.05	0.123029		6.05	0.232546		6.05	0.679065		6.05	0.229419		6.05	0.356212
	6.06	0.208232		6.06	0.261447		6.06	0.668265		6.06	0.287436		6.06	0.314907
	6.07	0.194935		6.07	0.212551		6.07	0.65251		6.07	0.301131		6.07	0.279973
	6.08	0.177663		6.08	0.182141		6.08	0.652371		6.08	0.246229		6.08	0.340241
	6.09	0.194052		6.09	0.194513		6.09	0.673401		6.09	0.24306		6.09	0.376901
	6.1	0.175843		6.1	0.275218		6.1	0.671524		6.1	0.303513		6.1	0.344209
	6.11	0.139299		6.11	0.226209		6.11	0.711979		6.11	0.288558		6.11	0.268807
	6.12	0.165893		6.12	0.241969		6.12	0.700004		6.12	0.277374		6.12	0.271002
	6.13	0.145516		6.13	0.210249		6.13	0.702659		6.13	0.204014		6.13	0.336995
	6.14	0.16792		6.14	0.231286		6.14	0.781948		6.14	0.201937		6.14	0.299026
	6.15	0.164154		6.15	0.206914		6.15	0.71601		6.15	0.21508		6.15	0.308855
	6.16	0.160846		6.16	0.218489		6.16	0.689946		6.16	0.203056		6.16	0.322636
	6.17	0.138363		6.17	0.246197		6.17	0.772706		6.17	0.193658		6.17	0.335763
	6.18	0.150535		6.18	0.255402		6.18	0.732792		6.18	0.217203		6.18	0.330663
	6.19	0.16146		6.19	0.204725		6.19	0.703938		6.19	0.222802		6.19	0.334465
	6.2	0.154048		6.2	0.221843		6.2	0.680664		6.2	0.237341		6.2	0.318178
	6.21	0.165489		6.21	0.304568		6.21	0.659506		6.21	0.230917		6.21	0.301397
	6.22	0.19167		6.22	0.240311		6.22	0.675376		6.22	0.197952		6.22	0.34087
	6.23	0.143888		6.23	0.302788		6.23	0.715249		6.23	0.253461		6.23	0.332921
	6.24	0.147311		6.24	0.28872		6.24	0.672305		6.24	0.24754		6.24	0.348894
	6.25	0.127093		6.25	0.309175		6.25	0.703941		6.25	0.200345		6.25	0.335536
	6.26	0.158999		6.26	0.244203		6.26	0.700558		6.26	0.207969		6.26	0.342896
	6.27	0.166944		6.27	0.241431		6.27	0.719535		6.27	0.22306		6.27	0.298599
	6.28	0.154295		6.28	0.18409		6.28	0.741287		6.28	0.223403		6.28	0.337679
	6.29	0.193701		6.29	0.222234		6.29	0.755182		6.29	0.23537		6.29	0.366799
	6.3	0.136851		6.3	0.280278		6.3	0.701225		6.3	0.240222		6.3	0.346456
	6.31	0.156984		6.31	0.288628		6.31	0.722803		6.31	0.215377		6.31	0.331314
	6.32	0.212276		6.32	0.183873		6.32	0.704836		6.32	0.237211		6.32	0.317992
	6.33	0.174939		6.33	0.193263		6.33	0.688209		6.33	0.239798		6.33	0.361273
	6.34	0.207977		6.34	0.226318		6.34	0.719789		6.34	0.213757		6.34	0.302807
	6.35	0.130594		6.35	0.242148		6.35	0.719856		6.35	0.25284		6.35	0.298403
	6.36	0.171554		6.36	0.268201		6.36	0.722457		6.36	0.213799		6.36	0.324165
	6.37	0.170897		6.37	0.236795		6.37	0.742877		6.37	0.201898		6.37	0.317934
	6.38	0.16434		6.38	0.253995		6.38	0.741892		6.38	0.208168		6.38	0.290635
	6.39	0.158839		6.39	0.339055		6.39	0.7388		6.39	0.234394		6.39	0.235883
	6.4	0.167033		6.4	0.23819		6.4	0.672328		6.4	0.233135		6.4	0.257446
	6.41	0.275022		6.41	0.360519		6.41	0.772524		6.41	0.232982		6.41	0.223426
	6.42	0.20922		6.42	0.331173		6.42	0.703416		6.42	0.189598		6.42	0.276349
	6.43	0.262424		6.43	0.250284		6.43	0.683548		6.43	0.19951		6.43	0.267806
	6.44	0.211773		6.44	0.343153		6.44	0.705923		6.44	0.235605		6.44	0.325822
	6.45	0.154323		6.45	0.373563		6.45	0.724235		6.45	0.2503		6.45	0.342085
	6.46	0.147335		6.46	0.351992		6.46	0.719031		6.46	0.198396		6.46	0.315068
	6.47	0.141725		6.47	0.328014		6.47	0.751098		6.47	0.18232		6.47	0.36435
	6.48	0.180177		6.48	0.252647		6.48	0.765251		6.48	0.208696		6.48	0.419617
	6.49	0.198068		6.49	0.268852		6.49	0.757438		6.49	0.198885		6.49	0.40901
	6.5	0.178814		6.5	0.297727		6.5	0.762207		6.5	0.226535		6.5	0.400793
	6.51	0.218651		6.51	0.240867		6.51	0.736939		6.51	0.215057		6.51	0.421964
	6.52	0.198355		6.52	0.300504		6.52	0.739534		6.52	0.220821		6.52	0.399112
	6.53	0.208606		6.53	0.22953		6.53	0.763386		6.53	0.244994		6.53	0.386703
	6.54	0.166446		6.54	0.303973		6.54	0.755394		6.54	0.209499		6.54	0.412226
	6.55	0.181805		6.55	0.247692		6.55	0.776442		6.55	0.200887		6.55	0.405062
	6.56	0.177405		6.56	0.258043		6.56	0.732775		6.56	0.189411		6.56	0.417617
	6.57	0.213076		6.57	0.242527		6.57	0.671677		6.57	0.20948		6.57	0.405799
	6.58	0.193861		6.58	0.287074		6.58	0.74064		6.58	0.215175		6.58	0.408229
	6.59	0.132104		6.59	0.268511		6.59	0.696398		6.59	0.220279		6.59	0.436336
	6.6	0.184991		6.6	0.298637		6.6	0.697515		6.6	0.225818		6.6	0.416716
	6.61	0.171721		6.61	0.257786		6.61	0.758761		6.61	0.276447		6.61	0.413538
	6.62	0.173809		6.62	0.254421		6.62	0.729288		6.62	0.252165		6.62	0.391995
	6.63	0.142256		6.63	0.269758		6.63	0.779401		6.63	0.273657		6.63	0.424056
	6.64	0.174068		6.64	0.306621		6.64	0.773974		6.64	0.300133		6.64	0.423177
	6.65	0.180235		6.65	0.301355		6.65	0.74485		6.65	0.29661		6.65	0.397238
	6.66	0.166923		6.66	0.310907		6.66	0.729186		6.66	0.244769		6.66	0.418053
	6.67	0.167902		6.67	0.355489		6.67	0.730989		6.67	0.225931		6.67	0.414359
	6.68	0.167498		6.68	0.245937		6.68	0.754989		6.68	0.20167		6.68	0.424921
	6.69	0.203606		6.69	0.320337		6.69	0.728552		6.69	0.264465		6.69	0.389827
	6.7	0.245073		6.7	0.288629		6.7	0.755046		6.7	0.273757		6.7	0.410013
	6.71	0.207725		6.71	0.315276		6.71	0.715317		6.71	0.204737		6.71	0.432567
	6.72	0.196993		6.72	0.310379		6.72	0.704955		6.72	0.225274		6.72	0.376615
	6.73	0.216092		6.73	0.247083		6.73	0.758028		6.73	0.211044		6.73	0.394096
	6.74	0.172266		6.74	0.283504		6.74	0.839956		6.74	0.185114		6.74	0.379088
	6.75	0.217716		6.75	0.24683		6.75	0.83822		6.75	0.205314		6.75	0.398135
	6.76	0.181417		6.76	0.23781		6.76	0.849935		6.76	0.192566		6.76	0.404271
	6.77	0.142791		6.77	0.2277		6.77	0.829841		6.77	0.20477		6.77	0.409749
	6.78	0.215076		6.78	0.246391		6.78	0.866951		6.78	0.252967		6.78	0.380611
	6.79	0.169997		6.79	0.199559		6.79	0.87138		6.79	0.180882		6.79	0.413442
	6.8	0.152564		6.8	0.208257		6.8	0.824841		6.8	0.20648		6.8	0.405861
	6.81	0.159864		6.81	0.227023		6.81	0.861452		6.81	0.182647		6.81	0.400613
	6.82	0.137274		6.82	0.322665		6.82	0.837951		6.82	0.258345		6.82	0.35696
	6.83	0.13204		6.83	0.229935		6.83	0.809053		6.83	0.287071		6.83	0.395714
	6.84	0.149303		6.84	0.235687		6.84	0.832271		6.84	0.22714		6.84	0.382958
	6.85	0.165966		6.85	0.22298		6.85	0.847551		6.85	0.223857		6.85	0.413655
	6.86	0.194497		6.86	0.258761		6.86	0.850681		6.86	0.268006		6.86	0.407022
	6.87	0.184421		6.87	0.272386		6.87	0.881884		6.87	0.263386		6.87	0.440545
	6.88	0.199867		6.88	0.316565		6.88	0.902305		6.88	0.256708		6.88	0.403248
	6.89	0.209786		6.89	0.254261		6.89	0.860798		6.89	0.233015		6.89	0.416356
	6.9	0.169186		6.9	0.265814		6.9	0.836365		6.9	0.218788		6.9	0.425244
	6.91	0.139665		6.91	0.300032		6.91	0.843303		6.91	0.186882		6.91	0.411463
	6.92	0.111928		6.92	0.248892		6.92	0.884704		6.92	0.250452		6.92	0.428089
	6.93	0.162669		6.93	0.280848		6.93	0.864771		6.93	0.255386		6.93	0.391985
	6.94	0.102804		6.94	0.262284		6.94	0.888327		6.94	0.316534		6.94	0.436086
	6.95	0.147086		6.95	0.252651		6.95	0.865222		6.95	0.280014		6.95	0.397677
	6.96	0.165091		6.96	0.278495		6.96	0.844716		6.96	0.260119		6.96	0.405404
	6.97	0.125928		6.97	0.319582		6.97	0.87569		6.97	0.274954		6.97	0.406783
	6.98	0.130791		6.98	0.245629		6.98	0.854249		6.98	0.21715		6.98	0.407631
	6.99	0.121967		6.99	0.257758		6.99	0.815228		6.99	0.258339		6.99	0.391457
	7	0.134989		7	0.23489		7	0.823473		7	0.245066		7	0.413054
	7.01	0.14945		7.01	0.220542		7.01	0.845764		7.01	0.239735		7.01	0.412571
	7.02	0.180357		7.02	0.322178		7.02	0.864477		7.02	0.234375		7.02	0.385802
	7.03	0.187374		7.03	0.37178		7.03	0.844148		7.03	0.230241		7.03	0.399255
	7.04	0.158903		7.04	0.318557		7.04	0.892543		7.04	0.219562		7.04	0.390258
	7.05	0.138471		7.05	0.288364		7.05	0.916757		7.05	0.207466		7.05	0.412055
	7.06	0.13221		7.06	0.249907		7.06	0.91721		7.06	0.2443		7.06	0.394034
	7.07	0.159079		7.07	0.303793		7.07	0.88419		7.07	0.19451		7.07	0.420505
	7.08	0.167367		7.08	0.288396		7.08	0.892501		7.08	0.240732		7.08	0.400119
	7.09	0.211503		7.09	0.334397		7.09	0.878784		7.09	0.225792		7.09	0.39435
	7.1	0.153447		7.1	0.260914		7.1	0.901427		7.1	0.253295		7.1	0.387738
	7.11	0.176416		7.11	0.234617		7.11	0.909032		7.11	0.224613		7.11	0.407328
	7.12	0.148006		7.12	0.228953		7.12	0.93373		7.12	0.259926		7.12	0.395736
	7.13	0.202874		7.13	0.250089		7.13	0.889964		7.13	0.198967		7.13	0.324828
	7.14	0.210815		7.14	0.289663		7.14	0.877175		7.14	0.269006		7.14	0.342534
	7.15	0.190017		7.15	0.339083		7.15	0.890171		7.15	0.215583		7.15	0.320709
	7.16	0.16052		7.16	0.346655		7.16	0.83495		7.16	0.206622		7.16	0.336181
	7.17	0.169803		7.17	0.290271		7.17	0.815993		7.17	0.219386		7.17	0.276587
	7.18	0.157135		7.18	0.267497		7.18	0.888658		7.18	0.23925		7.18	0.326601
	7.19	0.161593		7.19	0.272585		7.19	0.778735		7.19	0.212929		7.19	0.314217
	7.2	0.168315		7.2	0.273846		7.2	0.790023		7.2	0.221351		7.2	0.226452
	7.21	0.183683		7.21	0.223496		7.21	0.768665		7.21	0.209178		7.21	0.195197
	7.22	0.22194		7.22	0.199932		7.22	0.780338		7.22	0.249479		7.22	0.228772
	7.23	0.181383		7.23	0.236796		7.23	0.780714		7.23	0.237015		7.23	0.230748
	7.24	0.180581		7.24	0.211373		7.24	0.788716		7.24	0.187008		7.24	0.219411
	7.25	0.169013		7.25	0.222692		7.25	0.755651		7.25	0.249127		7.25	0.187004
	7.26	0.180997		7.26	0.268861		7.26	0.731154		7.26	0.239036		7.26	0.224111
	7.27	0.192881		7.27	0.230037		7.27	0.777783		7.27	0.23444		7.27	0.272685
	7.28	0.16809		7.28	0.196107		7.28	0.774444		7.28	0.237271		7.28	0.233044
	7.29	0.183653		7.29	0.200727		7.29	0.817253		7.29	0.232849		7.29	0.214147
	7.3	0.154512		7.3	0.176162		7.3	0.752246		7.3	0.26456		7.3	0.198109
	7.31	0.140673		7.31	0.18347		7.31	0.778629		7.31	0.266462		7.31	0.196739
	7.32	0.163125		7.32	0.222833		7.32	0.790114		7.32	0.319124		7.32	0.208747
	7.33	0.230529		7.33	0.260287		7.33	0.769589		7.33	0.250252		7.33	0.248321
	7.34	0.171666		7.34	0.257318		7.34	0.773269		7.34	0.229181		7.34	0.226265
	7.35	0.217699		7.35	0.225015		7.35	0.762348		7.35	0.215015		7.35	0.209373
	7.36	0.179214		7.36	0.327273		7.36	0.737739		7.36	0.235634		7.36	0.219802
	7.37	0.198842		7.37	0.242363		7.37	0.739562		7.37	0.263977		7.37	0.203249
	7.38	0.181293		7.38	0.235096		7.38	0.738686		7.38	0.212635		7.38	0.230226
	7.39	0.161755		7.39	0.218509		7.39	0.7585		7.39	0.182908		7.39	0.211944
	7.4	0.184994		7.4	0.215894		7.4	0.844936		7.4	0.252543		7.4	0.211169
	7.41	0.16504		7.41	0.229559		7.41	0.754862		7.41	0.243036		7.41	0.235234
	7.42	0.157534		7.42	0.253721		7.42	0.781604		7.42	0.207099		7.42	0.198142
	7.43	0.177009		7.43	0.294325		7.43	0.82373		7.43	0.185418		7.43	0.182692
	7.44	0.172329		7.44	0.228238		7.44	0.737676		7.44	0.212798		7.44	0.186699
	7.45	0.160368		7.45	0.276809		7.45	0.788784		7.45	0.204628		7.45	0.192085
	7.46	0.211153		7.46	0.226164		7.46	0.776126		7.46	0.233249		7.46	0.199022
	7.47	0.180356		7.47	0.318012		7.47	0.7823		7.47	0.288243		7.47	0.199634
	7.48	0.152844		7.48	0.2554		7.48	0.734936		7.48	0.317923		7.48	0.166034
	7.49	0.176673		7.49	0.267051		7.49	0.770968		7.49	0.26786		7.49	0.219252
	7.5	0.202193		7.5	0.284286		7.5	0.742558		7.5	0.256815		7.5	0.19087
	7.51	0.248311		7.51	0.255811		7.51	0.756192		7.51	0.254769		7.51	0.197683
	7.52	0.24488		7.52	0.260155		7.52	0.725914		7.52	0.24945		7.52	0.161065
	7.53	0.307433		7.53	0.249253		7.53	0.738752		7.53	0.224668		7.53	0.203984
	7.54	0.2104		7.54	0.343577		7.54	0.801659		7.54	0.244772		7.54	0.203602
	7.55	0.20614		7.55	0.317347		7.55	0.747578		7.55	0.226835		7.55	0.196991
	7.56	0.200528		7.56	0.320217		7.56	0.745129		7.56	0.308277		7.56	0.237872
	7.57	0.17219		7.57	0.257991		7.57	0.735623		7.57	0.275415		7.57	0.213079
	7.58	0.256662		7.58	0.257503		7.58	0.815064		7.58	0.315083		7.58	0.209495
	7.59	0.187989		7.59	0.256374		7.59	0.735644		7.59	0.328122		7.59	0.262681
	7.6	0.216842		7.6	0.203511		7.6	0.803223		7.6	0.338905		7.6	0.18911
	7.61	0.223914		7.61	0.275793		7.61	0.751825		7.61	0.347325		7.61	0.226095
	7.62	0.19217		7.62	0.23699		7.62	0.763572		7.62	0.312567		7.62	0.223915
	7.63	0.227167		7.63	0.318602		7.63	0.812735		7.63	0.300009		7.63	0.194534
	7.64	0.274354		7.64	0.212455		7.64	0.784408		7.64	0.319129		7.64	0.205685
	7.65	0.186237		7.65	0.263215		7.65	0.713277		7.65	0.262024		7.65	0.209425
	7.66	0.257301		7.66	0.327958		7.66	0.780102		7.66	0.338796		7.66	0.243153
	7.67	0.21809		7.67	0.283641		7.67	0.813126		7.67	0.310193		7.67	0.23142
	7.68	0.251414		7.68	0.334475		7.68	0.763049		7.68	0.294646		7.68	0.207762
	7.69	0.238679		7.69	0.246681		7.69	0.761903		7.69	0.276622		7.69	0.197936
	7.7	0.164287		7.7	0.246431		7.7	0.786771		7.7	0.268315		7.7	0.218096
	7.71	0.199315		7.71	0.249463		7.71	0.745119		7.71	0.300914		7.71	0.205226
	7.72	0.179106		7.72	0.304934		7.72	0.721104		7.72	0.332509		7.72	0.236337
	7.73	0.21165		7.73	0.315203		7.73	0.754219		7.73	0.305383		7.73	0.233291
	7.74	0.220963		7.74	0.322665		7.74	0.747713		7.74	0.315314		7.74	0.255011
	7.75	0.249211		7.75	0.260039		7.75	0.743686		7.75	0.330743		7.75	0.235734
	7.76	0.244855		7.76	0.280794		7.76	0.80433		7.76	0.306816		7.76	0.210557
	7.77	0.194408		7.77	0.263865		7.77	0.790859		7.77	0.316463		7.77	0.223391
	7.78	0.272959		7.78	0.321921		7.78	0.778503		7.78	0.319278		7.78	0.264102
	7.79	0.238372		7.79	0.376372		7.79	0.791555		7.79	0.319028		7.79	0.264914
	7.8	0.292769		7.8	0.363841		7.8	0.717959		7.8	0.266395		7.8	0.228117
	7.81	0.197675		7.81	0.412773		7.81	0.738198		7.81	0.252521		7.81	0.228973
	7.82	0.208704		7.82	0.434553		7.82	0.757892		7.82	0.285555		7.82	0.234214
	7.83	0.222389		7.83	0.435696		7.83	0.765985		7.83	0.261331		7.83	0.199074
	7.84	0.230275		7.84	0.424196		7.84	0.717665		7.84	0.263333		7.84	0.19931
	7.85	0.261833		7.85	0.384391		7.85	0.765409		7.85	0.30025		7.85	0.192746
	7.86	0.307734		7.86	0.361207		7.86	0.72658		7.86	0.329477		7.86	0.248124
	7.87	0.264936		7.87	0.334949		7.87	0.740358		7.87	0.312571		7.87	0.18771
	7.88	0.23481		7.88	0.350104		7.88	0.733398		7.88	0.302586		7.88	0.26609
	7.89	0.188785		7.89	0.420247		7.89	0.698316		7.89	0.247616		7.89	0.206254
	7.9	0.221549		7.9	0.36884		7.9	0.698155		7.9	0.274842		7.9	0.241211
	7.91	0.247948		7.91	0.381474		7.91	0.70275		7.91	0.321967		7.91	0.18965
	7.92	0.214168		7.92	0.413224		7.92	0.721972		7.92	0.279563		7.92	0.213966
	7.93	0.188795		7.93	0.49716		7.93	0.726886		7.93	0.260206		7.93	0.191338
	7.94	0.237472		7.94	0.47371		7.94	0.719227		7.94	0.313521		7.94	0.217451
	7.95	0.219896		7.95	0.304599		7.95	0.708325		7.95	0.266831		7.95	0.236846
	7.96	0.226669		7.96	0.247815		7.96	0.696495		7.96	0.300183		7.96	0.177878
	7.97	0.272313		7.97	0.206332		7.97	0.729481		7.97	0.332607		7.97	0.195296
	7.98	0.254478		7.98	0.226783		7.98	0.701108		7.98	0.331869		7.98	0.22041
	7.99	0.263915		7.99	0.211105		7.99	0.714864		7.99	0.308309		7.99	0.212598
	8	0.244299		8	0.25198		8	0.69328		8	0.31931		8	0.177954
	8.01	0.250194		8.01	0.231182		8.01	0.718896		8.01	0.328208		8.01	0.222185
	8.02	0.212107		8.02	0.204315		8.02	0.741796		8.02	0.380261		8.02	0.199481
	8.03	0.229151		8.03	0.240168		8.03	0.723739		8.03	0.413341		8.03	0.205291
	8.04	0.195543		8.04	0.253642		8.04	0.732098		8.04	0.344619		8.04	0.244371
	8.05	0.220535		8.05	0.204176		8.05	0.735575		8.05	0.293348		8.05	0.154635
	8.06	0.226877		8.06	0.249432		8.06	0.776668		8.06	0.355007		8.06	0.187886
	8.07	0.224295		8.07	0.271193		8.07	0.763765		8.07	0.326314		8.07	0.196021
	8.08	0.179026		8.08	0.23885		8.08	0.745997		8.08	0.320172		8.08	0.194087
	8.09	0.223156		8.09	0.216879		8.09	0.716124		8.09	0.310107		8.09	0.163146
	8.1	0.208199		8.1	0.227699		8.1	0.792177		8.1	0.306145		8.1	0.184536
	8.11	0.198369		8.11	0.17923		8.11	0.724043		8.11	0.323516		8.11	0.182441
	8.12	0.230234		8.12	0.186307		8.12	0.720744		8.12	0.365038		8.12	0.192344
	8.13	0.256411		8.13	0.230423		8.13	0.692746		8.13	0.317523		8.13	0.197434
	8.14	0.261836		8.14	0.323633		8.14	0.755175		8.14	0.293849		8.14	0.207665
	8.15	0.213446		8.15	0.267103		8.15	0.713572		8.15	0.29375		8.15	0.167725
	8.16	0.227605		8.16	0.309609		8.16	0.724599		8.16	0.31337		8.16	0.179441
	8.17	0.214247		8.17	0.241132		8.17	0.751284		8.17	0.327392		8.17	0.215848
	8.18	0.210751		8.18	0.187724		8.18	0.743018		8.18	0.331282		8.18	0.20625
	8.19	0.225089		8.19	0.236679		8.19	0.71824		8.19	0.302501		8.19	0.233779
	8.2	0.192791		8.2	0.247193		8.2	0.722917		8.2	0.315355		8.2	0.27415
	8.21	0.180261		8.21	0.235737		8.21	0.720592		8.21	0.341247		8.21	0.24229
	8.22	0.193781		8.22	0.198089		8.22	0.727062		8.22	0.400004		8.22	0.231037
	8.23	0.21317		8.23	0.210963		8.23	0.752516		8.23	0.377193		8.23	0.247253
	8.24	0.198971		8.24	0.258302		8.24	0.735765		8.24	0.359549		8.24	0.206421
	8.25	0.234454		8.25	0.249579		8.25	0.707607		8.25	0.35921		8.25	0.215471
	8.26	0.225323		8.26	0.301927		8.26	0.773551		8.26	0.403269		8.26	0.222441
	8.27	0.194205		8.27	0.237052		8.27	0.781803		8.27	0.36604		8.27	0.243768
	8.28	0.220837		8.28	0.294483		8.28	0.736334		8.28	0.460543		8.28	0.24533
	8.29	0.181699		8.29	0.278584		8.29	0.735241		8.29	0.372063		8.29	0.256394
	8.3	0.220315		8.3	0.244245		8.3	0.72403		8.3	0.355334		8.3	0.261419
	8.31	0.202709		8.31	0.190791		8.31	0.72837		8.31	0.368148		8.31	0.252401
	8.32	0.179258		8.32	0.25487		8.32	0.745208		8.32	0.329881		8.32	0.299665
	8.33	0.17563		8.33	0.256237		8.33	0.710372		8.33	0.343464		8.33	0.241282
	8.34	0.220649		8.34	0.23497		8.34	0.682041		8.34	0.303519		8.34	0.221653
	8.35	0.206605		8.35	0.189451		8.35	0.692098		8.35	0.331178		8.35	0.281507
	8.36	0.184584		8.36	0.178377		8.36	0.714589		8.36	0.280577		8.36	0.205347
	8.37	0.197292		8.37	0.275369		8.37	0.695032		8.37	0.345814		8.37	0.273826
	8.38	0.185228		8.38	0.203746		8.38	0.672905		8.38	0.324729		8.38	0.241768
	8.39	0.176128		8.39	0.274906		8.39	0.678504		8.39	0.285504		8.39	0.246749
	8.4	0.159469		8.4	0.212813		8.4	0.664827		8.4	0.243708		8.4	0.279939
	8.41	0.201126		8.41	0.210176		8.41	0.683041		8.41	0.294605		8.41	0.233739
	8.42	0.206764		8.42	0.21769		8.42	0.715129		8.42	0.332145		8.42	0.247008
	8.43	0.230831		8.43	0.224743		8.43	0.667396		8.43	0.279314		8.43	0.278596
	8.44	0.264893		8.44	0.253377		8.44	0.641334		8.44	0.269736		8.44	0.279671
	8.45	0.247888		8.45	0.198994		8.45	0.666433		8.45	0.244846		8.45	0.382995
	8.46	0.232462		8.46	0.236976		8.46	0.679312		8.46	0.243815		8.46	0.333149
	8.47	0.231784		8.47	0.266801		8.47	0.650169		8.47	0.224419		8.47	0.261323
	8.48	0.277709		8.48	0.267349		8.48	0.677644		8.48	0.278479		8.48	0.273901
	8.49	0.247183		8.49	0.317253		8.49	0.636424		8.49	0.265005		8.49	0.308852
	8.5	0.229345		8.5	0.26848		8.5	0.671614		8.5	0.26032		8.5	0.289003
	8.51	0.18165		8.51	0.230703		8.51	0.715674		8.51	0.235085		8.51	0.270254
	8.52	0.281788		8.52	0.179816		8.52	0.672521		8.52	0.275311		8.52	0.339662
	8.53	0.222399		8.53	0.234364		8.53	0.693996		8.53	0.24462		8.53	0.28451
	8.54	0.21921		8.54	0.235206		8.54	0.683869		8.54	0.286284		8.54	0.337846
	8.55	0.179617		8.55	0.237186		8.55	0.680296		8.55	0.255857		8.55	0.337414
	8.56	0.2179		8.56	0.217132		8.56	0.676748		8.56	0.275939		8.56	0.28104
	8.57	0.201477		8.57	0.23829		8.57	0.657712		8.57	0.290262		8.57	0.308265
	8.58	0.203889		8.58	0.23511		8.58	0.623715		8.58	0.292403		8.58	0.333357
	8.59	0.182164		8.59	0.208875		8.59	0.604639		8.59	0.294436		8.59	0.32019
	8.6	0.175814		8.6	0.230184		8.6	0.707712		8.6	0.333754		8.6	0.329426
	8.61	0.192941		8.61	0.245296		8.61	0.653795		8.61	0.293852		8.61	0.309529
	8.62	0.211642		8.62	0.212799		8.62	0.669558		8.62	0.330185		8.62	0.27854
	8.63	0.203474		8.63	0.24457		8.63	0.69543		8.63	0.309385		8.63	0.379352
	8.64	0.198717		8.64	0.209125		8.64	0.657795		8.64	0.351527		8.64	0.281915
	8.65	0.173779		8.65	0.250516		8.65	0.663222		8.65	0.349994		8.65	0.34104
	8.66	0.194163		8.66	0.260474		8.66	0.660074		8.66	0.345834		8.66	0.329555
	8.67	0.185225		8.67	0.243402		8.67	0.642814		8.67	0.313931		8.67	0.281315
	8.68	0.171514		8.68	0.186903		8.68	0.617141		8.68	0.306394		8.68	0.291946
	8.69	0.163244		8.69	0.224245		8.69	0.661663		8.69	0.267613		8.69	0.32616
	8.7	0.166516		8.7	0.174325		8.7	0.715012		8.7	0.271175		8.7	0.319739
	8.71	0.191699		8.71	0.222508		8.71	0.681902		8.71	0.313924		8.71	0.345004
	8.72	0.2151		8.72	0.220352		8.72	0.72156		8.72	0.261793		8.72	0.283533
	8.73	0.171173		8.73	0.223781		8.73	0.800125		8.73	0.28298		8.73	0.301727
	8.74	0.185349		8.74	0.235914		8.74	0.807039		8.74	0.292615		8.74	0.269182
	8.75	0.154124		8.75	0.222319		8.75	0.807392		8.75	0.258714		8.75	0.282049
	8.76	0.196056		8.76	0.207992		8.76	0.802967		8.76	0.306532		8.76	0.259462
	8.77	0.157153		8.77	0.240059		8.77	0.722844		8.77	0.346534		8.77	0.24029
	8.78	0.168393		8.78	0.276699		8.78	0.730112		8.78	0.258202		8.78	0.25508
	8.79	0.167714		8.79	0.207875		8.79	0.721299		8.79	0.296322		8.79	0.304568
	8.8	0.142417		8.8	0.265899		8.8	0.750428		8.8	0.334561		8.8	0.302156
	8.81	0.1738		8.81	0.25844		8.81	0.726735		8.81	0.275562		8.81	0.2839
	8.82	0.166595		8.82	0.295909		8.82	0.72823		8.82	0.300996		8.82	0.25373
	8.83	0.146428		8.83	0.26607		8.83	0.744206		8.83	0.318939		8.83	0.268571
	8.84	0.147446		8.84	0.269902		8.84	0.738473		8.84	0.256564		8.84	0.233046
	8.85	0.159057		8.85	0.290456		8.85	0.760757		8.85	0.268864		8.85	0.279582
	8.86	0.174235		8.86	0.241532		8.86	0.734034		8.86	0.214255		8.86	0.315206
	8.87	0.195887		8.87	0.23743		8.87	0.771939		8.87	0.255577		8.87	0.411028
	8.88	0.154143		8.88	0.192486		8.88	0.725356		8.88	0.284563		8.88	0.333535
	8.89	0.185019		8.89	0.205115		8.89	0.724467		8.89	0.27329		8.89	0.273407
	8.9	0.170651		8.9	0.247481		8.9	0.734811		8.9	0.279222		8.9	0.245847
	8.91	0.183371		8.91	0.220927		8.91	0.70227		8.91	0.225161		8.91	0.246786
	8.92	0.173839		8.92	0.23324		8.92	0.729918		8.92	0.200494		8.92	0.280843
	8.93	0.170947		8.93	0.231533		8.93	0.731246		8.93	0.244607		8.93	0.230851
	8.94	0.171676		8.94	0.223705		8.94	0.748998		8.94	0.253564		8.94	0.2327
	8.95	0.164096		8.95	0.235296		8.95	0.7986		8.95	0.232711		8.95	0.25806
	8.96	0.160569		8.96	0.241709		8.96	0.795197		8.96	0.297817		8.96	0.251567
	8.97	0.182051		8.97	0.195334		8.97	0.759428		8.97	0.265601		8.97	0.288604
	8.98	0.193172		8.98	0.233512		8.98	0.756676		8.98	0.290247		8.98	0.265896
	8.99	0.250639		8.99	0.270885		8.99	0.729959		8.99	0.290924		8.99	0.271965
	9	0.180436		9	0.241079		9	0.786712		9	0.394573		9	0.250573
	9.01	0.204897		9.01	0.272962		9.01	0.727662		9.01	0.294725		9.01	0.218731
	9.02	0.210106		9.02	0.208767		9.02	0.827145		9.02	0.299319		9.02	0.30639
	9.03	0.20891		9.03	0.253969		9.03	0.773733		9.03	0.303699		9.03	0.278668
	9.04	0.195818		9.04	0.247195		9.04	0.722322		9.04	0.287418		9.04	0.259064
	9.05	0.180002		9.05	0.240932		9.05	0.748595		9.05	0.323024		9.05	0.239771
	9.06	0.163476		9.06	0.328843		9.06	0.725663		9.06	0.319029		9.06	0.288386
	9.07	0.194394		9.07	0.250594		9.07	0.798713		9.07	0.29695		9.07	0.252418
	9.08	0.16684		9.08	0.243613		9.08	0.873596		9.08	0.30668		9.08	0.303905
	9.09	0.240397		9.09	0.285708		9.09	0.878432		9.09	0.274326		9.09	0.305533
	9.1	0.199451		9.1	0.230418		9.1	0.862508		9.1	0.227122		9.1	0.259928
	9.11	0.221947		9.11	0.228913		9.11	0.880246		9.11	0.29786		9.11	0.23475
	9.12	0.148217		9.12	0.247324		9.12	0.812677		9.12	0.297545		9.12	0.263998
	9.13	0.179813		9.13	0.21457		9.13	0.792536		9.13	0.292409		9.13	0.245102
	9.14	0.195033		9.14	0.325995		9.14	0.839376		9.14	0.313291		9.14	0.277266
	9.15	0.173427		9.15	0.22378		9.15	0.801707		9.15	0.309015		9.15	0.290989
	9.16	0.183593		9.16	0.255783		9.16	0.867097		9.16	0.322961		9.16	0.328244
	9.17	0.18246		9.17	0.24986		9.17	0.870113		9.17	0.383939		9.17	0.271695
	9.18	0.193675		9.18	0.248645		9.18	0.787813		9.18	0.381266		9.18	0.235222
	9.19	0.202824		9.19	0.239709		9.19	0.864692		9.19	0.354205		9.19	0.218105
	9.2	0.182578		9.2	0.256563		9.2	0.840381		9.2	0.327613		9.2	0.260647
	9.21	0.192697		9.21	0.204165		9.21	0.869887		9.21	0.325522		9.21	0.283787
	9.22	0.203643		9.22	0.240041		9.22	0.843773		9.22	0.334285		9.22	0.298991
	9.23	0.18654		9.23	0.218127		9.23	0.738908		9.23	0.316756		9.23	0.260442
	9.24	0.189974		9.24	0.278953		9.24	0.744436		9.24	0.272083		9.24	0.266217
	9.25	0.191839		9.25	0.232207		9.25	0.779808		9.25	0.359096		9.25	0.302169
	9.26	0.198529		9.26	0.254258		9.26	0.771036		9.26	0.424177		9.26	0.244565
	9.27	0.19215		9.27	0.208244		9.27	0.782438		9.27	0.354924		9.27	0.260182
	9.28	0.204431		9.28	0.268507		9.28	0.786286		9.28	0.349506		9.28	0.257822
	9.29	0.186322		9.29	0.316984		9.29	0.76406		9.29	0.376515		9.29	0.275664
	9.3	0.205422		9.3	0.258532		9.3	0.803495		9.3	0.333147		9.3	0.2701
	9.31	0.178286		9.31	0.22945		9.31	0.794402		9.31	0.371018		9.31	0.279921
	9.32	0.213616		9.32	0.265288		9.32	0.764425		9.32	0.370904		9.32	0.270733
	9.33	0.182268		9.33	0.208667		9.33	0.773838		9.33	0.441108		9.33	0.284882
	9.34	0.158885		9.34	0.201716		9.34	0.770377		9.34	0.422694		9.34	0.273991
	9.35	0.187887		9.35	0.231916		9.35	0.795156		9.35	0.385538		9.35	0.280802
	9.36	0.201815		9.36	0.224416		9.36	0.756364		9.36	0.397692		9.36	0.232073
	9.37	0.190876		9.37	0.247992		9.37	0.74913		9.37	0.373566		9.37	0.328464
	9.38	0.15538		9.38	0.244935		9.38	0.761989		9.38	0.404399		9.38	0.250563
	9.39	0.170583		9.39	0.199146		9.39	0.786413		9.39	0.389721		9.39	0.296159
	9.4	0.191439		9.4	0.220868		9.4	0.746285		9.4	0.396278		9.4	0.274896
	9.41	0.181512		9.41	0.23082		9.41	0.762346		9.41	0.466832		9.41	0.284455
	9.42	0.163383		9.42	0.236352		9.42	0.693055		9.42	0.480634		9.42	0.260873
	9.43	0.170781		9.43	0.186486		9.43	0.769768		9.43	0.548848		9.43	0.342834
	9.44	0.192713		9.44	0.268589		9.44	0.714076		9.44	0.529605		9.44	0.28964
	9.45	0.163707		9.45	0.213816		9.45	0.723101		9.45	0.565973		9.45	0.288431
	9.46	0.183269		9.46	0.277898		9.46	0.72702		9.46	0.506665		9.46	0.296872
	9.47	0.165924		9.47	0.263278		9.47	0.749367		9.47	0.617594		9.47	0.264875
	9.48	0.18494		9.48	0.243445		9.48	0.743931		9.48	0.535681		9.48	0.277224
	9.49	0.190178		9.49	0.215788		9.49	0.718407		9.49	0.496785		9.49	0.284477
	9.5	0.20343		9.5	0.176622		9.5	0.749178		9.5	0.466657		9.5	0.313067
	9.51	0.177378		9.51	0.224217		9.51	0.70853		9.51	0.469128		9.51	0.33011
	9.52	0.180037		9.52	0.226006		9.52	0.746719		9.52	0.481951		9.52	0.335193
	9.53	0.194576		9.53	0.203511		9.53	0.756355		9.53	0.513212		9.53	0.334408
	9.54	0.166786		9.54	0.239653		9.54	0.760266		9.54	0.566384		9.54	0.420882
	9.55	0.143299		9.55	0.256465		9.55	0.750921		9.55	0.576481		9.55	0.401164
	9.56	0.187106		9.56	0.215168		9.56	0.738299		9.56	0.484193		9.56	0.332263
	9.57	0.172174		9.57	0.229555		9.57	0.768453		9.57	0.533544		9.57	0.305336
	9.58	0.178488		9.58	0.195639		9.58	0.765258		9.58	0.44891		9.58	0.338001
	9.59	0.209431		9.59	0.227384		9.59	0.712078		9.59	0.423018		9.59	0.337778
	9.6	0.208318		9.6	0.232066		9.6	0.739725		9.6	0.429081		9.6	0.305794
	9.61	0.1616		9.61	0.206275		9.61	0.782076		9.61	0.453089		9.61	0.360569
	9.62	0.189745		9.62	0.220818		9.62	0.737336		9.62	0.408718		9.62	0.335537
	9.63	0.163023		9.63	0.195454		9.63	0.746826		9.63	0.440604		9.63	0.300798
	9.64	0.149556		9.64	0.211695		9.64	0.782621		9.64	0.429861		9.64	0.27123
	9.65	0.215085		9.65	0.220677		9.65	0.745805		9.65	0.45987		9.65	0.259606
	9.66	0.174449		9.66	0.203995		9.66	0.710006		9.66	0.466461		9.66	0.267012
	9.67	0.189183		9.67	0.181573		9.67	0.74792		9.67	0.443095		9.67	0.308311
	9.68	0.186644		9.68	0.219125		9.68	0.756916		9.68	0.495268		9.68	0.356039
	9.69	0.184274		9.69	0.189342		9.69	0.734026		9.69	0.45565		9.69	0.276024
	9.7	0.172555		9.7	0.204049		9.7	0.737402		9.7	0.465231		9.7	0.289825
	9.71	0.162051		9.71	0.220726		9.71	0.770463					9.71	0.267679
	9.72	0.163333		9.72	0.233374		9.72	0.794098					9.72	0.273338
	9.73	0.185742		9.73	0.187393		9.73	0.735302					9.73	0.317791
	9.74	0.197979		9.74	0.17447		9.74	0.746105					9.74	0.274998
	9.75	0.173822		9.75	0.217233		9.75	0.721171					9.75	0.281933
	9.76	0.192539		9.76	0.189942		9.76	0.724348					9.76	0.285705
	9.77	0.190453		9.77	0.181431		9.77	0.721418					9.77	0.308647
	9.78	0.145854		9.78	0.204879		9.78	0.745785					9.78	0.280072
	9.79	0.179147		9.79	0.224087		9.79	0.765258					9.79	0.27399
	9.8	0.167556		9.8	0.224331		9.8	0.741211					9.8	0.267782
	9.81	0.15494		9.81	0.25126		9.81	0.718104					9.81	0.30339
	9.82	0.193863		9.82	0.264895		9.82	0.731152					9.82	0.332022
	9.83	0.236852		9.83	0.24619		9.83	0.707765					9.83	0.326078
	9.84	0.192551		9.84	0.25895		9.84	0.688356					9.84	0.293548
	9.85	0.19928		9.85	0.280155		9.85	0.711306					9.85	0.253791
	9.86	0.229263		9.86	0.318273		9.86	0.757799					9.86	0.296351
	9.87	0.223535		9.87	0.269238		9.87	0.770445					9.87	0.289722
	9.88	0.197573		9.88	0.253427		9.88	0.752386					9.88	0.265579
	9.89	0.193665		9.89	0.188472		9.89	0.795596					9.89	0.288259
	9.9	0.222555		9.9	0.246683		9.9	0.821522					9.9	0.255971
	9.91	0.145046		9.91	0.261881		9.91	0.790185					9.91	0.305155
	9.92	0.183059		9.92	0.271625		9.92	0.77658					9.92	0.325273
	9.93	0.178691		9.93	0.32935		9.93	0.818871					9.93	0.387532
	9.94	0.191133		9.94	0.276336		9.94	0.768444					9.94	0.315827
	9.95	0.170039		9.95	0.237163		9.95	0.813501					9.95	0.34072
	9.96	0.184746		9.96	0.213416		9.96	0.77529					9.96	0.36416
	9.97	0.170932		9.97	0.269097		9.97	0.747779					9.97	0.308372
	9.98	0.172171		9.98	0.349969		9.98	0.771552					9.98	0.41371
	9.99	0.155348		9.99	0.25377		9.99	0.749805					9.99	0.3676
	10	0.180448		10	0.275683		10	0.774847					10	0.326745

## Sheet: 06 SD
	06 Thyroid-b RMSD
	024: PCDD-147			164: PCDF-12348			140: PCDF-1347			levothyroxine			NH3
	0	0.0517016		0	0.0457525		0	0.0496704		0	0.0806855		0	0.0682258
	0.01	0.118101		0.01	0.0738873		0.01	0.157941		0.01	0.127888		0.01	0.111256
	0.02	0.105981		0.02	0.0711016		0.02	0.147887		0.02	0.108124		0.02	0.17073
	0.03	0.0859016		0.03	0.054277		0.03	0.134301		0.03	0.142764		0.03	0.184456
	0.04	0.139303		0.04	0.0723268		0.04	0.205561		0.04	0.152644		0.04	0.216999
	0.05	0.122105		0.05	0.086768		0.05	0.170695		0.05	0.148805		0.05	0.223213
	0.06	0.137327		0.06	0.0840773		0.06	0.156924		0.06	0.146366		0.06	0.252965
	0.07	0.177678		0.07	0.119405		0.07	0.181825		0.07	0.153254		0.07	0.189659
	0.08	0.133311		0.08	0.0891365		0.08	0.193422		0.08	0.145308		0.08	0.183316
	0.09	0.185683		0.09	0.0828542		0.09	0.184907		0.09	0.170667		0.09	0.177311
	0.1	0.149146		0.1	0.0926363		0.1	0.193369		0.1	0.129962		0.1	0.210982
	0.11	0.147748		0.11	0.0809769		0.11	0.225518		0.11	0.153008		0.11	0.186249
	0.12	0.171625		0.12	0.0530475		0.12	0.198673		0.12	0.12232		0.12	0.208921
	0.13	0.202621		0.13	0.0817275		0.13	0.186577		0.13	0.119882		0.13	0.206425
	0.14	0.181396		0.14	0.0716215		0.14	0.205605		0.14	0.119074		0.14	0.236159
	0.15	0.206341		0.15	0.0641063		0.15	0.194427		0.15	0.147821		0.15	0.22423
	0.16	0.174013		0.16	0.118267		0.16	0.180668		0.16	0.151613		0.16	0.241863
	0.17	0.199578		0.17	0.12107		0.17	0.186432		0.17	0.123685		0.17	0.276416
	0.18	0.187504		0.18	0.085541		0.18	0.221019		0.18	0.137217		0.18	0.300898
	0.19	0.17133		0.19	0.113119		0.19	0.189594		0.19	0.130206		0.19	0.357713
	0.2	0.158402		0.2	0.150982		0.2	0.235488		0.2	0.12605		0.2	0.33587
	0.21	0.189932		0.21	0.0944874		0.21	0.207803		0.21	0.147171		0.21	0.385605
	0.22	0.224487		0.22	0.112121		0.22	0.248884		0.22	0.13001		0.22	0.281968
	0.23	0.141208		0.23	0.0982565		0.23	0.226187		0.23	0.115779		0.23	0.312605
	0.24	0.171468		0.24	0.137221		0.24	0.225861		0.24	0.135439		0.24	0.267
	0.25	0.180525		0.25	0.0777255		0.25	0.210552		0.25	0.142011		0.25	0.313779
	0.26	0.173654		0.26	0.074286		0.26	0.227018		0.26	0.105814		0.26	0.337015
	0.27	0.164847		0.27	0.0585579		0.27	0.258814		0.27	0.112968		0.27	0.284779
	0.28	0.199252		0.28	0.106872		0.28	0.232312		0.28	0.113473		0.28	0.247369
	0.29	0.169742		0.29	0.0904442		0.29	0.265647		0.29	0.142762		0.29	0.278787
	0.3	0.191195		0.3	0.090561		0.3	0.287323		0.3	0.143845		0.3	0.259654
	0.31	0.147829		0.31	0.0919092		0.31	0.260692		0.31	0.111165		0.31	0.216756
	0.32	0.199774		0.32	0.0518196		0.32	0.227051		0.32	0.148257		0.32	0.241292
	0.33	0.192158		0.33	0.0583864		0.33	0.248746		0.33	0.101364		0.33	0.260079
	0.34	0.191393		0.34	0.0675232		0.34	0.239042		0.34	0.12907		0.34	0.233133
	0.35	0.201422		0.35	0.120255		0.35	0.207573		0.35	0.116113		0.35	0.252765
	0.36	0.16482		0.36	0.0828321		0.36	0.23061		0.36	0.136447		0.36	0.223501
	0.37	0.184997		0.37	0.0761503		0.37	0.211591		0.37	0.158968		0.37	0.251044
	0.38	0.150271		0.38	0.105199		0.38	0.228967		0.38	0.0989954		0.38	0.23974
	0.39	0.190363		0.39	0.132538		0.39	0.221926		0.39	0.122604		0.39	0.218865
	0.4	0.164896		0.4	0.104748		0.4	0.208942		0.4	0.112727		0.4	0.260714
	0.41	0.186955		0.41	0.0908835		0.41	0.210012		0.41	0.108229		0.41	0.284237
	0.42	0.176584		0.42	0.0793418		0.42	0.228754		0.42	0.121329		0.42	0.324317
	0.43	0.182094		0.43	0.111723		0.43	0.256234		0.43	0.11619		0.43	0.267244
	0.44	0.176129		0.44	0.0802908		0.44	0.234436		0.44	0.114998		0.44	0.30956
	0.45	0.173345		0.45	0.110157		0.45	0.266775		0.45	0.0982683		0.45	0.2885
	0.46	0.232075		0.46	0.0984017		0.46	0.284481		0.46	0.0983019		0.46	0.320273
	0.47	0.157787		0.47	0.0947882		0.47	0.232537		0.47	0.111033		0.47	0.317575
	0.48	0.171048		0.48	0.101647		0.48	0.270688		0.48	0.0873501		0.48	0.288446
	0.49	0.17511		0.49	0.073408		0.49	0.272369		0.49	0.0989743		0.49	0.243388
	0.5	0.188668		0.5	0.077405		0.5	0.304585		0.5	0.102652		0.5	0.209673
	0.51	0.195777		0.51	0.100961		0.51	0.277916		0.51	0.100764		0.51	0.222747
	0.52	0.135612		0.52	0.152809		0.52	0.284228		0.52	0.0992436		0.52	0.273346
	0.53	0.16685		0.53	0.130483		0.53	0.281744		0.53	0.0990244		0.53	0.235767
	0.54	0.17227		0.54	0.180176		0.54	0.287567		0.54	0.101089		0.54	0.204653
	0.55	0.197059		0.55	0.103404		0.55	0.236006		0.55	0.0912661		0.55	0.237295
	0.56	0.174578		0.56	0.0700458		0.56	0.29147		0.56	0.0981166		0.56	0.183081
	0.57	0.168599		0.57	0.121691		0.57	0.260315		0.57	0.108068		0.57	0.208739
	0.58	0.219101		0.58	0.134172		0.58	0.261044		0.58	0.101964		0.58	0.196629
	0.59	0.172267		0.59	0.130338		0.59	0.253483		0.59	0.108385		0.59	0.221584
	0.6	0.183963		0.6	0.118596		0.6	0.290566		0.6	0.0886416		0.6	0.216517
	0.61	0.159814		0.61	0.122073		0.61	0.221422		0.61	0.105538		0.61	0.213898
	0.62	0.174015		0.62	0.107642		0.62	0.265517		0.62	0.144004		0.62	0.205945
	0.63	0.192496		0.63	0.11451		0.63	0.272869		0.63	0.127388		0.63	0.219379
	0.64	0.169205		0.64	0.0548731		0.64	0.206111		0.64	0.137038		0.64	0.223371
	0.65	0.167181		0.65	0.107179		0.65	0.237952		0.65	0.132459		0.65	0.223839
	0.66	0.199612		0.66	0.0948055		0.66	0.217879		0.66	0.1372		0.66	0.212838
	0.67	0.171025		0.67	0.174933		0.67	0.228442		0.67	0.155725		0.67	0.221013
	0.68	0.171418		0.68	0.128271		0.68	0.207687		0.68	0.122891		0.68	0.209421
	0.69	0.191589		0.69	0.110061		0.69	0.229162		0.69	0.123863		0.69	0.211317
	0.7	0.168524		0.7	0.109564		0.7	0.21364		0.7	0.0892365		0.7	0.240133
	0.71	0.157767		0.71	0.121789		0.71	0.228175		0.71	0.128142		0.71	0.25113
	0.72	0.174417		0.72	0.137285		0.72	0.269001		0.72	0.139844		0.72	0.215819
	0.73	0.200301		0.73	0.101096		0.73	0.264787		0.73	0.116185		0.73	0.265103
	0.74	0.165225		0.74	0.106611		0.74	0.266756		0.74	0.123481		0.74	0.232015
	0.75	0.193017		0.75	0.098111		0.75	0.218652		0.75	0.12282		0.75	0.224431
	0.76	0.180492		0.76	0.128597		0.76	0.248094		0.76	0.128029		0.76	0.216975
	0.77	0.176933		0.77	0.119739		0.77	0.205694		0.77	0.149187		0.77	0.254902
	0.78	0.176584		0.78	0.110002		0.78	0.281211		0.78	0.177128		0.78	0.189286
	0.79	0.176769		0.79	0.119554		0.79	0.274664		0.79	0.159485		0.79	0.218221
	0.8	0.204217		0.8	0.116272		0.8	0.254538		0.8	0.150254		0.8	0.241048
	0.81	0.198838		0.81	0.118071		0.81	0.220882		0.81	0.155666		0.81	0.272773
	0.82	0.202167		0.82	0.132835		0.82	0.261052		0.82	0.148483		0.82	0.25941
	0.83	0.169138		0.83	0.103982		0.83	0.22813		0.83	0.100032		0.83	0.256831
	0.84	0.190855		0.84	0.0832139		0.84	0.220183		0.84	0.115568		0.84	0.249645
	0.85	0.160975		0.85	0.0979779		0.85	0.290462		0.85	0.118245		0.85	0.261553
	0.86	0.158947		0.86	0.0735004		0.86	0.257817		0.86	0.138223		0.86	0.210023
	0.87	0.168446		0.87	0.124161		0.87	0.209139		0.87	0.09538		0.87	0.211103
	0.88	0.157392		0.88	0.150535		0.88	0.256475		0.88	0.129587		0.88	0.222672
	0.89	0.16824		0.89	0.116208		0.89	0.236053		0.89	0.1622		0.89	0.190647
	0.9	0.171418		0.9	0.151795		0.9	0.265029		0.9	0.137886		0.9	0.251358
	0.91	0.168224		0.91	0.116709		0.91	0.202227		0.91	0.132196		0.91	0.242716
	0.92	0.206114		0.92	0.104106		0.92	0.236198		0.92	0.127555		0.92	0.215791
	0.93	0.137415		0.93	0.0728213		0.93	0.263151		0.93	0.137832		0.93	0.239693
	0.94	0.162459		0.94	0.0492812		0.94	0.238838		0.94	0.140149		0.94	0.225849
	0.95	0.145921		0.95	0.118422		0.95	0.196365		0.95	0.147217		0.95	0.217953
	0.96	0.214833		0.96	0.122385		0.96	0.238451		0.96	0.114639		0.96	0.198289
	0.97	0.207397		0.97	0.112812		0.97	0.224842		0.97	0.114862		0.97	0.209496
	0.98	0.197928		0.98	0.110199		0.98	0.245438		0.98	0.133246		0.98	0.216334
	0.99	0.190753		0.99	0.110628		0.99	0.246451		0.99	0.122438		0.99	0.208484
	1	0.195788		1	0.140243		1	0.262933		1	0.117915		1	0.227785
	1.01	0.209282		1.01	0.100539		1.01	0.213688		1.01	0.146079		1.01	0.224008
	1.02	0.195367		1.02	0.126441		1.02	0.217225		1.02	0.115163		1.02	0.229306
	1.03	0.207915		1.03	0.119822		1.03	0.196012		1.03	0.122798		1.03	0.279757
	1.04	0.184273		1.04	0.133309		1.04	0.202038		1.04	0.153849		1.04	0.210679
	1.05	0.251617		1.05	0.0987864		1.05	0.220557		1.05	0.153325		1.05	0.213495
	1.06	0.217264		1.06	0.119363		1.06	0.167504		1.06	0.1241		1.06	0.205095
	1.07	0.227654		1.07	0.104733		1.07	0.247999		1.07	0.095683		1.07	0.201006
	1.08	0.200434		1.08	0.0535586		1.08	0.211959		1.08	0.151215		1.08	0.238981
	1.09	0.242856		1.09	0.101512		1.09	0.250049		1.09	0.124411		1.09	0.247157
	1.1	0.182978		1.1	0.135677		1.1	0.229319		1.1	0.115992		1.1	0.224067
	1.11	0.191679		1.11	0.119007		1.11	0.249767		1.11	0.114403		1.11	0.207145
	1.12	0.201992		1.12	0.118828		1.12	0.260377		1.12	0.115481		1.12	0.279876
	1.13	0.215258		1.13	0.124435		1.13	0.264012		1.13	0.132886		1.13	0.223937
	1.14	0.188611		1.14	0.0571015		1.14	0.254837		1.14	0.100806		1.14	0.220371
	1.15	0.191692		1.15	0.0471726		1.15	0.242013		1.15	0.130558		1.15	0.187512
	1.16	0.223255		1.16	0.0812631		1.16	0.232022		1.16	0.121718		1.16	0.203258
	1.17	0.242826		1.17	0.0633769		1.17	0.168785		1.17	0.12428		1.17	0.214112
	1.18	0.193681		1.18	0.0860524		1.18	0.155021		1.18	0.1394		1.18	0.211829
	1.19	0.198246		1.19	0.0883274		1.19	0.162768		1.19	0.138658		1.19	0.19907
	1.2	0.227581		1.2	0.0762039		1.2	0.115284		1.2	0.141603		1.2	0.210946
	1.21	0.201175		1.21	0.0485452		1.21	0.100675		1.21	0.134524		1.21	0.274947
	1.22	0.196861		1.22	0.0987415		1.22	0.137788		1.22	0.135638		1.22	0.229341
	1.23	0.196851		1.23	0.0697106		1.23	0.140956		1.23	0.0926897		1.23	0.201262
	1.24	0.197284		1.24	0.0625834		1.24	0.11864		1.24	0.127095		1.24	0.218197
	1.25	0.171542		1.25	0.0703895		1.25	0.154914		1.25	0.102231		1.25	0.205436
	1.26	0.233589		1.26	0.147461		1.26	0.115298		1.26	0.136807		1.26	0.200085
	1.27	0.18187		1.27	0.126023		1.27	0.167373		1.27	0.0988362		1.27	0.21451
	1.28	0.215501		1.28	0.0937986		1.28	0.116396		1.28	0.13662		1.28	0.208993
	1.29	0.180397		1.29	0.127242		1.29	0.129176		1.29	0.148816		1.29	0.271485
	1.3	0.190832		1.3	0.113993		1.3	0.13591		1.3	0.133836		1.3	0.287297
	1.31	0.208319		1.31	0.0956419		1.31	0.0887545		1.31	0.122102		1.31	0.276575
	1.32	0.23284		1.32	0.0881635		1.32	0.101392		1.32	0.136151		1.32	0.256892
	1.33	0.232879		1.33	0.0874336		1.33	0.111947		1.33	0.0832798		1.33	0.256385
	1.34	0.16693		1.34	0.0783619		1.34	0.0611014		1.34	0.141964		1.34	0.248125
	1.35	0.202333		1.35	0.127089		1.35	0.105353		1.35	0.177817		1.35	0.218085
	1.36	0.205429		1.36	0.134476		1.36	0.0977966		1.36	0.13981		1.36	0.234397
	1.37	0.268194		1.37	0.153967		1.37	0.0992628		1.37	0.157789		1.37	0.266477
	1.38	0.22749		1.38	0.17262		1.38	0.0918643		1.38	0.120074		1.38	0.282033
	1.39	0.226673		1.39	0.109982		1.39	0.0973815		1.39	0.10509		1.39	0.298358
	1.4	0.239933		1.4	0.179583		1.4	0.0978344		1.4	0.128281		1.4	0.280604
	1.41	0.213462		1.41	0.134545		1.41	0.0910248		1.41	0.137867		1.41	0.323819
	1.42	0.254639		1.42	0.105398		1.42	0.115135		1.42	0.10038		1.42	0.310653
	1.43	0.264619		1.43	0.100703		1.43	0.0895206		1.43	0.135826		1.43	0.298389
	1.44	0.29432		1.44	0.134502		1.44	0.0959181		1.44	0.187128		1.44	0.281805
	1.45	0.231165		1.45	0.153607		1.45	0.0930917		1.45	0.0978393		1.45	0.236416
	1.46	0.225278		1.46	0.103067		1.46	0.128299		1.46	0.116561		1.46	0.267588
	1.47	0.24176		1.47	0.136091		1.47	0.133748		1.47	0.110451		1.47	0.240641
	1.48	0.256786		1.48	0.121746		1.48	0.134192		1.48	0.104087		1.48	0.265924
	1.49	0.222361		1.49	0.11234		1.49	0.0970265		1.49	0.107337		1.49	0.277446
	1.5	0.212395		1.5	0.104356		1.5	0.117947		1.5	0.114847		1.5	0.243109
	1.51	0.249915		1.51	0.10799		1.51	0.107554		1.51	0.128501		1.51	0.246305
	1.52	0.19507		1.52	0.109617		1.52	0.0775252		1.52	0.102357		1.52	0.311393
	1.53	0.218869		1.53	0.111793		1.53	0.0653236		1.53	0.136249		1.53	0.266802
	1.54	0.310979		1.54	0.130517		1.54	0.0554641		1.54	0.162804		1.54	0.295121
	1.55	0.203137		1.55	0.116224		1.55	0.102377		1.55	0.142546		1.55	0.242356
	1.56	0.230207		1.56	0.131516		1.56	0.107905		1.56	0.154336		1.56	0.247779
	1.57	0.237185		1.57	0.150027		1.57	0.108015		1.57	0.159446		1.57	0.268365
	1.58	0.236365		1.58	0.161811		1.58	0.0973937		1.58	0.189987		1.58	0.269333
	1.59	0.262895		1.59	0.124829		1.59	0.0578002		1.59	0.169254		1.59	0.261593
	1.6	0.232288		1.6	0.13641		1.6	0.0783113		1.6	0.155444		1.6	0.276167
	1.61	0.235002		1.61	0.124621		1.61	0.0899863		1.61	0.144157		1.61	0.288082
	1.62	0.257974		1.62	0.17731		1.62	0.107352		1.62	0.127032		1.62	0.280894
	1.63	0.242753		1.63	0.0988973		1.63	0.111767		1.63	0.16364		1.63	0.248293
	1.64	0.230977		1.64	0.142258		1.64	0.105693		1.64	0.127545		1.64	0.3219
	1.65	0.209525		1.65	0.138339		1.65	0.0839097		1.65	0.151707		1.65	0.280483
	1.66	0.236215		1.66	0.156202		1.66	0.104251		1.66	0.158077		1.66	0.216001
	1.67	0.201463		1.67	0.151339		1.67	0.112417		1.67	0.103812		1.67	0.258741
	1.68	0.234442		1.68	0.163444		1.68	0.0972777		1.68	0.0922643		1.68	0.246103
	1.69	0.22666		1.69	0.145674		1.69	0.065199		1.69	0.102845		1.69	0.212844
	1.7	0.210367		1.7	0.104986		1.7	0.117542		1.7	0.119366		1.7	0.244724
	1.71	0.247896		1.71	0.110891		1.71	0.0961338		1.71	0.121156		1.71	0.203849
	1.72	0.208656		1.72	0.13003		1.72	0.0754945		1.72	0.141821		1.72	0.264547
	1.73	0.183252		1.73	0.113792		1.73	0.0550319		1.73	0.0945396		1.73	0.228924
	1.74	0.223255		1.74	0.128991		1.74	0.0917895		1.74	0.102138		1.74	0.298489
	1.75	0.166746		1.75	0.148051		1.75	0.113838		1.75	0.0908818		1.75	0.217323
	1.76	0.215407		1.76	0.159587		1.76	0.0968122		1.76	0.115461		1.76	0.205801
	1.77	0.229998		1.77	0.134347		1.77	0.0924215		1.77	0.0945658		1.77	0.238188
	1.78	0.223505		1.78	0.110945		1.78	0.117016		1.78	0.0784329		1.78	0.224421
	1.79	0.188726		1.79	0.136983		1.79	0.123899		1.79	0.103322		1.79	0.269918
	1.8	0.231143		1.8	0.130758		1.8	0.100314		1.8	0.120782		1.8	0.235601
	1.81	0.252312		1.81	0.120444		1.81	0.0773333		1.81	0.110276		1.81	0.212473
	1.82	0.184492		1.82	0.105806		1.82	0.102805		1.82	0.090538		1.82	0.217777
	1.83	0.175745		1.83	0.103268		1.83	0.10374		1.83	0.100823		1.83	0.181024
	1.84	0.226045		1.84	0.100045		1.84	0.0709309		1.84	0.0809533		1.84	0.263968
	1.85	0.241828		1.85	0.149457		1.85	0.0756713		1.85	0.099179		1.85	0.212451
	1.86	0.203488		1.86	0.117072		1.86	0.0929557		1.86	0.111738		1.86	0.226149
	1.87	0.180591		1.87	0.119264		1.87	0.0839495		1.87	0.111526		1.87	0.225893
	1.88	0.148053		1.88	0.119737		1.88	0.0627928		1.88	0.116021		1.88	0.236299
	1.89	0.236681		1.89	0.165409		1.89	0.0821761		1.89	0.121698		1.89	0.200501
	1.9	0.117079		1.9	0.162382		1.9	0.0975345		1.9	0.134018		1.9	0.211324
	1.91	0.193535		1.91	0.111669		1.91	0.0824284		1.91	0.116096		1.91	0.201227
	1.92	0.22609		1.92	0.118504		1.92	0.0862097		1.92	0.106545		1.92	0.25925
	1.93	0.182945		1.93	0.13872		1.93	0.0655913		1.93	0.131087		1.93	0.243594
	1.94	0.143783		1.94	0.13599		1.94	0.101229		1.94	0.102077		1.94	0.296351
	1.95	0.198997		1.95	0.127794		1.95	0.128356		1.95	0.0940166		1.95	0.257799
	1.96	0.171596		1.96	0.117078		1.96	0.0750171		1.96	0.100917		1.96	0.276894
	1.97	0.202069		1.97	0.167156		1.97	0.102219		1.97	0.0862715		1.97	0.251434
	1.98	0.242179		1.98	0.140862		1.98	0.105879		1.98	0.108853		1.98	0.266463
	1.99	0.234795		1.99	0.091941		1.99	0.0939174		1.99	0.10732		1.99	0.25105
	2	0.196542		2	0.0944823		2	0.103191		2	0.122135		2	0.259596
	2.01	0.226618		2.01	0.108666		2.01	0.122426		2.01	0.115077		2.01	0.252011
	2.02	0.211872		2.02	0.123325		2.02	0.0815467		2.02	0.0974372		2.02	0.227707
	2.03	0.151217		2.03	0.151247		2.03	0.0861276		2.03	0.0800551		2.03	0.271359
	2.04	0.224725		2.04	0.110284		2.04	0.115025		2.04	0.0812024		2.04	0.232638
	2.05	0.219924		2.05	0.0919015		2.05	0.0850127		2.05	0.108008		2.05	0.251013
	2.06	0.210516		2.06	0.119922		2.06	0.109398		2.06	0.129941		2.06	0.252098
	2.07	0.172829		2.07	0.0659122		2.07	0.115688		2.07	0.0933158		2.07	0.219998
	2.08	0.232589		2.08	0.092884		2.08	0.100684		2.08	0.123145		2.08	0.18211
	2.09	0.240642		2.09	0.0779187		2.09	0.115792		2.09	0.129875		2.09	0.211546
	2.1	0.240142		2.1	0.108236		2.1	0.118211		2.1	0.095243		2.1	0.235072
	2.11	0.240392		2.11	0.0942221		2.11	0.116258		2.11	0.151882		2.11	0.279954
	2.12	0.257027		2.12	0.0971338		2.12	0.103878		2.12	0.122342		2.12	0.221273
	2.13	0.208069		2.13	0.0534368		2.13	0.105983		2.13	0.112824		2.13	0.203887
	2.14	0.202566		2.14	0.0803771		2.14	0.11674		2.14	0.104798		2.14	0.237636
	2.15	0.202207		2.15	0.0743128		2.15	0.0605807		2.15	0.150285		2.15	0.248535
	2.16	0.20029		2.16	0.0505706		2.16	0.0808868		2.16	0.109207		2.16	0.262805
	2.17	0.180732		2.17	0.0757763		2.17	0.0677707		2.17	0.128768		2.17	0.277189
	2.18	0.203963		2.18	0.0423823		2.18	0.117169		2.18	0.11729		2.18	0.240237
	2.19	0.234612		2.19	0.0750164		2.19	0.0882593		2.19	0.124896		2.19	0.242353
	2.2	0.214279		2.2	0.0654787		2.2	0.0715464		2.2	0.0975531		2.2	0.253922
	2.21	0.22968		2.21	0.0537354		2.21	0.0965221		2.21	0.1068		2.21	0.246656
	2.22	0.223201		2.22	0.0608931		2.22	0.0953493		2.22	0.121793		2.22	0.230882
	2.23	0.229463		2.23	0.111966		2.23	0.0965256		2.23	0.10971		2.23	0.242288
	2.24	0.228073		2.24	0.0934166		2.24	0.12539		2.24	0.0826268		2.24	0.248777
	2.25	0.213569		2.25	0.100009		2.25	0.11209		2.25	0.0764669		2.25	0.251014
	2.26	0.223184		2.26	0.127874		2.26	0.121589		2.26	0.121988		2.26	0.209986
	2.27	0.21507		2.27	0.0817387		2.27	0.0931273		2.27	0.107228		2.27	0.219626
	2.28	0.223736		2.28	0.123898		2.28	0.0924262		2.28	0.0698274		2.28	0.205474
	2.29	0.243549		2.29	0.0913302		2.29	0.0999766		2.29	0.079929		2.29	0.231416
	2.3	0.246567		2.3	0.0655819		2.3	0.133452		2.3	0.109647		2.3	0.182661
	2.31	0.319633		2.31	0.107133		2.31	0.126431		2.31	0.125924		2.31	0.203487
	2.32	0.22869		2.32	0.12385		2.32	0.0654164		2.32	0.0897333		2.32	0.223142
	2.33	0.23978		2.33	0.0735988		2.33	0.125766		2.33	0.086094		2.33	0.25932
	2.34	0.238114		2.34	0.0680588		2.34	0.104699		2.34	0.149809		2.34	0.265227
	2.35	0.257117		2.35	0.0606343		2.35	0.100873		2.35	0.0902669		2.35	0.212549
	2.36	0.206485		2.36	0.0576225		2.36	0.142395		2.36	0.0595903		2.36	0.203637
	2.37	0.307988		2.37	0.102186		2.37	0.117904		2.37	0.087001		2.37	0.216298
	2.38	0.227882		2.38	0.0930975		2.38	0.0895643		2.38	0.0898832		2.38	0.192329
	2.39	0.236005		2.39	0.113279		2.39	0.128963		2.39	0.0831313		2.39	0.217624
	2.4	0.358263		2.4	0.052277		2.4	0.0902106		2.4	0.0934516		2.4	0.240437
	2.41	0.242474		2.41	0.0555722		2.41	0.0981973		2.41	0.128396		2.41	0.207693
	2.42	0.268441		2.42	0.0516331		2.42	0.0991148		2.42	0.110246		2.42	0.247729
	2.43	0.288723		2.43	0.0598183		2.43	0.121544		2.43	0.0848202		2.43	0.198188
	2.44	0.317841		2.44	0.102981		2.44	0.115433		2.44	0.0971425		2.44	0.209768
	2.45	0.277361		2.45	0.0795728		2.45	0.132436		2.45	0.0862334		2.45	0.203487
	2.46	0.328229		2.46	0.0795974		2.46	0.113344		2.46	0.0576824		2.46	0.219718
	2.47	0.222014		2.47	0.113837		2.47	0.137905		2.47	0.0716982		2.47	0.19527
	2.48	0.199921		2.48	0.092471		2.48	0.103619		2.48	0.0970488		2.48	0.183229
	2.49	0.218546		2.49	0.0866006		2.49	0.102388		2.49	0.106553		2.49	0.18388
	2.5	0.227776		2.5	0.0696972		2.5	0.106339		2.5	0.0902522		2.5	0.173424
	2.51	0.263599		2.51	0.0809249		2.51	0.11287		2.51	0.127248		2.51	0.223843
	2.52	0.205934		2.52	0.0838503		2.52	0.170356		2.52	0.0835181		2.52	0.154973
	2.53	0.192191		2.53	0.0552969		2.53	0.138053		2.53	0.070026		2.53	0.208799
	2.54	0.239185		2.54	0.0555731		2.54	0.109376		2.54	0.0729238		2.54	0.262503
	2.55	0.236263		2.55	0.09177		2.55	0.12485		2.55	0.0906148		2.55	0.177794
	2.56	0.229526		2.56	0.0958941		2.56	0.13135		2.56	0.117372		2.56	0.183135
	2.57	0.275472		2.57	0.138974		2.57	0.116692		2.57	0.11833		2.57	0.186253
	2.58	0.227229		2.58	0.116739		2.58	0.138787		2.58	0.102713		2.58	0.208216
	2.59	0.236671		2.59	0.0852069		2.59	0.126226		2.59	0.0976981		2.59	0.262593
	2.6	0.228126		2.6	0.0690511		2.6	0.0948113		2.6	0.11296		2.6	0.212349
	2.61	0.200388		2.61	0.0982311		2.61	0.123897		2.61	0.117732		2.61	0.2238
	2.62	0.337389		2.62	0.0716538		2.62	0.124971		2.62	0.090198		2.62	0.180148
	2.63	0.274066		2.63	0.126509		2.63	0.158408		2.63	0.10058		2.63	0.237951
	2.64	0.239059		2.64	0.111108		2.64	0.124354		2.64	0.0992811		2.64	0.181504
	2.65	0.305412		2.65	0.0723711		2.65	0.138615		2.65	0.104453		2.65	0.211842
	2.66	0.245465		2.66	0.095062		2.66	0.13336		2.66	0.117796		2.66	0.235038
	2.67	0.318873		2.67	0.0606077		2.67	0.125957		2.67	0.0737237		2.67	0.193539
	2.68	0.36405		2.68	0.0571535		2.68	0.147191		2.68	0.114539		2.68	0.236007
	2.69	0.237823		2.69	0.055104		2.69	0.107313		2.69	0.105699		2.69	0.21883
	2.7	0.300681		2.7	0.0477937		2.7	0.0993045		2.7	0.0912767		2.7	0.16454
	2.71	0.244822		2.71	0.0837194		2.71	0.0856846		2.71	0.128648		2.71	0.220256
	2.72	0.251077		2.72	0.048728		2.72	0.117292		2.72	0.144902		2.72	0.214627
	2.73	0.259721		2.73	0.0368284		2.73	0.104547		2.73	0.0928016		2.73	0.243698
	2.74	0.195224		2.74	0.0925677		2.74	0.139173		2.74	0.121771		2.74	0.221855
	2.75	0.357537		2.75	0.122756		2.75	0.0674787		2.75	0.103141		2.75	0.269796
	2.76	0.240338		2.76	0.166604		2.76	0.109657		2.76	0.106138		2.76	0.251615
	2.77	0.253671		2.77	0.0468698		2.77	0.056438		2.77	0.117738		2.77	0.223609
	2.78	0.228123		2.78	0.053815		2.78	0.065403		2.78	0.103983		2.78	0.215856
	2.79	0.275113		2.79	0.0736444		2.79	0.115877		2.79	0.110073		2.79	0.223699
	2.8	0.234192		2.8	0.0482747		2.8	0.0562387		2.8	0.110214		2.8	0.211215
	2.81	0.241931		2.81	0.0826741		2.81	0.115328		2.81	0.127592		2.81	0.199822
	2.82	0.253145		2.82	0.0559343		2.82	0.0786095		2.82	0.111713		2.82	0.221359
	2.83	0.2686		2.83	0.129202		2.83	0.0674121		2.83	0.0984156		2.83	0.187956
	2.84	0.241357		2.84	0.112925		2.84	0.0418614		2.84	0.0901607		2.84	0.243266
	2.85	0.235527		2.85	0.0749133		2.85	0.092354		2.85	0.0855889		2.85	0.224266
	2.86	0.198702		2.86	0.0611841		2.86	0.111221		2.86	0.0893375		2.86	0.240175
	2.87	0.250698		2.87	0.0637323		2.87	0.103943		2.87	0.0986939		2.87	0.203349
	2.88	0.157994		2.88	0.0519939		2.88	0.112793		2.88	0.092586		2.88	0.216889
	2.89	0.206556		2.89	0.0659604		2.89	0.0944982		2.89	0.106525		2.89	0.2633
	2.9	0.277152		2.9	0.0609486		2.9	0.0791974		2.9	0.085108		2.9	0.237326
	2.91	0.262464		2.91	0.114626		2.91	0.0698336		2.91	0.10354		2.91	0.312816
	2.92	0.344001		2.92	0.0967309		2.92	0.0725081		2.92	0.108924		2.92	0.278434
	2.93	0.248864		2.93	0.093427		2.93	0.0670021		2.93	0.0936343		2.93	0.279883
	2.94	0.210727		2.94	0.0826198		2.94	0.054323		2.94	0.093275		2.94	0.246144
	2.95	0.265776		2.95	0.0758193		2.95	0.07148		2.95	0.0984509		2.95	0.27095
	2.96	0.236435		2.96	0.0956134		2.96	0.1117		2.96	0.0675199		2.96	0.285788
	2.97	0.237264		2.97	0.075129		2.97	0.08301		2.97	0.0688944		2.97	0.232164
	2.98	0.197533		2.98	0.0656236		2.98	0.0840034		2.98	0.0622558		2.98	0.22437
	2.99	0.217452		2.99	0.0568298		2.99	0.0649437		2.99	0.0715743		2.99	0.238521
	3	0.232449		3	0.0995449		3	0.092475		3	0.0993439		3	0.243424
	3.01	0.224926		3.01	0.0687194		3.01	0.0581922		3.01	0.112728		3.01	0.253445
	3.02	0.251009		3.02	0.0660108		3.02	0.0950139		3.02	0.104303		3.02	0.210811
	3.03	0.232177		3.03	0.0934296		3.03	0.120649		3.03	0.104357		3.03	0.260409
	3.04	0.208941		3.04	0.108023		3.04	0.104881		3.04	0.0698562		3.04	0.208347
	3.05	0.192643		3.05	0.0795729		3.05	0.0782122		3.05	0.111364		3.05	0.252036
	3.06	0.22896		3.06	0.0759335		3.06	0.0845236		3.06	0.108657		3.06	0.235472
	3.07	0.241535		3.07	0.0831579		3.07	0.0838162		3.07	0.111058		3.07	0.226443
	3.08	0.194865		3.08	0.0873442		3.08	0.0532424		3.08	0.110997		3.08	0.244718
	3.09	0.242261		3.09	0.049633		3.09	0.0729688		3.09	0.106202		3.09	0.234121
	3.1	0.222607		3.1	0.0840488		3.1	0.0532427		3.1	0.108645		3.1	0.25161
	3.11	0.246108		3.11	0.104793		3.11	0.111014		3.11	0.0994986		3.11	0.24148
	3.12	0.217775		3.12	0.0850712		3.12	0.072361		3.12	0.110271		3.12	0.230943
	3.13	0.19181		3.13	0.0783998		3.13	0.134205		3.13	0.115472		3.13	0.217001
	3.14	0.202547		3.14	0.091782		3.14	0.0772883		3.14	0.11629		3.14	0.234146
	3.15	0.194272		3.15	0.0719538		3.15	0.105615		3.15	0.128198		3.15	0.262963
	3.16	0.187716		3.16	0.0755539		3.16	0.0766224		3.16	0.165299		3.16	0.261587
	3.17	0.226779		3.17	0.0706184		3.17	0.0917414		3.17	0.112875		3.17	0.21607
	3.18	0.201341		3.18	0.0951606		3.18	0.0855362		3.18	0.106479		3.18	0.29012
	3.19	0.23992		3.19	0.0773918		3.19	0.0703867		3.19	0.131229		3.19	0.250974
	3.2	0.210895		3.2	0.103838		3.2	0.094114		3.2	0.0893091		3.2	0.280456
	3.21	0.210236		3.21	0.0837373		3.21	0.0385311		3.21	0.0980399		3.21	0.236452
	3.22	0.177535		3.22	0.0813761		3.22	0.0775282		3.22	0.10608		3.22	0.239504
	3.23	0.231776		3.23	0.0779855		3.23	0.0647398		3.23	0.0937152		3.23	0.244119
	3.24	0.219355		3.24	0.0868367		3.24	0.0998359		3.24	0.0887904		3.24	0.217016
	3.25	0.202633		3.25	0.0921357		3.25	0.0609416		3.25	0.0777645		3.25	0.235922
	3.26	0.188341		3.26	0.0696217		3.26	0.0888962		3.26	0.102743		3.26	0.211176
	3.27	0.189737		3.27	0.0712124		3.27	0.116398		3.27	0.0662463		3.27	0.225397
	3.28	0.222278		3.28	0.0457594		3.28	0.108986		3.28	0.0956743		3.28	0.227011
	3.29	0.226951		3.29	0.052924		3.29	0.082239		3.29	0.118575		3.29	0.256697
	3.3	0.173898		3.3	0.0857546		3.3	0.0898133		3.3	0.0953279		3.3	0.246266
	3.31	0.196979		3.31	0.07861		3.31	0.0630798		3.31	0.0973861		3.31	0.274372
	3.32	0.202843		3.32	0.07789		3.32	0.102948		3.32	0.0773643		3.32	0.294654
	3.33	0.201219		3.33	0.0853301		3.33	0.084399		3.33	0.0872397		3.33	0.23304
	3.34	0.227955		3.34	0.0604243		3.34	0.131074		3.34	0.0914285		3.34	0.243925
	3.35	0.274691		3.35	0.0549647		3.35	0.124772		3.35	0.0791335		3.35	0.230273
	3.36	0.24032		3.36	0.0540711		3.36	0.11797		3.36	0.0902104		3.36	0.242514
	3.37	0.179792		3.37	0.102321		3.37	0.0694986		3.37	0.0752419		3.37	0.279384
	3.38	0.216541		3.38	0.100499		3.38	0.127436		3.38	0.0898168		3.38	0.196939
	3.39	0.252607		3.39	0.0684771		3.39	0.0824018		3.39	0.11265		3.39	0.226027
	3.4	0.223054		3.4	0.0464538		3.4	0.0473728		3.4	0.1016		3.4	0.275449
	3.41	0.251184		3.41	0.109083		3.41	0.0920986		3.41	0.0957609		3.41	0.258557
	3.42	0.232146		3.42	0.0437932		3.42	0.104451		3.42	0.101097		3.42	0.279706
	3.43	0.229011		3.43	0.0770875		3.43	0.0751198		3.43	0.128492		3.43	0.251031
	3.44	0.199786		3.44	0.0506577		3.44	0.0837078		3.44	0.117474		3.44	0.238203
	3.45	0.236039		3.45	0.0642368		3.45	0.100521		3.45	0.119457		3.45	0.275272
	3.46	0.217251		3.46	0.0722197		3.46	0.135003		3.46	0.0948851		3.46	0.228705
	3.47	0.228165		3.47	0.0609878		3.47	0.0886938		3.47	0.0860001		3.47	0.245539
	3.48	0.22482		3.48	0.0418447		3.48	0.0956049		3.48	0.0897263		3.48	0.234584
	3.49	0.176741		3.49	0.0626644		3.49	0.0711138		3.49	0.089367		3.49	0.258161
	3.5	0.221098		3.5	0.0511746		3.5	0.0669881		3.5	0.106651		3.5	0.248665
	3.51	0.205343		3.51	0.0667885		3.51	0.0892688		3.51	0.0932534		3.51	0.267176
	3.52	0.204616		3.52	0.0595393		3.52	0.0539955		3.52	0.0848977		3.52	0.258333
	3.53	0.235437		3.53	0.0553064		3.53	0.0792702		3.53	0.0818565		3.53	0.210033
	3.54	0.247102		3.54	0.0661556		3.54	0.0773448		3.54	0.0682559		3.54	0.238954
	3.55	0.225409		3.55	0.0737539		3.55	0.0856964		3.55	0.0923761		3.55	0.204929
	3.56	0.222088		3.56	0.060664		3.56	0.0556196		3.56	0.100596		3.56	0.234096
	3.57	0.208887		3.57	0.0598674		3.57	0.075614		3.57	0.100275		3.57	0.231025
	3.58	0.230789		3.58	0.0409931		3.58	0.123742		3.58	0.0729651		3.58	0.22365
	3.59	0.235507		3.59	0.077817		3.59	0.0988313		3.59	0.097105		3.59	0.24335
	3.6	0.231287		3.6	0.077489		3.6	0.0949433		3.6	0.106229		3.6	0.260472
	3.61	0.204495		3.61	0.0595306		3.61	0.0829938		3.61	0.114226		3.61	0.236486
	3.62	0.206374		3.62	0.0472284		3.62	0.0639992		3.62	0.0711009		3.62	0.19805
	3.63	0.25978		3.63	0.0549372		3.63	0.0971663		3.63	0.10456		3.63	0.194765
	3.64	0.245278		3.64	0.0676766		3.64	0.0568642		3.64	0.102383		3.64	0.201015
	3.65	0.201961		3.65	0.0813303		3.65	0.0785735		3.65	0.0987536		3.65	0.25767
	3.66	0.220017		3.66	0.06916		3.66	0.0903162		3.66	0.10584		3.66	0.207332
	3.67	0.223954		3.67	0.0617258		3.67	0.0753104		3.67	0.0809868		3.67	0.261129
	3.68	0.171418		3.68	0.0782314		3.68	0.0731417		3.68	0.11751		3.68	0.230471
	3.69	0.225247		3.69	0.0737039		3.69	0.0563152		3.69	0.0903641		3.69	0.241178
	3.7	0.207008		3.7	0.0864254		3.7	0.105762		3.7	0.10796		3.7	0.239546
	3.71	0.209885		3.71	0.0533043		3.71	0.100404		3.71	0.105059		3.71	0.244494
	3.72	0.202649		3.72	0.0379093		3.72	0.121089		3.72	0.115972		3.72	0.201
	3.73	0.223008		3.73	0.0583381		3.73	0.0637838		3.73	0.0944773		3.73	0.273676
	3.74	0.207599		3.74	0.0572997		3.74	0.0807144		3.74	0.119875		3.74	0.268888
	3.75	0.238		3.75	0.0771931		3.75	0.0688037		3.75	0.111242		3.75	0.257304
	3.76	0.248562		3.76	0.0625159		3.76	0.050389		3.76	0.0868161		3.76	0.210751
	3.77	0.247184		3.77	0.0577381		3.77	0.052017		3.77	0.0854893		3.77	0.212443
	3.78	0.259917		3.78	0.0440573		3.78	0.104003		3.78	0.102517		3.78	0.237365
	3.79	0.253413		3.79	0.106491		3.79	0.0875514		3.79	0.0752716		3.79	0.19319
	3.8	0.265023		3.8	0.0388111		3.8	0.0967892		3.8	0.0969245		3.8	0.218197
	3.81	0.215039		3.81	0.0581992		3.81	0.0796092		3.81	0.122537		3.81	0.278576
	3.82	0.242044		3.82	0.0694526		3.82	0.061759		3.82	0.101009		3.82	0.254023
	3.83	0.228994		3.83	0.0578545		3.83	0.0718503		3.83	0.0966395		3.83	0.240808
	3.84	0.226284		3.84	0.0678411		3.84	0.10476		3.84	0.107691		3.84	0.205495
	3.85	0.258219		3.85	0.0604602		3.85	0.0640963		3.85	0.0865917		3.85	0.242991
	3.86	0.216877		3.86	0.0861793		3.86	0.0943525		3.86	0.0920741		3.86	0.233597
	3.87	0.249518		3.87	0.0648595		3.87	0.107651		3.87	0.0840514		3.87	0.268155
	3.88	0.216697		3.88	0.0717464		3.88	0.0735903		3.88	0.0927686		3.88	0.233864
	3.89	0.218408		3.89	0.06315		3.89	0.0816081		3.89	0.0807919		3.89	0.241269
	3.9	0.167513		3.9	0.0871804		3.9	0.0783183		3.9	0.084523		3.9	0.263606
	3.91	0.211343		3.91	0.0760413		3.91	0.0436107		3.91	0.0968839		3.91	0.249173
	3.92	0.19367		3.92	0.0970755		3.92	0.0781319		3.92	0.0723457		3.92	0.28536
	3.93	0.173512		3.93	0.073098		3.93	0.0535033		3.93	0.0867962		3.93	0.26917
[truncated: 607 more rows]

## Sheet: 07 SD
	07 RAR-a RMSD
[truncated: 1,002 more rows]

## Sheet: 08 SD
	08 RAR-b RMSD
[truncated: 1,002 more rows]

## Sheet: 01 SF
	01 Progesterone RMSF
[truncated: 501 more rows]

## Sheet: 02 SF
	02 Estrogen RMSF
[truncated: 240 more rows]

[truncated: 14 more sheets: 03 SF, 04 SF, 05 SF, 06 SF, 07 SF, 08 SF, 01 IE, 02 IE, 03 IE, 04 IE, 05 IE, 06 IE, 07 IE, 08 IE]
